# Supplementary material for: Imbalance learning for the prediction of N6-Methylation sites in mRNAs
Source: BMC Genomics. 2018 Aug 1;19:574. doi: 10.1186/s12864-018-4928-y (PMC6090857; doi:10.1186/s12864-018-4928-y)
Supplement: Supplementary file 1 — Data set of human mature mRNA N6-Methylation. Training and testing data used in this paper is accessible in this file. For each sample, the transcript id, site position, transcript length and flanking sequence with a size of 26 nts are given. (XLSX 15155 kb) [file 12864_2018_4928_MOESM1_ESM.xlsx]

## Sheet: train-positive
Transcript ID	Position	Transcript Length	Window Sequence
ENST00000038176	2999	2999	TTTCCTCTCCTGAATATTAAATTGAACTCTATTTAATGCATTTTTAAACCA
ENST00000038176	3026	3026	TCTATTTAATGCATTTTTAAACCAAACTTTTAAACGGACTGGTGAATGTGC
ENST00000038176	3038	3038	ATTTTTAAACCAAACTTTTAAACGGACTGGTGAATGTGCAATGTTAGTAAT
ENST00000011619	2355	2355	AGATTTTTTAAATTATGTACTGGGGACAGGTTTTTGTCGCTTTACATTGCT
ENST00000025301	1267	1267	TTGATAGTTTTGATCAGTTTGATGAACTAGAACAAACTTTAGAGACTTGCC
ENST00000025301	1277	1277	TGATCAGTTTGATGAACTAGAACAAACTTTAGAGACTTGCCTGTTTAACAA
ENST00000025301	1748	1748	CAGTATTAAACATGGAGAAAATAAAACTGTAACTTTTAAGCATGGAAACCT
ENST00000025301	2834	2834	AGTGGTGCATACGATAGTAAATGAAACTTTAGAGTCAATGACATCATTGGA
ENST00000025301	2982	2982	TGCAGTGAAGCTAGTAGCAATAAGGACATGTTTGCTGACCGGTTATCTAAA
ENST00000025301	4388	4388	CCCTGTGCCAAGTTCACAAGTGAAAACAAACAAGGAACTGTTAATGTTTTC
ENST00000025301	4399	4399	GTTCACAAGTGAAAACAAACAAGGAACTGTTAATGTTTTCAAACAAAGAGC
ENST00000025301	4776	4776	AGTTTAAATGGATATGGTTGTGGAGACAATGTTGTTCAAGCTGTAGAACAG
ENST00000025301	946	946	CAACTTCCTCAGTGAATGTCCTGGGACATAAAGAACTACCTTCTGTGAAAA
ENST00000025301	9755	9755	AATATGTTCACTTAACAAAATACGAACTTTGAGATGCACTAAAGTTTTGTT
ENST00000029410	1105	1105	GTGCACATTCAGCTGAGCTGGATGGACAGTGAGGAAGCCTGTACCTACAGG
ENST00000029410	1536	1536	GCAGTTGGGCCTGGTGAGGGTTAGGACTTCAGAAACCAGAGCACAAGCCCC
ENST00000037869	1085	1085	GGGAGGTAGACTAGTTTGGATAAGAACTTTGAAATGTTCCTTGTGGATCCC
ENST00000037869	1276	1276	AGGCTGTGTGTAACAAAATGACAGGACAATCTTGCAGTAACACTTTCCCCT
ENST00000037869	402	402	GAGCTTCAGGTGAAGCAGCAGCTGGACAGTTGTGTGACCAAGTGTGTGGAT
ENST00000037869	640	640	TAAGGCATATGTCACTTGCCTCTGGACACTGGTTATTTTATGTTTCAGTCC
ENST00000033079	3404	3404	GGAGCGTAAGTGATGTTCCATATTAACCACAGACTGTCCTCTCCACCTTTA
ENST00000033079	3411	3411	AAGTGATGTTCCATATTAACCACAGACTGTCCTCTCCACCTTTAGCAAACA
ENST00000033079	3487	3487	TACAGATACATCCTTTTAGCAAAAGACTGGAATTTTATCCTTTCAACTTCA
ENST00000033079	3516	3516	GAATTTTATCCTTTCAACTTCAAGAACTTTGGAAATGCAAGCTTTTTGTTA
ENST00000033079	3629	3629	TCTGTTGCCTTTTTCTTACAGAATGACTGAAAATTTGAAAGAAAAGCCTAT
ENST00000033079	3708	3708	TGTTTTCCTAGAAAACCAAAATCAAACTGAGATTTCAAGTCGTACTATGGA
ENST00000033079	3900	3900	ACACACACCACACATCACACACAGAACTGAATCATACCACATGCTGCCTAT
ENST00000005257	1138	1138	TATATCACTAAAAGCATGAATTGGAACTGCAATGAAAGTCAAATTTACTTT
ENST00000006777	1481	1481	GTCACGTGGCTCTTTAGTAACACGGACAAGGCTCCTCGCCAAGGAACTCGT
ENST00000005340	734	734	CAGCCATGAGAATCTGGAGCCTGAGACAGAAACCGAGTCAGTAGTGTCACT
ENST00000003912	1787	1787	CCTTTCAAGTCTCATTTTGTTTCTAACTGAGAACTCTATGGATGATGATCT
ENST00000012049	1398	1398	TGCTTGGCCAATGACTGTGGAGAGGACTGTGAGAGAGAAGGTCCCAGCGGG
ENST00000012049	1554	1554	TGTCTCAAGCTGCCACCCTTCAAGGACAGGGAAGAGACCACTGTGGGATGA
ENST00000012049	1579	1579	ACAGGGAAGAGACCACTGTGGGATGACAGCCAGAGGAATAAGAACTTGCTC
ENST00000007264	1009	1009	TCCACCCCCAACCAAGCCCCCTGAGACTGAGGCACAGCGGGGCCCCTGCCT
ENST00000007264	1294	1294	GTGACGACCGCACCGCGGCCGTGGGACTGATGCGGGATCCCGAGGGCCTTC
ENST00000007264	1414	1414	CACCCCAGGGGCGTCAGTTTTACGGACTCAAGGTCACCTCAGGAAGAGGCA
ENST00000014914	1011	1011	AACGGTGGCCACAGCCGGGGTTGTGACCTCGGTGGCCTTCATGCTCACTCT
ENST00000014914	1063	1063	CCGATCCTCGTCTGCAAGGTGCAGGACTCCAACAGGCGAAAAATGCTGCCT
ENST00000014914	1154	1154	GCCTCACCTTCGCCTTCATCATCGGACTGGACGGGAGCACAGGGCCCACAC
ENST00000014914	1594	1594	TGGATCACCCTGCTCATGCTTCCTGACTTTGACCGCAGGTGGGATGACACC
ENST00000014914	1936	1936	CACGCTTGGCCGAGCCCTTACAAAGACTATGAAGTAAAGAAAGAGGGCAGC
ENST00000014914	2057	2057	GCGAAATCTTGAGTCTTCTGAGAAAACTGTACAAGACACTACGGGAACAGT
ENST00000014914	7234	7234	ATTTTCCCCATCCCCATGAGACAAGACTGATGGAAAGGGTGGTGGGGCAAC
ENST00000014914	947	947	ATGGCCTGAAATCCAAGTACTACAGACTTTGTGATAAGGCTGAAGCTTGGG
ENST00000005260	2593	2593	TTCTCCGTGTTTGAATCAGGTACAGACTCTCAAAGGATACGTGTAAAGCCA
ENST00000005260	2770	2770	TCATCTTTGGCTGCCAAGGATCTGGACCTATTTTGGAGTGGAGAGTCATGG
ENST00000005260	3246	3246	CATGAAGGGGCTGCAGGCACCATGAACTATGTTAACAACCCCAGTCTGTAC
ENST00000014930	1026	1026	TCTCCAGGCATCTGGGTCACTAAAAACTGATTTTCTAAAATTATTGGATTT
ENST00000014930	749	749	ACATGAGTGACCCACTGAACCAAGAACTTACTGGAAGTGTGCCTCTGTGTC
ENST00000002501	1026	1026	CAGGCCTGTGACAGCCACTCCAGGAACTCCTGGGGGTGCTCCAACCTCCGC
ENST00000002501	1109	1109	GGCGGGTTTGGTAGTGGCTAATGGGACAATGTGCTGTCCAGCAAAGCACAC
ENST00000002501	1278	1278	GCTTCTCTTGGCCCCTGCGTGACAGACAAGTCCATTCCCTCCTTAGCTCAG
ENST00000002501	1305	1305	AAGTCCATTCCCTCCTTAGCTCAGAACACCAAATATCACCAGACTGCCTAA
ENST00000002501	1334	1334	CAAATATCACCAGACTGCCTAAGAGACTTGATGACACCTCCCGGAATGCTC
ENST00000002501	572	572	CCCGAGCGGCAGGCCACAGTCCTGGACACGTTTCTCACTGTGGAGAGGCCC
ENST00000002501	605	605	CTCACTGTGGAGAGGCCCCAGGAGGACTAGACCATCTCCACCTGCCCCAGC
ENST00000002501	730	730	ACGAGGCTCCAGCCGTCACCTCCTGACACACACCCTGGGGGCAGCTCTCTG
ENST00000022615	1022	1022	CTTCTGTGAAATTTCAAAAGTGTGAACTTTTTATTCTTCCAAAGAATTGTA
ENST00000005286	257	257	CTCGCCCTGGACGTCGTGAGAGTGGACTGTGGCCAGGCTCCCCTGGACCCT
ENST00000005286	3164	3164	GAGGACATCCGCTGGGTGTGTGAGGACATGGGGCTGAAGGACCCTGAGGAG
ENST00000005286	3179	3179	GTGTGTGAGGACATGGGGCTGAAGGACCCTGAGGAGCTTCGCAACTACATG
ENST00000000233	666	666	GGCACAGGTCTGTACGATGGTCTGGACTGGCTGTCCCACGAGCTGTCAAAG
ENST00000056217	5178	5178	GGGATTTCGAGGGACTTTGCACTGGACTCTGGGAACCTTTCATCATTAAAA
ENST00000064780	1637	1637	TGGAGGAGGTGGAGCTGCAGCTGGGACTGTGAGGACCGAGAAGCAATGGCC
ENST00000064780	2349	2349	CCCTCCCCCAGCTGTTTTTAATGAAACTGAAAAAATAGACTTGATCCCGGC
ENST00000040738	1272	1272	AGTTTAAAACTTCCTTCAGAAAAGAACAGTAATAAAGCTAAAACTGTTGAA
ENST00000040738	2108	2108	ATTAGAAAGAGAACATAAAAGACGGACATCTACCCCTGTTATCATGGAGGG
ENST00000040738	2147	2147	TATCATGGAGGGGGTACAGGAAGAGACTGACACAAGAGATGTAAAAAGGCA
ENST00000040738	2772	2772	TATTCGGAAGATAAGTGTGATATGGACTCCACTAACATGGATAGTAATTTG
ENST00000040738	3049	3049	AACCTTTTGAAGAAACTGGTGTTGAACCTGTATTAGAGACTGCTTCTTCTT
ENST00000040738	3062	3062	AACTGGTGTTGAACCTGTATTAGAGACTGCTTCTTCTTCAGCACATAGTAC
ENST00000040738	3153	3153	AAGGAGAAATATAAGAGTGATAAAGACTCCACTTCCACCAGGCTTGAGAGA
ENST00000040738	3228	3228	AGAAGCTTAAAGCATAGTAGTAAAGACATAAAAAAGAAGGACGAAAATAAA
ENST00000040738	3579	3579	AACCGCAATAATAATTCTCAGCAAGACATTGACTCTGAAAATATGAAACAA
ENST00000040738	3585	3585	AATAATAATTCTCAGCAAGACATTGACTCTGAAAATATGAAACAAAAAACT
ENST00000040738	3786	3786	ATACAAAGTGCTGTGTCCAAAATGAACCCTGGGGAGAAAGAACCCATTCAT
ENST00000040738	3845	3845	TACTGAAGTGAATATAGATTCTGAAACTGTTCATAGAATGTTACTGAGTGC
ENST00000040738	3998	3998	CTCCTCACCATCCTTAAGTTCAGTGACTGTTGTGCCTCTGAGGGAATCGTA
ENST00000040738	4050	4050	GATCCAGATGTAATTCCTCTGTTTGACAAAAGAACTGTTTTGGAAGGTAGC
ENST00000040738	4058	4058	TGTAATTCCTCTGTTTGACAAAAGAACTGTTTTGGAAGGTAGCACAGCCAG
ENST00000040738	4359	4359	ATTACCAAAGAAGGTGGCTTAGTGGACATGGCCAAGAAAGAAAATGACTTA
ENST00000040738	4380	4380	GTGGACATGGCCAAGAAAGAAAATGACTTAAATGCAGAGCCCAATTTAAAG
ENST00000040738	4679	4679	AACTGGGCCTAGGAGAGCAGAAAAGACTTCTGTTGCCACTAGTACTGAAGG
ENST00000040738	4710	4710	GTTGCCACTAGTACTGAAGGGAAGGACAAAGATGTCACCTTAAGTCCAGTG
ENST00000040738	5145	5145	AAATGTGATGGTTCTTTAAGTAGAGACTCAGAAATAGTTGAAGGAACTATT
ENST00000040738	5628	5628	GAAGAAAATGGAGAGAGTGCAATGGACAGCACAGTGGCCAAAGAAGGCACT
ENST00000040738	7462	7462	ATGGCAAGGAGTGCCCCGAAATAGGACCATTTGCAGGAAGAGGACAGAAAG
ENST00000040738	7568	7568	TCAGAAAGAAGATAAGAGCCCAGAGACAGGGACAGCAGGGGGCAGTAGCAC
ENST00000040738	7976	7976	AAAGAATGATTATAGTGGCAAATGGACTGATCAAGCATCTGCTGAGAAAAC
ENST00000040738	879	879	CAGCCAACCACTGATACTAGTACTGACAAAGAAAGAACTTCAGAGGACATG
ENST00000040738	890	890	TGATACTAGTACTGACAAAGAAAGAACTTCAGAGGACATGGCTGATAAAGA
ENST00000040738	946	946	CTACAGCTGACTCTGGAGGTGAAGGACTGGAAACAGCCCCAAAGTCTGAAG
ENST00000078527	1361	1361	TATACTGGTTGCCTGGGCAACTTGGACATACGTGACCACTCACCCTTGGCT
ENST00000078527	1884	1884	TCTGAAAGTAAAAATACACATTGGAACTGCCTCTGCTGCCCTGGGATCATT
ENST00000156109	1627	1627	CCTCTACTTCTGGTGCAGTCCTGGGACAAGGACAAGGGAAAGGGATGGGTG
ENST00000157600	751	751	ACCAGGATCCCTCGCGCTGCCGTGGACTTTTGGAGAATGAGTTGAAACTGA
ENST00000083182	1800	1800	TGCGATCTATAGCAATTGGGAAGAAACTTTTTGGTGAGGGCTACAGTGGAC
ENST00000083182	1824	1824	AACTTTTTGGTGAGGGCTACAGTGGACTAGAATATGATTATCGAGGTCTCA
ENST00000083182	1854	1854	AATATGATTATCGAGGTCTCATTAAACTTTACAACTCCATTGGAAATTACG
ENST00000083182	2034	2034	TCCTGATTTCTCAGAATGTCGAGGGACCGAGCTGCTGAGGGAGGACCTCAG
ENST00000078429	1364	1364	AGACGGGATGGAGACACGGGGCAGGACCTTCCTTCCACGGAGCCTGCGGCT
ENST00000078429	2665	2665	CCCCTTGAGGCACTGAGGCACCGAGACTGGTTCTCCCCGAGAGACTCGGAA
ENST00000078429	4107	4107	TTTTCATATCTTTCTCCTGAAATGAACTCTGTTTTAAATTGGAATAAATTT
ENST00000054666	1170	1170	TAAATTCAGAAACGTGCCAAATGGAACTCAAGGTGCCCCTTCAGAATTAAA
ENST00000054666	1688	1688	AAGCAGAAACTTTGTCATCGGAAAAACTTTTCTTGTATGCATGAGACTCAA
ENST00000054666	1794	1794	GAGGCACTGAGGGAGAAAGACACAGACTTTATCGCTCTGTGGCTCATTGTT
ENST00000054666	1836	1836	CTCATTGTTACTGGAATATTCTAAAACTCTTGTTCACATGCTATTATGACT
ENST00000039989	3554	3554	AATGATGTGTGTGAAAATAACTAAGACTTATAACAGGACTTTTACATATGT
ENST00000156825	1284	1284	ATGCCCGCTGTCCCAGCTCCTTGAGACTGGAGAGCAGCCAGCAGGTGCCCG
ENST00000156825	1334	1334	GGCAGCTCGGCGCCACGGCTTGCTGACAGCTGGGAGGGTTTCTCGGTCTGG
ENST00000156825	1375	1375	CTCGGTCTGGAGGCGTAGTTTTGAAACTCACATCACCCACTGTGCAGCGTG
ENST00000156825	1409	1409	ACCCACTGTGCAGCGTGAGGACGGGACTCTGGTCTGCTGTGGGGGGCATGC
ENST00000156825	1630	1630	CAAACTCCAGCCGCTGCCAGTCGGGACTTGGTCGCCCGGCGCTGCCAGAAT
ENST00000156825	1768	1768	CCCAGGGGTGCCAGGAGCCACTGGGACAGGGTGAGGCTCCCAGACGCTCCT
ENST00000156825	1912	1912	AGCCACAGACGCCTGCCCCGAGTGGACTCTGCGGCCAGTCCCTGGTGCCCT
ENST00000156825	2083	2083	AGGATCTGGTCGCTGCCCCAGGGGGACTGATGGGCAGAGTCGCCCCTGTGG
ENST00000156825	2113	2113	TGGGCAGAGTCGCCCCTGTGGCTGGACTGTGACCATCCCTGATGGGGCCTG
ENST00000156825	2185	2185	CCGCTCCACCGTCTGCCCTCCAAGGACCCGCATGGAGGCAGTGGGCTGGCA
ENST00000156825	2335	2335	CTGAGGTTGGTGCCCACTGGCTGGGACCCTTTGCAGTGGGGTGGCCTCCCC
ENST00000156825	2402	2402	AGGGAGCCGTGGGCGTGGGGACGTGACTGAATAAAGCCACCATGGGTGGAT
ENST00000046794	2294	2294	GAGATCAATCAGCCTTGGTCAATGGACAAACACTTAGGACTGAACTGAACC
ENST00000155926	1424	1424	TCGTGTGCGATCCTCACACTCATGAACATACACAGGTCTACCCCCATCACA
ENST00000155926	2396	2396	GCATATGGTGCTAAGGAAGTGTCTGACCAGCTGGTGCCGGACGTCAACATG
ENST00000155926	2429	2429	GTGCCGGACGTCAACATGGAAGAGAACTTGGACCCTTTCTTTAACTGAGCT
ENST00000155926	2435	2435	GACGTCAACATGGAAGAGAACTTGGACCCTTTCTTTAACTGAGCTCATGCC
ENST00000155926	2447	2447	GAAGAGAACTTGGACCCTTTCTTTAACTGAGCTCATGCCCCACGGAGACTT
ENST00000155926	2469	2469	TTAACTGAGCTCATGCCCCACGGAGACTTAGCAGGTTCCAGGAGTGAGCGA
ENST00000158771	1005	1005	AAGTGTAATTTCTTAGAGCCAAAAAACTGGAGAAACAAATATCCTGCCACC
ENST00000158771	1014	1014	TTCTTAGAGCCAAAAAACTGGAGAAACAAATATCCTGCCACCTCTAACAAG
ENST00000158771	1134	1134	GGTGTAAATGGAAGTTTCAGAGAGGACAAAATAAAACGGAATTCCATTTTT
ENST00000158771	798	798	TTAAAGCAGCAGTGCCAATAATGAGACCCAGCTGGGAAGGACTCGGTGATA
ENST00000158771	862	862	TTTATCCTTTGTTGCAAAAGTGTGGACACTTTTGACAGCTTGGCAGATTTT
ENST00000158771	921	921	AAGCACTTTATGAAATGGTACACTGACTAATCCAGAAGACATTTCCAACAG
ENST00000158771	934	934	AATGGTACACTGACTAATCCAGAAGACATTTCCAACAGTTTGCCAGTGGTT
ENST00000075120	109	109	GACCCAGAGATGCTGTAATGGTAAGACTTTGGATCCTTCCTGAGGACGTGG
ENST00000075120	1811	1811	CAAGGGAGAGACCTCATCAGGATGAACCCAGGACGCTTCTGAATGCTGCTA
ENST00000040877	4902	4902	TTAGTGAACTGCTGCTGCTGTTCAGACTTTTTTAAAAAAAACTATTTGGAC
ENST00000040877	4926	4926	GACTTTTTTAAAAAAAACTATTTGGACTAAAGAAACAGATTCTGAAATTTA
ENST00000177694	1568	1568	GGCCAGCTGGTTCCGCCCTATGCGGACTCTGCCCATGGAACCCGGCCCTGG
ENST00000177694	1620	1620	GGCTCAGAGGGACGGGGACCAGAGGACCAGGGTCCCCCCTTGGTGTGGACT
ENST00000177694	1684	1684	TCCGGCCGGAATCCAGTGATTCAGGACTGGGCGAAGGAGACTCTAAGAGGA
ENST00000177694	1827	1827	AACTATTTTCCCAACTGAGCAGATGACATGATGAAAGGAACAGAAACAGTG
ENST00000177694	2281	2281	AAAGAACAAATACACGTATGTTATAACCATCAGCCCGCCAGGGTCAGGGAA
ENST00000177694	601	601	GTGAGGACTACGCGCTACCCGCGGGACTGGAGGTGTCGGGGAAACTGAGGG
ENST00000184956	3190	3190	TTACAGAAGAGTGAAGACACCATAGACTTTTTGGAATTCAAGTACTGTGTC
ENST00000184956	3277	3277	CTCTTGAGCTTGGCCAGTGCCTCGGACCTCCCTTGTATGAAAGAAACCCTT
ENST00000184956	3656	3656	GTGGGATTTCATCTTAGGGGCAGAAACAATCCGTTCACTATTTATTTAGAA
ENST00000184956	3734	3734	AGAGGGCTCAACCACCTTTGGAGTGACTCCATAGCACTGGCCATGGTCAGG
ENST00000196061	2225	2225	GTCGATCCCTAATTGGCCAGGCCTGACCCTCTTGGACCTTTCTTCTTTGCC
ENST00000196061	2426	2426	GCTGGGGCTCTCCGTGGTGTTCTGGACCCAGCCCCTGGAGACACCATTCAC
ENST00000196061	2539	2539	TCCCCCACCTCTTCCATGGGGTGAGACTTGAGCAGAACAGGGGCTTCCCCA
ENST00000196061	2550	2550	TTCCATGGGGTGAGACTTGAGCAGAACAGGGGCTTCCCCAAGTTGCCCAGA
ENST00000196061	2579	2579	GGGCTTCCCCAAGTTGCCCAGAAAGACTGTCTGGGTGAGAAGCCATGGCCA
ENST00000196061	2638	2638	CCCAGGCACAGGTGTTGCACCAGGGACTTCTGCTTCAAGTTTTGGGGTAAA
ENST00000196061	2665	2665	TTCTGCTTCAAGTTTTGGGGTAAAGACACCTGGATCAGACTCCAAGGGCTG
ENST00000169551	1079	1079	TTCTGATGGATGTTGAATGGCGTGGACTCGCTACTCCGTTCTTCACAGCTG
ENST00000170168	1295	1295	TGCAAAGACGGGGCCCAGGGGAAGGACAAGACCAAGGACAAGGGCCGAGGG
ENST00000170168	1307	1307	GCCCAGGGGAAGGACAAGACCAAGGACAAGGGCCGAGGGCGGCCTGTGGAG
ENST00000170168	1346	1346	CGGCCTGTGGAGAAGCCCCGTGCGGACAAGAAGGGCCCGCAGGCCAGCAGC
ENST00000170168	1751	1751	TCTGCCCTCCCCAGCCTCAGCTCGGACTCAGACTCCGACTCAGACTCCAGC
ENST00000170168	1898	1898	ACCTCCAGCGCGGGGGCGGATGTGGACTACTCGGCCCTGGAGAAGGAGGTG
ENST00000170168	1925	1925	TACTCGGCCCTGGAGAAGGAGGTGGACTTTGACTCCGACCCCATGGAGGAG
ENST00000170168	4215	4215	TATTATTTTTAATTTAAACCTGATGACTTGCACAGCATCTTTCCCACCGGG
ENST00000170168	662	662	AGCAAGTACTCGCTGGCGTCCCTGGACAGGGGTCAGGGCAGAGGTGGAGGG
ENST00000170168	968	968	GGCAGTTGCGATGCAAGGTTCTCAGACTCAGAAGATGAGGCCGCCACGGTC
ENST00000164139	87	87	GTATCCAACCCTCCAAAAGGCAGGGACAAGGGACAGAAGACCATGTGCAAG
ENST00000164024	1080	1080	AGGTTCAGCACCCCGCGAGTCTCGGACAGCTCCCGAGCCGGCGCCCAAGCG
ENST00000164024	1333	1333	GCGGTGCTACGCGTGGTTGCTCAGGACCCGGACGCCGGCGAGGCCGGGCGC
ENST00000164024	1999	1999	CTGCGCGTCACGGCCACTGACCGGGACAAGGACGCCAACGGATTGGTGCAC
ENST00000164024	2054	2054	ACATCATCAGTGGCAATAGCCGTGGACACTTTGCCATCGACAGCCTCACTG
ENST00000164024	2107	2107	GAGATCCAGGTGGTGGCACCTCTGGACTTCGAGGCAGAGAGAGAGTATGCC
ENST00000164024	3040	3040	GCCATTACATTACAGGCCCCATTAGACTATGAGGACCAGGTGACCTACACC
ENST00000164024	3085	3085	TACACCCTGGCTATCACAGCTCGGGACAATGGCATCCCACAGAAGGCAGAC
ENST00000164024	3610	3610	ATAATGTACCAGATCGTGGAGGGGAACATCCCTGAGCTGTTCCAAATGGAC
ENST00000164024	3634	3634	AACATCCCTGAGCTGTTCCAAATGGACATCTTCTCTGGAGAACTGACGGCA
ENST00000164024	3673	3673	GAACTGACGGCACTCATTGACCTAGACTATGAGGCTCGCCAAGAATATGTG
ENST00000164024	9667	9667	CTGCCACGGAGGCAGCCACCTCGGGACTACCCTGGCGCCATGGCTGGCCGC
ENST00000164024	979	979	GCAGAAAGGACAGCCCCCCGGCGGAACTGTCTTCCAGGGGCCTCGGGATCT
ENST00000164024	9877	9877	CTGGACTCTCTGTCTAGGAGCTCGAACTCTCGGGAGCAGCTGGACCAGGTG
ENST00000164024	9967	9967	CCGCAGCTGCTCAGAGCTAGGGAGGACTCGGTCAGTGGCCCCAGCCATGGC
ENST00000160827	1101	1101	GCCCCTGAGAGACGCTTCTACCTAGACACAGTCTCCGCACTCAACTTTGCT
ENST00000160827	639	639	TCGGGAGACCTGGTAATCCGAGAAGACTGCCGGGGGAATATCCTGATTCCG
ENST00000194530	1603	1603	GAATGTGATTTTCCTGATGAAAAAGACTCATACTGGGAATTCTAGGGCTGC
ENST00000193403	3217	3217	ATCGATCCTCCCTGCCCGCGAAGTGACAGTTTACAAAATTATTTTCTGCAA
ENST00000193403	3276	3276	AAAAAGTTACGTTAAAAACCAAAAAACTACATATTTTATTATAGAAAAAGT
ENST00000193322	1207	1207	AGTCAAGCTCTTAAGAAATACAAGGACTTCAGATCCATTTTTAAATAAGAA
ENST00000193322	900	900	CATCACTCGAAAACTATGGAGTCGAACTTTCAACTGTTCAGTCCCTTGCAG
ENST00000166345	1754	1754	GTCTCCCAGGGAATCCCTTCTGCAAACCAAACGTTACTTAGACTGCAAGCT
ENST00000166345	1770	1770	CTTCTGCAAACCAAACGTTACTTAGACTGCAAGCTAGAAAGCCACCAAGGC
ENST00000166345	2161	2161	GATTTAGTGCAAAAATGTTTTCAAGACTATTTAATGGATGTAAAAAAGCCT
ENST00000163416	345	345	GCTGCAACAGCTCTCAGTAGGAAAGACAATGCCAGCAACATATATAGCAAA
ENST00000163416	378	378	AGCAACATATATAGCAAAAATACTGACTATACTGAACTTCACCAGCAAAAT
ENST00000163416	388	388	ATAGCAAAAATACTGACTATACTGAACTTCACCAGCAAAATACAGATTTGA
ENST00000163416	422	422	GCAAAATACAGATTTGATATATCAGACTGGACCTAAATCTACGTATATTTC
ENST00000163416	427	427	ATACAGATTTGATATATCAGACTGGACCTAAATCTACGTATATTTCATCAG
ENST00000163416	925	925	CTAATGATGATGGCAAATCACATGAACTGTCTAACCTTCGACTGGAGAATC
ENST00000196489	1346	1346	ATCCACTCTTGTTCGACACCAGAGAACTCACACAGGAGAAAAGCCATATGA
ENST00000196489	2017	2017	GATCTAACATTGTTTAACTCTTGAAACTCCAAACCTGAGAAAAGCCTTAGA
ENST00000196489	601	601	ACCTGACCGATTTGCCTGGGCAGGAACTATACTTGACTGGGGCATGTGCGG
ENST00000196489	611	611	TTTGCCTGGGCAGGAACTATACTTGACTGGGGCATGTGCGGTCTTTCACCA
ENST00000196489	639	639	GGGGCATGTGCGGTCTTTCACCAGGACCAGAAGCATCATAGTGCAGAGAAA
ENST00000185150	1562	1562	TCTTAGATACAGCAGATGAAAATGGACTTCTTTCTCTCCCCAACTAAAGGA
ENST00000175506	2268	2268	AAATATTTCTTCGTGTTGGATGGGGACTGTGGGTAGATAGGGGAACAATGA
ENST00000194155	1028	1028	GCCATCGTCTCTGCCAGGGATTTAGACATTGGAACTAATGGAGAAATATCT
ENST00000194155	1415	1415	TTTTTCTTGAAACCTTCTGTTGAGAACTTTTACACTCTGGTGATAAGCACG
ENST00000194155	393	393	AAGACCTGGGGCTGGAGATAGGAGAACTTGCTGTGAGGGGGGCCAGGGTCG
ENST00000173229	1795	1795	TACCTGCTGCTGGGCAACGCGGAGGACTCTCCGGACCAGAGCGGCATCGTG
ENST00000173229	826	826	TTCGACAACTCGCCCGTGCTGCAGGACTGGGTCACGGCCACAGACATCCGC
ENST00000182527	6528	6528	CAGATTTGAGTGTTCATGTGATGAGACTGTAAACCTCATTTTTCGGTTCCT
ENST00000182527	6581	6581	GTTTAAAAAAACATCTGAAGGATGAACTAAGGCTGCTGGTGCCCTGAGCAA
ENST00000182527	6663	6663	TTTCTACTCTAGCCTGTTCATATGGACCAAATTTCAACAAGGAACTCAAGG
ENST00000175756	1895	1895	ATGGACACTTCGCCATCCAGGCAGAACTAAGCCAGGCATAACCACAGCCAA
ENST00000175756	2278	2278	GCTGGCTGACAGACCTTCTGGCCAGACAGACTCCTAACCAACCAGATGGAC
ENST00000186436	4002	4002	CAAGCAGCTTCTTCACAGTCTGCTAACAAAACAAGCCCCCTTGTCTTAGAT
ENST00000186436	4007	4007	AGCTTCTTCACAGTCTGCTAACAAAACAAGCCCCCTTGTCTTAGATTCGAA
ENST00000186436	4032	4032	ACAAGCCCCCTTGTCTTAGATTCGAACACAGTGACTCAAGGTCATACAGCG
ENST00000186436	4040	4040	CCTTGTCTTAGATTCGAACACAGTGACTCAAGGTCATACAGCGGGCAGAAA
ENST00000186436	4260	4260	AGCAGCGCGAGGCACAGTTCCGAGGACTCGGACATCACCAGTCTCATAGAA
ENST00000186436	6106	6106	GTTGTGCTTTTAGAGAAAAGTCTGGACTCAGCCACAAACTCTAATAAGACC
ENST00000176763	1462	1462	CCGCTGGCACCCAGCCAGTCTCAGGACAGTGTGAATGAGCCCTGCAGCCAG
ENST00000176763	1801	1801	CCAGGGCCTTCCAAGAGGGACTCGGACTGCAGCAGCCTCTGCACCTCTGAG
ENST00000176763	4415	4415	AGCACAGGTTCTGTACCTCAGATGGACTCCTGCTGGGCCTTCGGGGTCTCA
ENST00000166139	1067	1067	TGGGTGGGATAGACCTGCGTTCCGGACACTGAGCGCCTGATTTAGGGCCCT
ENST00000166139	1951	1951	CCACTCTGGGGGAGCTCTGGCGGGGACCACGGGCCACTGCTCACCCACTGG
ENST00000166139	2002	2002	CCCCGAGGGGGGTGTAGACGCCAAGACTCACGCATGTGTGACATCCGGAGT
ENST00000166139	2137	2137	CAACCTGCCCCGGCCAGGCCTGCAGACCCAGACTCCAGCCAGACCTGCCTC
ENST00000166139	967	967	GACACTCCTTAGAGCCCGGATTCGGACCACTTGGGGATCCCAGAACCTCCC
ENST00000159087	1985	1985	GAGGGCGAGGAAGGGGGCCTCCTGGACTGCGGGCTCCGGCTGAAGAAGGTC
ENST00000164305	1849	1849	CCTAATTTCAAGCAATTATAAAAGAACTGCTGTTTTCTTCCACACTCACTT
ENST00000164305	1957	1957	ATTCAACATGAAGATGAAATTCTGAACTTTCCTAGATAAATTAACATTGCT
ENST00000164305	2064	2064	TGGAACTTAGAAAAAAGCTGTATGAACTGCTTTACCAAATATCACTACTGA
ENST00000181796	1267	1267	ATATTTCAGCCAGCAGAGAATTTTGACTTGCAGTAGGATTTGGTTTGATTT
ENST00000181796	1324	1324	GATCTGGGTGGATGCCTTGCCTGTGACAGTTGCAGTTCCTATTCGCCAAAT
ENST00000181796	1386	1386	CCCCGCACGTAAGTTGGAATGATGGACCTGTGTTCAGAGACTTAACAGAAC
ENST00000181796	1400	1400	TGGAATGATGGACCTGTGTTCAGAGACTTAACAGAACCAACAAGCAAAACA
ENST00000181796	1405	1405	TGATGGACCTGTGTTCAGAGACTTAACAGAACCAACAAGCAAAACAAGTGA
ENST00000181796	1410	1410	GACCTGTGTTCAGAGACTTAACAGAACCAACAAGCAAAACAAGTGAGAACA
ENST00000181796	1423	1423	AGACTTAACAGAACCAACAAGCAAAACAAGTGAGAACAGGAAAAAGGAAGA
ENST00000181796	1433	1433	GAACCAACAAGCAAAACAAGTGAGAACAGGAAAAAGGAAGAGGACACTGGA
ENST00000181796	1451	1451	AGTGAGAACAGGAAAAAGGAAGAGGACACTGGAATCAATTCTTGAGAGTTG
ENST00000181796	1514	1514	TTTCTTCCATTCCAAGTTTCGTGGGACCCAGAGCCTTTTTTCTTTTAAAAG
ENST00000178638	1540	1540	GAGCTCCCGGGCACATCCAGGAAGGACCTTGCTTTGGACCCTACACACTTC
ENST00000178638	1552	1552	ACATCCAGGAAGGACCTTGCTTTGGACCCTACACACTTCGGCTCTCTGGAC
ENST00000178638	1576	1576	GACCCTACACACTTCGGCTCTCTGGACACTTGCGACACCTCAAGGTGTTCT
ENST00000178638	1620	1620	GTGTTCTCTGTAGCTCAATCTGCAAACATGCCAGGCCTCAGGGATCCTCTG
ENST00000178638	1752	1752	CAGGAATTCAAAGCTGCTTGCTGTAACTGTGTGAGATTGTGAAGTGGTCTG
ENST00000178638	2005	2005	TCTGATTTCCTTCTGCTATGACAAAACCTTTAATCTGCACCTTACAACTCG
ENST00000178638	2034	2034	TTAATCTGCACCTTACAACTCGGGGACAAATGGGGACAGGAAGGATCAAGT
ENST00000178638	2108	2108	AGATATACATTGTGATATATTAGGGACACTTTCACAGTCCTGTCCTCTGGA
ENST00000178638	2140	2140	CACAGTCCTGTCCTCTGGATCACAGACACTGCACAGACCTTAGGGAATGGC
ENST00000178638	2219	2219	TGAGAAGGGAGAGAGAGCTAGAGGGACAAAGAGAATGAGAAGACATGGATG
ENST00000178638	2313	2313	CTGTTTATCAAGCCATAATGTAAGGACAGAATAATACAATATTAAGTCCAA
ENST00000178638	2497	2497	TTGAATCTGGAGGAAATAGGCAGAAACAAAATGACTGTAGAACTTATTCTC
ENST00000178638	2505	2505	GGAGGAAATAGGCAGAAACAAAATGACTGTAGAACTTATTCTCTGTAGGCC
ENST00000178638	2513	2513	TAGGCAGAAACAAAATGACTGTAGAACTTATTCTCTGTAGGCCAAATTTCA
ENST00000178638	2584	2584	TCCCTACTGCCAACCTGGAATGGAGACTTTTATCTACTTCTCTCTCTCTGA
ENST00000178638	2756	2756	CCATATTCTTCCCCGAATCACACAGACAGTTTCTGACAGGCGCAACTCCTC
ENST00000178638	2831	2831	CCTGTGGAGATGAGTCAGTGCCATGACTGAGAAGGAACCGACCCCTAGTTG
ENST00000178638	2881	2881	GAGAGCACCTTGCAGTTCCCCGAGAACTTTCTGATTCACAGTCTCATTTTG
ENST00000178638	2973	2973	CTTTTTCCTTCTACTCCTCCCTCTGACTCTAAGAATTCTCTCTTCTGGAAT
ENST00000178638	3329	3329	CCTCATGCATCATCAGATGACAAGGACAACCCTCATGACGAAGCAACATGA
ENST00000178638	3411	3411	TGTCAATCAGAAATGAACATAAAGGACTCCAGAGCAGTGGGACTGTCTGTC
ENST00000178638	3427	3427	ACATAAAGGACTCCAGAGCAGTGGGACTGTCTGTCAAAAGACTCTGTATAT
ENST00000178638	3479	3479	TTTTGTGGATGAGTTTTGTGAGAGAACAGAGAGACCATTGTACCTGGCACA
ENST00000178638	3527	3527	ACAAGGGCTGTTCATGAAAAGGGAGACTTACTGGGAGGTGCAAGACAGTGG
ENST00000178638	3546	3546	AGGGAGACTTACTGGGAGGTGCAAGACAGTGGCATTTCTCCTCTCCTCTTG
ENST00000178638	3708	3708	GGATTCCTGTGGGTCCAGCTTTGGAACTGGGAAACCTTTCTTCGGATCCGC
ENST00000178638	3989	3989	TAAAATAGTTAAAAAACAACAAAAAACTCTGTATCTGTTTCTAGCATGTGC
ENST00000178638	4022	4022	TCTGTTTCTAGCATGTGCTGCATTGACTCTATTAATCACATTTCAAATTCA
ENST00000179259	1024	1024	TCCAGTGGAACCATAGCCACATAAAACTTTAATGGACAACCATATAGAATT
ENST00000179259	1034	1034	CCATAGCCACATAAAACTTTAATGGACAACCATATAGAATTAACTTATTTT
ENST00000179259	1143	1143	TGGATTGCACATGGATGATGAAGGAACTCAGCATTGAAAGTTGGGGGATTA
ENST00000179259	742	742	TACCAGCCACTCTGAGCAGATCTGAACTTATGTCAGTCACTCCCAATACAG
ENST00000179259	789	789	ACAGGGATGAGTCTCTTTATCATAAACTTTGAGGAAGGAAGAGAAGTTAAA
ENST00000179259	840	840	CCAACGGTTCAGTGTATTTGTATGAACCTACAGGATCATCTAAATGGACTG
ENST00000179259	862	862	TGAACCTACAGGATCATCTAAATGGACTGACTGAAACTCGCTAAGGTTAAA
ENST00000179259	976	976	CTCCTCTGCTAGTTCTGATTTGGAAACAGTTAAAAGCCAATTTTTAGCTCC
ENST00000176643	2147	2147	AAATTGTGCTTATCTAAATCTTGGAACTTTGAGCTAGGGGAGGAGAATGTA
ENST00000176643	2177	2177	GAGCTAGGGGAGGAGAATGTATTAGACTAAATACAAACTGCGGGGTTGTAA
ENST00000176643	2434	2434	GAGGGGTTACTCCTCCTCCAATGGGACTCAAGGACTTGACCTCCAGGAGTA
ENST00000176643	2442	2442	ACTCCTCCTCCAATGGGACTCAAGGACTTGACCTCCAGGAGTAGGCCCCTG
ENST00000176643	3222	3222	AGACAAAGAGGCCTGGGATATTAGGACTTTGGGGTTTGAGAGCATCATGGG
ENST00000176643	3518	3518	GGACTCTGTCCCCACACTCAAAAAGACTCAGCTCACTCAATGAGAGAATGT
ENST00000162749	1586	1586	CTGGGACGCGTGCTCCGCGACATGGACCTGCTGGGCTGCCTGGAGGACATC
ENST00000162749	1607	1607	ATGGACCTGCTGGGCTGCCTGGAGGACATCGAGGAGGCGCTTTGCGGCCCC
ENST00000162749	2148	2148	GTCCTAAGGCAGGGGCGAGCACGGAACAATGGGGCCTTCAGCTGGAGCTGT
ENST00000162749	2176	2176	ATGGGGCCTTCAGCTGGAGCTGTGGACTTTTGTACATACACTAAAATTCTG
ENST00000215754	800	800	ATGAACGCGGCCAATGTGGGCTGGAACAACTCCACCTTCGCCTAAGAGCCG
ENST00000215904	1628	1628	GTAGAACAGTCCAGAAGCCTGAGAGACAGTGGCCCCTTGATAATCTGGGTC
ENST00000215904	1735	1735	CTAAAGACACCTCTCCTTTACAAAGACTTGTGATGCTCTGGGGCTTCTGTG
ENST00000215904	922	922	CATTACTATGTGGAGAGCATCGCAGACTTGACAGAGGGGTTGGAGGACTGA
ENST00000215904	927	927	CTATGTGGAGAGCATCGCAGACTTGACAGAGGGGTTGGAGGACTGAGCCCA
ENST00000215904	943	943	GCAGACTTGACAGAGGGGTTGGAGGACTGAGCCCACTGCACCTGCAGCCAC
ENST00000215832	2181	2181	GTTTCTGGGGATGTCCCAGGGTGGAACTCCACATGCTGGTGCATATACGCC
ENST00000215832	2652	2652	TCAATAATTACTGTACCCTCGCATGACTGTTACAGCTTTCTGTGCAGAGAT
ENST00000215832	2866	2866	GCAATGGAGAATGGGTTATATAAAGACTGCCTGCTAATATGAACAGAAATG
ENST00000215941	1576	1576	GTGCCTCTCACCAGCACTTAGACAGACACGTCACCAGACTTTCAAGGAGAT
ENST00000199448	1267	1267	GAATGGCGAGGGTGTGGCCATATGAACTGACTAGATGGCTAATATGGACAC
ENST00000199448	1271	1271	GGCGAGGGTGTGGCCATATGAACTGACTAGATGGCTAATATGGACACTTTG
ENST00000199448	1289	1289	TGAACTGACTAGATGGCTAATATGGACACTTTGGGTATTTCTAATGCCTGT
ENST00000216554	1935	1935	CCGAAAGTTGAGACTGTAAAGTCAGACAACAAGGATGACGACATCGATATT
ENST00000216554	571	571	AATTTTTTCATGTCAGAGACCGAGAACTCTTGCAGTCGTTTATGTCATCCC
ENST00000216214	2090	2090	GTGAGAGGGCTCCCCTGTGTGTTGAACTATGCAGGAGGGTGACGCGGACAC
ENST00000216797	1076	1076	TTATGAGCGCAAAGGGGCTGAAAGAACATGGACTTGTATATTTGTACAAAA
ENST00000216797	1082	1082	GCGCAAAGGGGCTGAAAGAACATGGACTTGTATATTTGTACAAAAAAAAAG
ENST00000216797	1236	1236	AGCCCTCATTTTGTTGCTTTTGTGAACTTTTTGTAGGGGACGAGAAAGATC
ENST00000216252	753	753	AATATTTTAGTCTTCTGCTTGAGGAACTGACTGTGAAGCGACGCCCAGTGA
ENST00000216252	757	757	TTTTAGTCTTCTGCTTGAGGAACTGACTGTGAAGCGACGCCCAGTGAAAAA
ENST00000214869	809	809	CCCCTGCCATGGAAGGAAGAACGGGACAAAGGAGGGGCAGCAGGGTGTGTG
ENST00000214869	843	843	GGGCAGCAGGGTGTGTGCATATGAGACTTGGGGGTCCCTCCCCAATTTTAG
ENST00000216277	2440	2440	TTCCTGTTATCAAGAATTCAATAAAACTGAGATTGAATCGGTAAAAACAAC
ENST00000216277	2461	2461	TAAAACTGAGATTGAATCGGTAAAAACAACCTCAGGGGTCCATAAACAATA
ENST00000216277	2544	2544	AAAAAAGGAGAATGGAGGGTACAAGACTAGACATGACTGAAATGGATTTGG
ENST00000216277	2549	2549	AGGAGAATGGAGGGTACAAGACTAGACATGACTGAAATGGATTTGGGTTTT
ENST00000212015	1495	1495	CATTTTGATGTAGAGCTTCTTGGAGACTGTGATGTCATAATTAATGAATTG
ENST00000212015	1893	1893	TAGTACTGGGGAGAAAAATGAAAGAACTTCAGTGGCTGGAACAGTGAGAAA
ENST00000212015	2208	2208	GAGAGCTGGAGGAGCTGGATTTGGGACTGATGGAGATGATCAAGAGGCAAT
ENST00000212015	2255	2255	CAATTAATGAAGCTATATCTGTGAAACAGGAAGTAACAGACATGAACTATC
ENST00000212015	2275	2275	GTGAAACAGGAAGTAACAGACATGAACTATCCATCAAACAAATCATAGTGT
ENST00000203407	1444	1444	CAACAAGCTATGCCAGAGTTTCCAGACCTTCAGCATCTGCTATGCAGAGAC
ENST00000217289	2917	2917	AACGTGCCCAGCATGTAGATTCTGGACTAACAGACAACATACATTCACCGC
ENST00000217289	2925	2925	CAGCATGTAGATTCTGGACTAACAGACAACATACATTCACCGCTGGTCACC
ENST00000216484	1990	1990	CTTCTGTGGCCATCTCACGTGAAAGACATTGCCTCAGCTACTGAAGGTGGC
ENST00000216484	2033	2033	AAGGTGGCCACCTCCACTCTAAATGACATTTTGTAAATAGTAAAAAACTGC
ENST00000216181	2702	2702	TGCGCTGCCTACCTGAAGCTGCGGAACTGGCAGTGGTGGCGGCTCTTCACC
ENST00000216181	6153	6153	CAGCCTGAGATGGATGGACAGACAGACACCACAGCCTCCCCTTCCCAGACC
ENST00000216181	6209	6209	GCACGCCTCTCCCCACCTTCTTGGGACTGCTGTGAACATGCCTCCTCCTGC
ENST00000216181	6219	6219	CCCCACCTTCTTGGGACTGCTGTGAACATGCCTCCTCCTGCCCTCCGCCCC
ENST00000216181	7037	7037	CGAGGGTGGTTTACCTGCACCGTTGACTCAGTATAGTTTAAAAATCTGCCA
ENST00000199389	2047	2047	GGATGGGGGCGTGGGATGAAAGTGGACTTAACTTTTAAGGTAGTTAACTGG
ENST00000199389	2052	2052	GGGGCGTGGGATGAAAGTGGACTTAACTTTTAAGGTAGTTAACTGGAATGT
ENST00000199389	2902	2902	CATAAATTACATGATGCTTTTATTGACACTTGACAACTGGCCTAAATAAAA
ENST00000199389	2909	2909	TACATGATGCTTTTATTGACACTTGACAACTGGCCTAAATAAAAAGACTCT
ENST00000199389	3777	3777	TGGCCTCATAATCGCCTTCTGTGAGACTGAGGGCAATTAAGATATGAATGA
ENST00000199389	3992	3992	ATGACTCCCCGCTTTGCCTGGTTGGACAGAACCCCCTTCCCCAAATGCTCA
ENST00000215071	1426	1426	GGAGGGCATGGCCCCAGGTAGGGGGACTGTTCTAGCCAGCTGTGGACACAT
ENST00000215071	1446	1446	GGGGGACTGTTCTAGCCAGCTGTGGACACATAGGAATGCTGGACCAGGGTA
ENST00000204566	1355	1355	GTTCTCACTGTGTCTGGGAAGTAGGACTGATGGTCATCTTCATGACAGGCG
ENST00000215057	1508	1508	CCCAGCGATCTGAGGAGTGAACAGGACCCCACGGACGAGGATCCCTGCCGG
ENST00000215057	2699	2699	CGAGAGAAGCCCTTCGCCTGCCAGGACTGTGGCCGCCGCTTCCACCAGAGC
ENST00000217159	2430	2430	GCACTCAGCATTTCCTGATGACAGAACAGTGCCGTTGGGTGATGCAATCAC
ENST00000216034	518	518	ATAAGTTTGAAATTCAAGTGTTTGAACTGCTGATAATTTGGATTTTTTTTT
ENST00000216034	862	862	TAAAGAATGGAGTTGTTGGGGCAGGACATGCACACAATGTGAAACAGACAA
ENST00000216034	884	884	AGGACATGCACACAATGTGAAACAGACAAAATGCATTACACCTGTAGTGTA
ENST00000198767	2056	2056	TCCCCTCTGACGGCAGAAATTTGTGACTGAGATGTGACATTTGGGATTCCC
ENST00000198767	2139	2139	TGCCATTGGGCATTGATGGCATTGAACTAGAGCGAGTGCCTGCCTCGGCTG
ENST00000198767	2248	2248	TGTTCCCCTTACAGACAAAATGAAGACTATCATGTGCAATCTTTTACAGTG
ENST00000198767	2490	2490	TCTAAGATAAAACTTCTATTTAAAGACTTTAACTAGAAAGTGTTTATTTTG
ENST00000216038	1642	1642	GAACCTTGGACAGCAGGGCTGCCTGACACCACCAACCCTCTCTGAAGTGGA
ENST00000216038	1673	1673	CCAACCCTCTCTGAAGTGGAAGTGGACTGACATGCTCTTCTGACATCAGAC
ENST00000216038	1677	1677	CCCTCTCTGAAGTGGAAGTGGACTGACATGCTCTTCTGACATCAGACTCAA
ENST00000216038	1690	1690	GGAAGTGGACTGACATGCTCTTCTGACATCAGACTCAAGGCGGGACAAGTT
ENST00000216038	1697	1697	GACTGACATGCTCTTCTGACATCAGACTCAAGGCGGGACAAGTTGCAAAGT
ENST00000216420	881	881	TCCTCTTCAGAAGAAAAAAACACAGACAGAAGTTTGTTGGAAAAGGTGGGA
ENST00000216420	950	950	GAGCCATCGGAAGAGAACAGCAAGGACTGTGTTGTTTGCCAGAATGGGACT
ENST00000216420	973	973	GGACTGTGTTGTTTGCCAGAATGGGACTGTGAACTGGGTACTCTTACCATG
ENST00000202017	1217	1217	GAGTGGATGCGCCTCTTACCATATGACACGTGTCAAGATGCCCTTCCGCCC
ENST00000202017	1314	1314	TCAGTGGTCTGAGGTCCCAGTATGAACTGCCGTGAAGTCAAAACTCTTATG
ENST00000202017	604	604	GAGGACCCAGGACCCTCCAACCTTGACACCTGTAAGGACAGGATCTGCCCT
ENST00000202017	616	616	CCCTCCAACCTTGACACCTGTAAGGACAGGATCTGCCCTGTAAGGGGCCAG
ENST00000202017	731	731	AACCTTCAGCCTGTCTGGCTGCTGGACCTGGACACCAGGGCTCGGTGGACA
ENST00000202017	737	737	CAGCCTGTCTGGCTGCTGGACCTGGACACCAGGGCTCGGTGGACACAAGAT
ENST00000202017	828	828	CAGTGGCTGTGGGGGTGTAAGAATGACTGCAACAGGCACTTCCCAACAATG
ENST00000216445	1119	1119	AACTGATATATGAATTACTTTGAGGACAGCAAATCACTTTGGTAAAAAGAA
ENST00000216445	1339	1339	AAATCTTTCATGTCATTGAAATTGGACTACATTTGGACTACTAAGACTGGA
ENST00000216445	1359	1359	ATTGGACTACATTTGGACTACTAAGACTGGAGTCATCCAGAGGCCCCATTA
ENST00000216445	2367	2367	TTAGCTTTTGGGACAATTTTTAAGAACTTTTGTGTAAAATGCAGCTCCATG
ENST00000216445	2974	2974	AAACCCACTTCCACAAGCTTAATGAACTGTGAGCTACATGAGGGCATAAAC
ENST00000216445	913	913	GAGGCCCAGGGACAGCTTCTCTGGGACAGTTCCAGCTCTGACTCAGATGAG
ENST00000217402	1094	1094	ATAATGTTGAATTTCTGTAAAATAAACTGTATTTGCAAATCCAACATTGAG
ENST00000216968	1211	1211	CATTCAATACTTCCAGGTGTGTCAGACTTGGGATGGGACGCTGATATAATA
ENST00000216044	790	790	GGGGTCCTGACACATGGGGAGCTGGACAATGGCCGAGGCTTTGCCCGCCAG
ENST00000217109	1041	1041	TCCATCTCTTTTCATCCTTCTGGAGACTTTATACTTGTCGGAACTCAGCAT
ENST00000217109	1332	1332	AAATACATTCTCTCAAGTGGAAAAGACTCTGTAGCTAAACTTTGGGAAATA
ENST00000217109	1345	1345	CAAGTGGAAAAGACTCTGTAGCTAAACTTTGGGAAATATCAACGGGACGAA
ENST00000217109	1421	1421	TTTAAGTGGACGCCAGGTGCACCGGACACAGGCTGTGTTTAACCACACCGA
ENST00000217109	1437	1437	GTGCACCGGACACAGGCTGTGTTTAACCACACCGAGGACTATGTGTTGCTG
ENST00000217109	1449	1449	CAGGCTGTGTTTAACCACACCGAGGACTATGTGTTGCTGCCCGACGAGAGG
ENST00000217109	1497	1497	AGGACGATCAGTCTTTGCTGCTGGGACTCGAGGACAGCCGAGCGGAGAAAC
ENST00000217109	1680	1680	CTCTCCGTAGGGTTCTTTCTCGAGGACTCTACCCTCCTCCCCCACGTCCTG
ENST00000217109	679	679	CATGCTATGTCACATCACATAAAGGACCATGCCGTGTAGCTACCTATAGTA
ENST00000217109	712	712	GTGTAGCTACCTATAGTAGAGATGGACAGTTAATAGCTACTGGGTCTGCTG
ENST00000216264	2589	2589	GGGGCCGGTCCTGGACTCCCGCAGGACTCCTCTGAGGCAGGGCCTGAAGTC
ENST00000216479	1144	1144	AGCGGTACTACTTTGAGGGCATTAAACAGACCTTTGGCTATGGCGCACGCT
ENST00000216479	1148	1148	GTACTACTTTGAGGGCATTAAACAGACCTTTGGCTATGGCGCACGCTTATT
ENST00000216479	1193	1193	CTTATTTTAGGGCCAGCGGCAGGGGACTCCAGCCTGCTGGACACTTCAGTC
ENST00000216479	1208	1208	GCGGCAGGGGACTCCAGCCTGCTGGACACTTCAGTCCAGCTCTCTCCTGAC
ENST00000216479	1275	1275	CAGGATTGCATCGTCCCAGCTGCTAACTTGGGGCCGGGGCCCCTCCCTTCC
ENST00000215565	232	232	GCGCAGCTGAGGCTCCAGCTGCGGGACTACTGCGCCCACCACCTCATCCGG
ENST00000215565	500	500	AGGGGGTGCACCCCCCACCCTATGGACCAGTCAAATAAAAGCCTTCAGGCC
ENST00000216185	1018	1018	CTTGCCCGCGTGGGACCCCAATAGAACTCAGCCCTTCCATGCCAGCCCTTC
ENST00000216185	1124	1124	GCCCTGAGTGCTTCCGAGCTGGCGGACTGCCCAGGGGCCATCAGAGGATGG
ENST00000216185	1684	1684	GTTGGTTTTCTGAGCAGGGGGCTGAACTGTGAACAAGTCAGACAAATAAAG
ENST00000216190	1612	1612	GGCGTTGACTGGCGTCAGAAGCTGGACTCTCAGCGAGGGGCTGTCATTGCC
ENST00000216190	1677	1677	CAACAGCTACAAGTTGGCCCGGTGGACCTGCTGTGCTTTGCTGGCTGGATC
ENST00000216190	1747	1747	TATGTGTCTCGGTACCACGTGAAAGACTCCTCACGCCACGTCATCCTAGGC
ENST00000216190	2096	2096	TGATGCTTAGTGGAATGTGTGTCTAACTTGCTCTCTGACATTTAGCAGATG
ENST00000216190	387	387	ATTTTGGAAGATGGCAAAGTTCATGACACCCGTGATCCAGGACAACCCCTC
ENST00000215631	1086	1086	TCCACTCGGGGGTGGAGTGAGACTGACTGCAAGCCCCACCCTCCTTGAGAC
ENST00000215631	1110	1110	GACTGCAAGCCCCACCCTCCTTGAGACTGGAGCTGGCGTCTGCATACGAGA
ENST00000215631	1137	1137	TGGAGCTGGCGTCTGCATACGAGAGACTTGGTTGAACTTGGTTGGTCCTTG
ENST00000215631	1193	1193	ACCCTCGACAAGACCACACTTTGGGACTTGGGAGCTGGGGCTGAAGTTGCT
ENST00000215631	757	757	AGAATCTGTTGAGTTGCTGCCACAAACAAAAAATACAATAAATATTTGAAC
ENST00000216297	3491	3491	AAGAAAAAGAGGAAGTAACTTCTGAACTTTGGCCCTGAGCTCCATTCTTCC
ENST00000216297	3553	3553	CCTGAAAATTTTACATGACATAGAAACTGTATTTTTCCTTTCGTTTTCATT
ENST00000216297	3627	3627	TGGGTTTAGGGGGCCATTTGTGTGGACCAATCTACTCGGGGAATTCCAGGC
ENST00000204726	1105	1105	CCAGTCAACCTGCAACCAAAACGAGACTTTTTAGCACGCTTGATCCTGAGC
ENST00000204726	1310	1310	AATCCGGTCTCTGGCCGATTACAGAACTGAAGATTCAAATGCGGGGAATTC
ENST00000204726	1541	1541	GTACAGCAGCGCCTCCACCCGAGGGACCTATGGCATTCTGTCGAAGACAGT
ENST00000204726	5056	5056	CTTCCAAAGAAGGGCCGGGAGAGTGACTGCTGTGGACTCGCCTCCGTGCGC
ENST00000204726	5066	5066	AGGGCCGGGAGAGTGACTGCTGTGGACTCGCCTCCGTGCGCCGCTGCCCCA
ENST00000204726	5175	5175	AAATTTAAGTTTTGTTTTGCCTTTAACAAGAAGTAAAATATATAGCAGAAT
ENST00000204726	5212	5212	ATATATAGCAGAATGAGAGCCAAGGACTAGAAAAACATTCGAAGATCACAA
ENST00000204726	6243	6243	CTGACGGCCATCAGGAGGCACAAGGACACTGAGGCCCCATATCTGATCTGA
ENST00000204726	6605	6605	CTGTGCTCTCCCAGGTGTCTCAGAGACAGATGCCTTATTTAAAATCAGCAC
ENST00000204726	8677	8677	GTGTTTCTGATAGGATGTGAAATGGACTCTCCTCGGGTGGGTCCAGCAGGG
ENST00000204726	8922	8922	GAGGAGCCCTCTGATGTGAGGAGGGACTTGAGTTGAGTGACGCTGTGGTGT
ENST00000204549	1594	1594	GCGATGGTGCCATCTTTTGCTGTAGACTAAACTGCAACTTCTAAATTCCAT
ENST00000204549	1717	1717	GATTAATGTGGTTTTTCAGGAAAGGACTTAGGTGAACTGAGGTTTTTACCA
ENST00000204549	2169	2169	CCCAAATTGGATTGTATTTTAATGGACAATGGCTGTATTTTTTCCATGTTA
ENST00000202816	403	403	TCAAAAGAAAATAAAGAAGAAAAAAACCCAGACTAAAAAAGAAATCGATTC
ENST00000202816	409	409	GAAAATAAAGAAGAAAAAAACCCAGACTAAAAAAGAAATCGATTCAAAAAA
ENST00000202816	493	493	TAATCACAAGGGTTCTGAAAATAAAACTGATTTAGATAATTCTATAGGAAT
ENST00000202816	641	641	AAAAACATTGTTCAACATACTACAGACTCTTCTCTCGAAGAAAAACAAAGG
ENST00000202816	998	998	GATAGTGAGGATGATGATAAAAGTGACAGTGGCCCTGATCTTGCAAGGGGT
ENST00000199814	1520	1520	TGTGCTCAGATGTGAGCAGTCAGAGACTGACAGCCATGCTTTCCTATACTT
ENST00000199814	1524	1524	CTCAGATGTGAGCAGTCAGAGACTGACAGCCATGCTTTCCTATACTTGTTC
ENST00000199814	1563	1563	CTATACTTGTTCAAAGGATCGATGGACCGTAAATAAGCTGCCATTAACACA
ENST00000199814	2100	2100	GTCTGGCATGAAATTACTGTAAAGAACTTCCTGTAAAACACGTTCTTTAAC
ENST00000199814	2128	2128	TCCTGTAAAACACGTTCTTTAACAAACTGAAATGAAAAGCATTGGAGCGTC
ENST00000216442	444	444	TCTTAGCAACAAGAGGGGTCAAGTGACACAACCAGCTGACTCCCGTAGAGG
ENST00000216330	1166	1166	GAAGAAATTTACACAACTAGTTAGAACTTGTTACTATTGTAAAGGAAGAGT
ENST00000206595	2145	2145	CTGCATGTGGATTTTCCTGTTGGAAACAAGTGTAATAACTGTTTAGCAATT
ENST00000206595	3039	3039	TGCACAAATTTTCTGGAATCTATGGACATTCCATGAGCTTAAACACTTTTG
ENST00000205194	1139	1139	TGTTTGAGCTTCTCAGAGTGGAATGACTCCTTTTCCTTCCTGGCCCTCGGG
ENST00000205194	1351	1351	GGGTTTGCGACTCCGCCTCCCTGGGACCTGGATTGGGTCAGATGCCTGTCC
ENST00000205194	917	917	ACGCTGGTGAGGGAATTCAGCAAAGACCTGTGAAGCTACAGACTGACAGCC
ENST00000205061	3553	3553	AAGCGAGTGACACGAGAGCTCAAGGACAGGCTACAATACAGGTCAGAGACA
ENST00000205061	3576	3576	GGACAGGCTACAATACAGGTCAGAGACAATGGCTTATAAAGGTTTAGTGTG
ENST00000203556	3099	3099	GAAGAGGCCCAGATTGTGAAGACGGACCCATATATCCCTACCTCCCACCAC
ENST00000203556	3192	3192	GTCCAGAGGGTTCCTATAAGGAAAAACTATTTAATACATGACCTAGGGGAG
ENST00000216373	1583	1583	ATGGATGGGAAGGCAAAGATATTGGACAGTGTTGTAATGAATTCATTATGG
ENST00000216373	4015	4015	CTGGGGCATCTTCACAGAGATTCAGACTGGCTCAGAGACATTAGTACGTGT
ENST00000216373	4027	4027	CACAGAGATTCAGACTGGCTCAGAGACATTAGTACGTGTCCAAATTCGCCA
ENST00000216373	4200	4200	TCATCTGCCAAAACTGCCACCAAAGACTTACAAACGGGAGCTTTCGCACCC
ENST00000216373	4238	4238	AGCTTTCGCACCCCCCATTGTACAGACTGCCTTTGCTAGAAAATGCAGAAA
ENST00000216489	1261	1261	ATCATGTTATTGTGTATTGCCGTGGACTTCAGCACCCAGACAAGCCAAAAA
ENST00000216489	1275	1275	TATTGCCGTGGACTTCAGCACCCAGACAAGCCAAAAACAGAGACAGGGAAG
ENST00000216489	1302	1302	AAGCCAAAAACAGAGACAGGGAAGAACTCATTGTTGATCACACTGTTGCCT
ENST00000216489	1715	1715	ATGGAAGAATCCTTTACACATGAAAACAATGGAACTGGAAAATCTTGTCTT
ENST00000216489	1723	1723	ATCCTTTACACATGAAAACAATGGAACTGGAAAATCTTGTCTTTTAGAAAA
ENST00000215574	1235	1235	TCTACCGGGGTCCCCCAGCTTCCGGACTGGCCGCACCCCGGAGGAGCCACG
ENST00000215574	163	163	GTGCGCGGCCCGGCCCGTCTCGCGAACTCGCGGTGGTCGCGCGGCCCCGCG
ENST00000215574	946	946	AGGAGTCCTGACACCACCAGAATAAACTTGCCGAGTTTACCTCACTAGGGC
ENST00000215574	975	975	GCCGAGTTTACCTCACTAGGGCCGGACCCGTGGCTCCTTAGACGACAGACT
ENST00000215574	998	998	GGACCCGTGGCTCCTTAGACGACAGACTACCTCACGGAGGTTTTGTGCTGG
ENST00000217173	1582	1582	AGAAAAGGAAGATAGAGCAGGCTGAACATGTCCCAGACAGTAACTTTGGTG
ENST00000217173	1599	1599	CAGGCTGAACATGTCCCAGACAGTAACTTTGGTGTAAATGCTTCCTGTTTT
ENST00000217173	2728	2728	TGCCAGGCTGTCATTCCTGTCGATGACCTGAAAGGACACAAACTGGAATTT
ENST00000199764	1461	1461	GGCCTGAGGTGTGTGCCACTCAGAGACTTCACCTAACTAGAGACAGTCAAA
ENST00000199764	1478	1478	ACTCAGAGACTTCACCTAACTAGAGACAGTCAAACTGCAAACCATGGTGAG
ENST00000199764	1751	1751	AAGAGATCCTTTAGTGCACCCAGTGACTGACATTAGCAGCATCTTTAACAC
ENST00000216962	2689	2689	CCAGCGGGCATTTGTTTTCTTGCTGACTTTGCACCTCCTTTTTTCCCCAAA
ENST00000211936	1600	1600	CTCAAACCTCACTCAGCATCAAAAAACTCATACTGGGGAGAAACCCTATGA
ENST00000211936	2401	2401	TTATAACTGTAATGAATGCAGAAAGACTTTTAGCCAGAGCACATATCTCAT
ENST00000211936	2523	2523	GCTCTGCTCTCAACAAACATCAGAGACTGCATCCTGGCATATGACAATTCT
ENST00000211936	2541	2541	ATCAGAGACTGCATCCTGGCATATGACAATTCTAGGAACATCATAAATTTA
ENST00000217233	1570	1570	AGGCTGCCCAGGTGGTCCCTGATGGACTGGGGCTGGACGAAGCCAGGGAAG
ENST00000217233	1707	1707	GCTCCAAGCCTTCTCCTGCCTCTGAACTGAGCCAAACCTTCAGTGCCTTCC
ENST00000217233	1875	1875	GGGAGTACAGCAGTGAGCAAAGGAGACAATATTCCCTGCTCACAGAGATGA
ENST00000217233	2023	2023	GGTGCTCAGGCACCTCTGTCCAAGGACAATCCCTTTCACAAACAAACCAGC
ENST00000216862	101	101	GTCAGCCTTGCGGACCAACAGGAGGACTCCCAGCTTTCCCTTTTCAAGAGG
ENST00000216862	2437	2437	AAAAACATTATTGGGAAACTAGAGAACACCTCTATTTTTAAAAGGACTTTA
ENST00000216862	2457	2457	AGAGAACACCTCTATTTTTAAAAGGACTTTAACGAAGTCAAACAACTTATA
ENST00000216862	2473	2473	TTTAAAAGGACTTTAACGAAGTCAAACAACTTATAAGACTAGTGATTCACT
ENST00000216487	1160	1160	GCCCCAGGTCCCCCAGACCATCCGAACCAGCCGCCCATGATGACCTGCGAG
ENST00000216487	1188	1188	AGCCGCCCATGATGACCTGCGAGAGACTCCCATGCCCCACTGCAGGCCTGG
ENST00000216487	1385	1385	AGTCCGGGGATGGCGGCAGAGGGGGACCAGCTCAGCCTGCCTCCCCAAGGG
ENST00000216487	1430	1430	CAAGGGACCTCAGACGGCCCTGAGGACACGCCCCGGGAGAGCACGGAGCAA
ENST00000216487	1513	1513	TCACAGCATGCCAGAGCTGCCCAGGACAGCCAAACAACCCCCAGTCCCGCC
ENST00000216487	1687	1687	CCAAAGCCCTGCTTCTCAGGCTGGGACTCAGCACCCTCCTGCCCAGGCCAC
ENST00000216487	1766	1766	AAGGGCTCCCTGGCCTCCCTCTCAGACAGCTTGGGGGTGTCTGTCATGGCC
ENST00000216487	1991	1991	AAGAAGGTGGTGGAGCTGGCGCAGGACAAGGGCTCGTACTTTGGCAGCCTG
ENST00000216487	2024	2024	TCGTACTTTGGCAGCCTGGTGCAGGACTACAAGGTGTACAGCCTGGAGATG
ENST00000216487	3212	3212	ACCGCGACGTCCACGCAGCAGAGGGACATGGGCCATTCCATGACGTGCCCA
ENST00000216487	3253	3253	GACGTGCCCAGGCCAACGTCGCAGGACAGTTGTGAAAATAACATGACGCTC
ENST00000216487	3360	3360	TGTTCTTCATTAGACGGAAAGGGAAACTGAGGCTCAGGAGAGAGGCGCTCC
ENST00000216487	3513	3513	AGGGCCCGAGCTTAGTTTCCCCAGGACTGGCCTAGGAAGGAGCACCGGCCA
ENST00000216487	3739	3739	CACGGCCAGCTCCGCGGACCCATGGACAAGCCCAGCCCCGCCTCAGGGAAA
ENST00000216487	884	884	TTTGTGAATCCTATTTTCATCGAGGACTGCAGCAGCGCCCTGCCCACCGAC
ENST00000216237	2369	2369	GCCTCCACCTGACTTTGGCTTGGAGACTGATCCTCTCTGTGTAAATTCTGC
ENST00000216237	2522	2522	CTGAGGCCCCAGAACTCGTCTGTGAACCACCTTTTCCAGCCAGAGTTCCCA
ENST00000216237	2664	2664	CACACTGTGGAATACAAGACAGTGAACTCTGTCTGCCTGAACGAGCCATGT
ENST00000216237	2942	2942	TGAGCTGCTTTCTGTGTTTGTGAGGACTGACTCCCATTTCCTAAAGGAAAT
ENST00000216237	2946	2946	CTGCTTTCTGTGTTTGTGAGGACTGACTCCCATTTCCTAAAGGAAATGCCC
ENST00000216237	2981	2981	CCTAAAGGAAATGCCCCCGGGGAGGACATTGGGAGGAAGATGGCCTGAGTG
ENST00000216237	3197	3197	GGGCCGTGAACACAGAACCCTCAAGACAAGGATGACAGAGCTGGAGGACAC
ENST00000215957	2708	2708	GATGCCAAGAGCAAGTCCCCCAGAGACAAGAGCTAACAGCACGAGAAGCCA
ENST00000215957	2826	2826	CCTCAGATCAGTCAGGAGGAAGATGACTAAGGGGAGGGATCCTCTGGGTGA
ENST00000215957	2879	2879	GCCTCTTCCTCCTCAGGGACCTCTGACTGCTCTGGGCCAAAGAATCTCTTG
ENST00000215957	2962	2962	AGCCCTGCCCAACCTGATTCTGATGACTGCGGATGCTGTGACGGACCCAAG
ENST00000215957	2981	2981	CTGATGACTGCGGATGCTGTGACGGACCCAAGGGGCAAATAGGGTCCCAGG
ENST00000215957	3878	3878	TCTCGAGGAGTTTCCTCACCAATAAACAGACAACCTCAACTGCCAGTGCCC
ENST00000216410	2066	2066	ACCTGCTTATAGCCTATACAGACGAACTGATCTGTCCTTCGTGAAACGCAA
ENST00000216268	2092	2092	TGCAGAAAGTTCCTCTTCCAAATTGACTGACTTGCCAACAGTGGTCACAAA
ENST00000216268	2283	2283	ACTTGGGTACCAGCTGTCTTCTGAGACATTTACAGCGGTTCCATAGCAACG
ENST00000216268	2317	2317	GCGGTTCCATAGCAACGTGCTGAAAACTGAGGTCTCGGAGACGGCTCGGCC
ENST00000216268	2354	2354	GAGACGGCTCGGCCCTCCTCTCCGGACACCCGGGTGCCGCGGGGCACAGAA
ENST00000216268	3555	3555	CGGAGGAGGAGGCGGAGCAGTACAAACAGGATTTAATCAGGGAACTCGAAC
ENST00000216268	3579	3579	AACAGGATTTAATCAGGGAACTCGAACTCATGAATTCTACCTCAGAGGACG
ENST00000216268	3945	3945	GGCTCATGATGGAACATTTTGAAAAACTTATCTTTTTGAAAGTGAATCTTC
ENST00000216268	3995	3995	CCCTTAATATACTTTCAGTATTGAAACTCACGACGGCACCACTAGGCCAGA
ENST00000216268	444	444	GAGCACTTGGATCAGTGTTTTATGAACCTAAGATACAGCCGGAGTAGTTAT
ENST00000216268	599	599	CCTCCTGATAGTTTGGAAAGAATGGACTTTAAAAGCGAGCAGGAGGACATG
ENST00000216268	6823	6823	AAATTACCAGTCATTATACGAAGGGACTTTAAAAAATTTGTGGAAATACTG
ENST00000216268	929	929	TTCAGCAGAGGCAAAAACGAGAAAGACTTGAGTACCAGTTGTCTCATGAGG
ENST00000216446	1290	1290	GAGAATGGGAGTGTTAAGACTTTTGACTTCTTTGTAAGTTTTGTACTGCTT
ENST00000216029	488	488	ACTTAATGGAGAAGGAACTGGATGAACTGAGGATCAGCCGGAAGAGAAAAT
ENST00000209884	1978	1978	CCCATATTTGGTGAACACAGAGAAGACAGTCTTGTATATATTCCTCTGTAT
ENST00000216513	1282	1282	CATTGTGAGCAATGGTATATCCATGACTGACATACTGGGGTCTACTTCCCA
ENST00000216513	1471	1471	TTCCCAAGATGGAGGGTCTGTAGTGACTTTTACTACACCAGTGCAAATTAA
ENST00000216513	2282	2282	GCAACAAGTAGCTTAATGATGCTGGACTCTAAATCCAAGTATGTCTTAGAT
ENST00000216513	2371	2371	CAAAAAAGAGCTTGCCAAGCTCCAGACTGTCCAGCTGGATGAAGATATGCA
ENST00000206542	851	851	ATACGCAGGTGATTGCATACTCGGAACATCGTTACCGTATCTTTGGGGAAA
ENST00000216122	2441	2441	GCCTGCCATTGACAATGTTGCTGGGACCTCTGCCTCCCCACTGCAGCCCTC
ENST00000216122	2469	2469	TCTGCCTCCCCACTGCAGCCCTCGAACTTCCCAGGCACCCTCCTTTCTGCC
ENST00000216122	783	783	GCTGGGCGCCCCAAATGCCCATTGGACCCGTACTTCATCATGCCCGACAAA
ENST00000217131	1126	1126	ATGTGTGCCAGGCTGGCTGGCAGGAACTGGGGTGGCTATCAATATTGGATG
ENST00000217131	1273	1273	CAGTCAGCCACCTGGTGAAGAAGTGACCTGCGACACAGGAAACGATGGGAC
ENST00000217131	1320	1320	GGACCTCAGTCTTCTTCAGCAGAGGACTTGATATTTTGTATTTGGCAACTG
ENST00000217131	1385	1385	GCATTTAAGAGGTGAAAGAGTTCAGACTTATCACCATTCTTATGTCACTTT
ENST00000215570	649	649	TGCAGCGGGAACGAGCCAACATGTGACCGGCGAGCGCGGGCCACCCCACCC
ENST00000215570	764	764	TTAGGAGGGTGGCACCGGTGCTGGGACACACGGGACTGTGTCCTCGCCACC
ENST00000215570	954	954	TATTCTGGGCGGACAGCTTGTCTGGACTTCGGAGTTGGGGGTGGTCAGACA
ENST00000215917	1003	1003	TGTGAGGACCTTGAAATCATCAGGAACAAGAGAGAAGATCCTTCTGCTACT
ENST00000215917	1030	1030	AAGAGAGAAGATCCTTCTGCTACTGACTGAACTCGTTGTGAGGTACTCAGT
ENST00000215917	1035	1035	AGAAGATCCTTCTGCTACTGACTGAACTCGTTGTGAGGTACTCAGTGTTGG
ENST00000215917	1085	1085	GCTGAGGTAGAAGCTGCCACCAGAGACTAAAGGGAAGGCTGCTATGGAGGA
ENST00000215917	1186	1186	TTTGAGGACGATACCCCACATGAGGACTTGGTATAAAGATTCCTGCCCTAC
ENST00000215917	1909	1909	GACGACTGGCCAGTATCACATAAAAACTGTTCAGAAGGTTCCTGGCTAGTA
ENST00000215917	836	836	CCTACATTGCAAAGATTTTAAAAGGACTGGAGGAGCTTGAGTTTCCTCAGA
ENST00000215917	962	962	TAGATATTTGGGAGTTTCGGGAAGAACCAGATTATCAGGACTGTGAGGACC
ENST00000215917	976	976	TTTCGGGAAGAACCAGATTATCAGGACTGTGAGGACCTTGAAATCATCAGG
ENST00000215917	985	985	GAACCAGATTATCAGGACTGTGAGGACCTTGAAATCATCAGGAACAAGAGA
ENST00000215793	1036	1036	GACTTCCAACCCAATGAGCAAGGGAACTTCCCTCCCCCCACCACGCCAGAG
ENST00000215793	2939	2939	ACATGGGTTGTCTAATAAAACTCGGACCCTTCTTGTGAAATCAGTTAAATA
ENST00000216037	1112	1112	TCCTGCCTACTGGATGCTTACAGTGACTGTGGATACGGGGGTTCCCTTTCC
ENST00000216037	1148	1148	GGGGGTTCCCTTTCCCCATTCAGTGACATGTCCTCTCTGCTTGGTGTAAAC
ENST00000216037	1187	1187	CTTGGTGTAAACCATTCTTGGGAGGACACTTTTGCCAATGAACTCTTTCCC
ENST00000216037	1203	1203	CTTGGGAGGACACTTTTGCCAATGAACTCTTTCCCCAGCTGATTAGTGTCT
ENST00000216037	1263	1263	TCCAATACTGTTGCCCTTTTCCTTGACTATTACACTGCCTGGAGGATAGCA
ENST00000216037	855	855	CAGCCAAGCTGGAAGCCATTAATGAACTAATTCGTTTTGACCACATATATA
ENST00000216037	869	869	GCCATTAATGAACTAATTCGTTTTGACCACATATATACCAAGCCCCTAGTC
ENST00000217456	2066	2066	AGAGCCGTGTTAGCCAAGACATGGAACTGTGTTCTCAAGGGTTATGTGGGG
ENST00000217456	2148	2148	TGTTGACTCTAGCGGCTCAGAGAGGACTTTGCTGGGTTTCTTTCTGTGAAT
ENST00000203664	2267	2267	TTGGTGCTGCTGCATGAGTCTGCTGACAACCTGACTGCACAAGGACTGGGT
ENST00000203664	2298	2298	TGACTGCACAAGGACTGGGTAGCAGACTCCTCAGAGTCCTCTTGACACAAA
ENST00000203664	972	972	CTAATGGGACTGCATTCTGAATGGAACATTCCGGCTCTTCAATTTTTTAAG
ENST00000205636	1218	1218	TCACTGAGCCACTTAATGCCTAAAGACTCTGGGGAGCAGATGTTACCTAAG
ENST00000205636	2004	2004	CACCTAAGGACCAAAGATAAGAAAGACTTTTTGCCCAAGACAGTGAAAGTA
ENST00000199706	684	684	TGGAGGAGGCCATTGAGAAGCAGAGACTTTTGGAGGAGAAGGACCCTGTAC
ENST00000199706	873	873	CCCTGCCAGGCCCTTTGCACTGAGGACACAGATCCCGGGGAGCTGTGAGGG
ENST00000206451	915	915	GAGACCTTCCTGCTTTTTACTGGGGACTCCAGATTTTCCCCAAACTTGCTT
ENST00000209875	650	650	TTGTGATAGCATTTTATGAAGAGAGACTGACATGGCATGCATATCCTGAGG
ENST00000209875	654	654	GATAGCATTTTATGAAGAGAGACTGACATGGCATGCATATCCTGAGGATGC
ENST00000215912	1502	1502	GAAACGAGTTTGTACAGAAGTCAGAACTTTGGGTTGGGAATGAGATCTAGG
ENST00000215912	962	962	CACCCCCCTTATGGGCCAGGCCGGGACTCCTGGGGCCTGAGCCCCCCCAGT
ENST00000220058	1577	1577	CCGTGCCTGGCCTGGAATTATCTGGACTTTCAAAGAAGATGGCATTATTAT
ENST00000230461	1385	1385	CTAGTAATTAATCATAAATATAGAAACAGTAGTAATACAGCTGACATTACC
ENST00000230461	2000	2000	TCAAGCTTAGCTTTGATTTCAAAGGACACGCTTACCTTGTCTGGCATAAGA
ENST00000230461	3256	3256	ATTGAGTCTGTGCTGTTTAAGGAGGACTACCATCCTGCAACTCTTTTTCTA
ENST00000230461	341	341	GCGCCCCAGGGATCGATGGCGATGAACTATAACGCGAAGGATGAAGTGGAC
ENST00000230461	3447	3447	TTTTCTGCTGTTTGATCTCTAAGGAACTCCTGTTGCTAAATATGAAGAGTA
ENST00000230461	3477	3477	TGTTGCTAAATATGAAGAGTATGGAACATTCGTATAGTCTCTGTGAAGCAT
ENST00000230461	3638	3638	TTGAAGGATGCATTAATTTTCAGGAACTATTTTGAATTATGAAAAGATTCC
ENST00000219097	879	879	ATAGTACATTGCCATCTCCAGGAAGACTTGACGGCTTTGGGATTTTGTTTA
ENST00000219097	906	906	TTGACGGCTTTGGGATTTTGTTTAAACTTTTATAATAAGGATCCTAAGACT
ENST00000234831	236	236	AACAGCAACAAGCTGAGCTGCTGTGACAGAGGGGAACAAGATGGCGGCGCC
ENST00000219252	1119	1119	GAAGAAGAAACTGAGTGATTTACAAACTCAATTAAGCCACGAGATCCAGAG
ENST00000219252	760	760	CGGAACCGAGATAATGACCCCAATGACTACGTGGAGCAGGATGACATCCTC
ENST00000222753	1381	1381	TAATGGAATCTACAACTGTTTTAAAACTTTAAGAAAGGTAAAGACTGCCAG
ENST00000226004	1020	1020	CTCCCGAATCCTCTCTTGAGTGTGGACCTCAACACCTTGAGCCCTAGTAAA
ENST00000226004	1049	1049	CAACACCTTGAGCCCTAGTAAAGGAACTATGCAAATGCAGGCCACTCTCCC
ENST00000226004	1845	1845	CCAAACACGATAAACCTTTCAAAAGACTTTCTAAGGATGATATTGGAATGC
ENST00000226004	3757	3757	AAAAGTACTGATCTTCAATATGAAGACATGAGCTTTTCTCGCAGGAAATTT
ENST00000226004	3796	3796	CGCAGGAAATTTTCTTTTTCACAGAACTGGTGTCAGGAATCACTGAAGGGC
ENST00000226004	592	592	CCCAGCTCTGCCAGCTCAATGACAGACTAGCCAAGGAGGGGAAGTTGAAAC
ENST00000230792	1495	1495	TAAATCCTAATCTCTAAATCTAAGAACTAAGCTTTGAGTATTATTTAATAA
ENST00000230792	348	348	AATAAATCAAGGCAGACTGCACTGGACATTGCTGTATTTTGGGGTTATAAG
ENST00000222008	97	97	AGCAGCTCTACCCCTCACGACGCAGACATGGCAGCGCAGAAGGACCAGCAG
ENST00000222823	4341	4341	GAAGGGTGACTAAACGGGCGCCAAGACTCAGGGGATCGGCTGGGAACTGGG
ENST00000229340	1033	1033	CCTCCTCCCCGGCCAAGGCGCCTGGACCTGGCGAGGACGCTGCCCGCCGAG
ENST00000229340	1062	1062	GGCGAGGACGCTGCCCGCCGAGCGGACTGATTCGCAGAGTCTGTACATAGT
ENST00000229340	2213	2213	GATTTCCAGGGAGAGCCCTGATTGGACAATCACATCACAGATCACACTGCA
ENST00000229340	2281	2281	GTGGATGGGTTTTTAATCAATAAAAACTGGGGGTTTCTTCTCACCGACTCT
ENST00000229340	870	870	GAGGCCCACGGAGGTTCCTCGGGGGACAGTCTCAGTTTCGTGCCGTTATTT
ENST00000234310	1082	1082	CATGAAGCCAACTAAGTGTTATTGAACTGTAATTCTCTCAATAACTCAGTG
ENST00000234310	2589	2589	AAACTTTGGAAATGTTAATGTTCAGACTGAAAATCTCCACTACATGTAACT
ENST00000237283	647	647	AAAGTGACCTGGACAAGATTCATAGACTGAAAGCTGTTGACATCGTTGAAT
ENST00000225969	429	429	GCCCAAGGGTGCTGTGCTCTACAAGACTTTTGTCCACGTGGTTCCTGCCAA
ENST00000225969	473	473	CTGCCAAGCCTGAGGGCACCTTCAAACTGGTAGCTATGCTTTGATGTCCTG
ENST00000225969	512	512	TTTGATGTCCTGTTGAGGCCATCGGACAGAGACTGGAGCCCAGGTGACAGG
ENST00000225969	610	610	CGAGGAAGAGGTCTGCTTGATGGTGACTCTGCAGGAGACTCTGAAGTGACT
ENST00000225969	622	622	CTGCTTGATGGTGACTCTGCAGGAGACTCTGAAGTGACTGCTGGGAAACCC
ENST00000225969	633	633	TGACTCTGCAGGAGACTCTGAAGTGACTGCTGGGAAACCCTTTGGGAGACC
ENST00000225969	661	661	GCTGGGAAACCCTTTGGGAGACCTGACCTGGGGCCAAAAATAAAGTGAGCC
ENST00000233609	144	144	GGCGTGGACCTCGACCAGCTGCTGGACATGTCCTACGAGCAGCTGATGCAG
ENST00000233557	2354	2354	TAGTGAGGCTGACCAGAGCCGGTTGACTTCTCTGCTAGAAGAGACCTTGAA
ENST00000234739	2010	2010	CCTAGGTAAGGGACCTGGGCCCCGGACAGACGTGGGAGCTCCATTTGGCCC
ENST00000234739	2449	2449	CTCCCTGGATTTGCAGGCATGATAAACTCTGAAATGGAAGGGCCGAATGTC
ENST00000234739	2858	2858	CCCCACAGATGGGCCCTGGTCGGGAACTTGAGTTTGGGATGGTTCCTAGTG
ENST00000234739	3168	3168	AGAACCAATTGGGCCCGACCAGAGGACTAACAGCCGGCTCAGTCATATGCC
ENST00000234739	3172	3172	CCAATTGGGCCCGACCAGAGGACTAACAGCCGGCTCAGTCATATGCCACCA
ENST00000234739	4541	4541	GCCGTAAACAGCCCCAGGGTCCTGGACCTGGGTTTTCACACATGCAGGGGA
ENST00000234739	4991	4991	TGGGCATGGGTGGATTTAGCCAAGGACCTGGCAACCCAGGAAACATGATGT
ENST00000234739	5135	5135	TTGGTCATGCAATAGGAGAACAGAGACCCGAGGGCTGCTTTGGGGGAGGGG
ENST00000234739	5260	5260	TATTTTTTAAAAATTATTTTTGTGGACTTGGGTATCAATGATGGCACCTAC
ENST00000235521	1007	1007	CGTGAAATTGAAAAACTGAAGCTGGACAAGGACCATTTAGAGAAGGTTTTA
ENST00000235521	313	313	CCTTCGGCAGAGCATCCTGGACATGACTGCTGTTCTTCTTGCCTGTGGCAT
ENST00000235521	996	996	CCCCAATTAAGCGTGAAATTGAAAAACTGAAGCTGGACAAGGACCATTTAG
ENST00000221327	1084	1084	CCTTATTCAGTTTACAAGAACTCAAACAAAAGATAAATCCTATGGATTTAG
ENST00000221327	1402	1402	CTCGCATCTTGTTGCACATCAGAGAACTCACACAGGGGAGAAACCTTATGA
ENST00000221327	1635	1635	GAAAGTCATTCAGGCAGAGCTATAAACTTATTGCACATCAAAGAACACATA
ENST00000221327	1803	1803	GGAAATCCTTTAGTCAAAGTTATAAACTTGTTGCTCATCAGAGAACTCACA
ENST00000221327	2307	2307	GAAAAGCTTTCATTAATAGCTATAAACTTATTAGGCATCAGGCAACTCATA
ENST00000218516	1105	1105	TGATAAACCGGCAGGAGATTGGTGGACCTCGCTCTTATACCATCGCAGTTG
ENST00000218516	1220	1220	AAGGAAGCTAGGGTTCTATGAATGGACTTCAAGGTTAAGAAGTCACATAAA
ENST00000218516	406	406	TAGCTAATTATGTTCACAGCAAAGGACTGAAGCTAGGGATTTATGCAGATG
ENST00000225174	1037	1037	CATCCAAGTGAAAGTCTTTTCCTTGACCAAGGGGGACAGTCAGTTTTGCAA
ENST00000225174	1047	1047	AAAGTCTTTTCCTTGACCAAGGGGGACAGTCAGTTTTGCAAAAGGACTCTA
ENST00000225174	1067	1067	GGGGGACAGTCAGTTTTGCAAAAGGACTCTAATACCTGTTTAATATTGTCT
ENST00000225174	651	651	ATCTTTCGGCTCTAAGAGTGGGAGGACATCCAAGAAGATTGTCATCACAGA
ENST00000225174	676	676	ACATCCAAGAAGATTGTCATCACAGACTGTGGCCAGTTGAGCTAATCTGTG
ENST00000225174	989	989	CAGCCCAGATTCATCTGTGCCTTGGACATGGTGATGGTGATGGGTTGCCAT
ENST00000219837	1191	1191	GATACTGCTGGTTTTGAGAACGAGGACCAAAAACTGAAATTTCTCAGACTT
ENST00000219837	1213	1213	AGGACCAAAAACTGAAATTTCTCAGACTTATGGGTGGCTTCAAAAACCTGT
ENST00000219837	1308	1308	ATGGCCCTCGGCAAGAAGGCGGCTGACAGCCTGCAGCAGAATCTGCAGCGG
ENST00000219837	1335	1335	AGCCTGCAGCAGAATCTGCAGCGGGACTACGACCGGGCCATGAGCTGGAAG
ENST00000219837	151	151	AAAAGAAGAAGAAAGTGGTCAAAGAACCAGAGACTCGATACTCAGTTTTAA
ENST00000219837	158	158	GAAGAAAGTGGTCAAAGAACCAGAGACTCGATACTCAGTTTTAAACAATGA
ENST00000219837	1682	1682	CCATCTGACAGTTGGCTCACATTGAACACCTGTGGAGATTAAGGACGAGGA
ENST00000219837	1707	1707	ACACCTGTGGAGATTAAGGACGAGGACAACTATATTGATGGGCTTGGATGA
ENST00000219837	3031	3031	TCCCAAAATACAGGTTCTGACTGGGACATTTTCACGATCGTTTGGCCTGAA
ENST00000219837	3569	3569	TTGGGCCACTTCCCTCAGGACGTGAACTTGTCCTGCCTTTCTTTCCTGGAT
ENST00000237654	1452	1452	GTCCCAGGCCCAGACTTCTCCAAGGACAACAGCAAGCCAGAAGTGCCAGTC
ENST00000237654	2123	2123	TGCTTCTCCATTTAATAGTTACTGAACTTTATGCATGTTGATCTATATTGA
ENST00000229239	1280	1280	CGTGATGGCCGCGGGGCTCTCCAGAACATCATCCCTGCCTCTACTGGCGCT
ENST00000219320	2223	2223	CACGATCATTCCAACTGGTGGGATGACATCCGGACATCCTCTTCCAGGGAC
ENST00000219320	2231	2231	TTCCAACTGGTGGGATGACATCCGGACATCCTCTTCCAGGGACTGGGGCAA
ENST00000219320	2451	2451	ATCTCATAAGAAAGAATCCAGTCTGACTTCCCTCTGGAGAATGACTATGGA
ENST00000219320	2469	2469	CAGTCTGACTTCCCTCTGGAGAATGACTATGGACAGAAGGCCACCATCCTC
ENST00000219320	2476	2476	ACTTCCCTCTGGAGAATGACTATGGACAGAAGGCCACCATCCTCCACAGAG
ENST00000219313	1285	1285	TGGTGCTACGTGGAAGTGAATGGAGACTGATCTCAAATCTGAACTGCAGCT
ENST00000219313	1453	1453	AGTTGAATTTTCCTCATCTTGAAAGACTCTTGGGGTCTGTTTCTGGTATTT
ENST00000219313	295	295	CAAAAGAAAGTACTTGATGTATCGAACAGTTTTGCAGTTCCTTTTGATGAA
ENST00000219313	529	529	GTCATCATTGATGTGAAGCCGAAGGACCTAGGGCTGCCTACAGAAGCGTAC
ENST00000219313	745	745	CAGGTCCATGGTTTGAAGGGACTGAACTCCAAGCTTCTGGATATCAGGAGC
ENST00000229270	1325	1325	TGCTCCTTCCTGTGGCCTCATCCAAACTGTATCTTCCTTTACTGTTTATAT
ENST00000229270	705	705	GAGATCAGCCCTGGCATGATCAAAGACTGCGGAGCCACGTGGGTGGTCCTG
ENST00000226730	268	268	CTCTCTTTAATCACTACTCACAGTAACCTCAACTCCTGCCACAATGTACAG
ENST00000220913	558	558	AAGAGGGAAGAAGATGAGGAGAATGACAATGATAATGAAAGTGACCATGAT
ENST00000220913	617	617	CTCCTAAACCAAAAGTGCTTTAAAAACCAGCCTGGCGAGGACAGCCCTGGA
ENST00000220913	782	782	AGCACCTCATGTACCTACGCCACAGACAGCCAGAGGGAAAGCGACCCAGAC
ENST00000220913	912	912	AACTGCAGAGGCAAGGCCAATTTTAACTTTTCAATTTACAGTCGATTTTGA
ENST00000228434	1009	1009	GAAATAATGAAATAACTAGGCGTGGACTTACTATTTATTGCTGAATGACTA
ENST00000228434	1396	1396	TTACAGAGAAAAGACATAAGCAAAGACTATGAGGAATATTTGCAAGACATA
ENST00000228434	26	26	AGACTCAACAAGAGCTCCAGCAAAGACTTTCACTGTAGCTTGACTTGACCT
ENST00000228434	43	43	CAGCAAAGACTTTCACTGTAGCTTGACTTGACCTGAGATTAACTAGGGAAT
ENST00000228434	48	48	AAGACTTTCACTGTAGCTTGACTTGACCTGAGATTAACTAGGGAATCTTGA
ENST00000228434	665	665	GAGAAGAATTTATACTGGATATGTAACAAACCTTACAAATAATAAGGAAAC
ENST00000228434	669	669	AGAATTTATACTGGATATGTAACAAACCTTACAAATAATAAGGAAACATGT
ENST00000228434	721	721	CACTTATTGACTATTATAGAATGGAACTCAAGGAAATCTGTGTCAGTGGAT
ENST00000228434	778	778	CTGTGGTCCGAAGTCTTCCATAGAGACTTTGTGAAAAAAAATTTTATAGTG
ENST00000228434	824	824	TAGTGTCTTGGGAATTTTCTTCCAAACAGAACTATGGAAAAAAAGGAAGAA
ENST00000228434	829	829	TCTTGGGAATTTTCTTCCAAACAGAACTATGGAAAAAAAGGAAGAAATTCC
ENST00000228434	998	998	TTTTGAATCCAGAAATAATGAAATAACTAGGCGTGGACTTACTATTTATTG
ENST00000227752	1154	1154	CTCCCTGACCCTCACCCCCAGGCTGACAGAACGCTGGGAAACAGGGAGCCC
ENST00000227752	1331	1331	AGGGGCCAGGATGACAGTGGCATTGACTTAGTTCAAAACTCTGAGGGCCGG
ENST00000227752	1662	1662	TGGCTTCCTCAGGGGCCCCAACGGGACAGTGGAACCAGCCCACTGAGGAAT
ENST00000227752	2132	2132	TCTGGCAGAGCTGAGAAGGGCAGGGACCTTCTCCCTCCTAGGAACTCTTTC
ENST00000227752	2150	2150	GGCAGGGACCTTCTCCCTCCTAGGAACTCTTTCCTGTATCATAAAGGATTA
ENST00000230340	1525	1525	TGTGCTGTGGCACCAGTGCCTCCTGACTTTGGTCCAGCGCTACAAGGCCGA
ENST00000230340	1562	1562	CGCTACAAGGCCGACTTGGCCACAGACCAGAAAGAGGCCCTCTTAGAACTG
ENST00000230340	1584	1584	CAGACCAGAAAGAGGCCCTCTTAGAACTGCTCCGGCTGCAGCCCCATCCAC
ENST00000230340	1730	1730	GTCCTGGCCAAAGGGGTTTGGAAGGACACCAAGACCCCCGTTGGTGACTGA
ENST00000230340	1751	1751	AAGGACACCAAGACCCCCGTTGGTGACTGAAGATGACACTGAGCTTTAATG
ENST00000230340	1761	1761	AGACCCCCGTTGGTGACTGAAGATGACACTGAGCTTTAATGGCTGAAGACC
ENST00000230340	1784	1784	TGACACTGAGCTTTAATGGCTGAAGACCCAGATCAGGGCAGTGACAGATCA
ENST00000230340	1802	1802	GCTGAAGACCCAGATCAGGGCAGTGACAGATCACAGGGACATCTGTGGCTC
ENST00000230340	1815	1815	ATCAGGGCAGTGACAGATCACAGGGACATCTGTGGCTCCCAGTCCAGGACA
ENST00000230340	1838	1838	GGACATCTGTGGCTCCCAGTCCAGGACAGGAAGGACTGAGGGTCTGGCTGG
ENST00000230340	1847	1847	TGGCTCCCAGTCCAGGACAGGAAGGACTGAGGGTCTGGCTGGTTCCCTCTT
ENST00000220809	2034	2034	GCAAAGGCGCAGTGCTTCTCTACAGACTTCTCCAGACCCACCACACCGCAG
ENST00000220809	2171	2171	TCAGGATACTCTGTCAGATGGGAAGACATGAATGCACACTAGCCTCTCCAG
ENST00000226319	1705	1705	ATCACCCCAAAGAAAGATGAAGAGGACAATCTAGCCAAGCGGGAGCAGGAT
ENST00000226319	1774	1774	CAGCTGTTCACGCACCTGCGGCAGGACCTGGAGAGGGTTCGGAACCTCACT
ENST00000226319	2187	2187	AGAGAGCTTTTTGGGTTTAGAAAAGACCTTTGCAGAAGCACGTCTCATATC
ENST00000226319	2245	2245	CAGAAAAATGGTGTGGTGATGCCAGACCATGGGAAAAGAAGAGACAATCGT
ENST00000226319	2263	2263	ATGCCAGACCATGGGAAAAGAAGAGACAATCGTTTTCATTGTGATCTCATT
ENST00000226319	2296	2296	TTTCATTGTGATCTCATTAAAGGAGACTTAAAGGACAAATCTTTTAAACAG
ENST00000226319	2305	2305	GATCTCATTAAAGGAGACTTAAAGGACAAATCTTTTAAACAGAGTCACAAG
ENST00000226319	2467	2467	TGCAATGGCTCCCTAATCAAAGTAAACTATAATCAGACTGCAGTCAAAGTG
ENST00000226319	2478	2478	CCTAATCAAAGTAAACTATAATCAGACTGCAGTCAAAGTGCCTACAACACC
ENST00000226319	2713	2713	TATGTCCCCGATGTGGAAATGAGTGACTCAGAGAGTGAGGCATCAGAAAAG
ENST00000226319	2775	2775	CACCAGCAGCACTATCAGCAGAAGGACAGACATTATCAGGAGAAGCATCTT
ENST00000226319	3029	3029	TGAGGAAACAGAAGAGTAGATTGTAACCATAAGACACTGCTAAGACTAGAA
ENST00000226319	3048	3048	ATTGTAACCATAAGACACTGCTAAGACTAGAACCCGAACTGAACACTAAAA
ENST00000217961	3282	3282	GTGCAATCATTTCTTCAGATATAAGACTTTCCCCAACAATGTGATTGGATT
ENST00000223369	793	793	AGACGAGGAGCCAGAGTGGGGGCAGACTGGCCATTTTTATTTTGAAGTTCC
ENST00000228705	1986	1986	CAAGCGGGGAGTTCATGGCCAAAAGACTATGCTTCAAGATGACCCTTTGGT
ENST00000228705	2200	2200	CATTTTCAGGTGTAAATGGCAGAGGACTCTTCAGCCTGTCAAGCTGCCAGC
ENST00000228705	5632	5632	CACCATAGCCCACCTCTCTGAGCAGACTTTGGTTTTGTGTGGTGACGTGGC
ENST00000219439	1211	1211	TGAGAAGTTTTGCCAACTCCTGGGAACCTCGATATTCTGACATTTGGAAAA
ENST00000219439	1225	1225	AACTCCTGGGAACCTCGATATTCTGACATTTGGAAAAACACATTTAATTTA
ENST00000219439	1805	1805	AAAGATTTTTTGTCAGGGTGACTTAACATGGACTCTTATAGGGTATTAAAA
ENST00000219439	1811	1811	TTTTTGTCAGGGTGACTTAACATGGACTCTTATAGGGTATTAAAACAATCT
ENST00000219439	2504	2504	GCTAGTAGATTGGTTAAAAGTCTGGACTTCTGTGGCATTTTTTTCGTGACG
ENST00000219439	2570	2570	AGCAGACCTAAGCACAGTTTTATGAACACAATTTTGCCCATGACATTGCCT
ENST00000227266	1322	1322	AGACCCTTTCAACCCCTTTGAGCTGACTAATCATGCTGTTCTGCTTGTGGG
ENST00000227266	1448	1448	TGGCTACTTCCGGATCCGCAGAGGAACTGATGAGTGTGCAATTGAGAGCAT
ENST00000227266	1573	1573	TAAAGGGGAATTGGTATATTCACAGACTGTAGACTTTCAGCAGCAATCTCA
ENST00000227266	1580	1580	GAATTGGTATATTCACAGACTGTAGACTTTCAGCAGCAATCTCAGAAGCTT
ENST00000227348	1400	1400	CCGGAGCTAGGGCAGCAACATGAGGACCAAACCATGCACATAAAGCTTGTA
ENST00000225603	1467	1467	GCACCATAAATAAGGACTGTGAGAGACTGTTTAAAAGCTGTGAAAGTCTGA
ENST00000221265	1740	1740	GACGATGCCGACTCTGATGATGAGGACAGAGGACAGGCCCAAGGTGGCAGT
ENST00000221265	1747	1747	CCGACTCTGATGATGAGGACAGAGGACAGGCCCAAGGTGGCAGTGACAATG
ENST00000221265	1767	1767	AGAGGACAGGCCCAAGGTGGCAGTGACAATGATTCAGACAGCGGCAGCAAT
ENST00000221265	1923	1923	TCCAGTGAAGCTGATAGTGACAGTGACTGAGTCCCAGGGCATTCAGGGCTG
ENST00000218789	2789	2789	TGCGAATGGAGACGATCAAACCATGACTGATGAATCCAGACAGGAGGGATT
ENST00000218789	2825	2825	CAGACAGGAGGGATTGACTCTGAGGACCTGAGCTACATCAATCCACTCTGT
ENST00000218789	2889	2889	ACCTCATTCTGCAATAAGTTCAGTGACTGACTAAAAGTCTTGTTTTTCCAG
ENST00000218789	4281	4281	TGCTGCAGAACCTGGCCTCACCTGGACTTTTCACTAGAATTGCCAGCTTCC
ENST00000234296	1943	1943	TTTATTAATTCCTGTTGATAATGGAACATTGACTGATTTCTTGGAAAAGGA
ENST00000234296	2135	2135	GAAGGGGGGGATGTCCTCAATTAGAACTTTTTGATCAGCCTGGCTGGTACC
ENST00000234296	2227	2227	CCTTTCATTCATTACCTCTCTGGAGACTTCTTGCTGGAATGAACAGTGTGC
ENST00000234296	2244	2244	CTCTGGAGACTTCTTGCTGGAATGAACAGTGTGCTCAGGGACTATTTGGAA
ENST00000234296	2259	2259	GCTGGAATGAACAGTGTGCTCAGGGACTATTTGGAACTGGATGTTTTTGAA
ENST00000234296	2269	2269	ACAGTGTGCTCAGGGACTATTTGGAACTGGATGTTTTTGAATTATTTTATA
ENST00000236980	428	428	AACAAAGCGGGCTCCTTTTTCTGGAACCTTAGACAATTCAGTACATTAGTT
ENST00000236980	435	435	CGGGCTCCTTTTTCTGGAACCTTAGACAATTCAGTACATTAGTTTCAACAA
ENST00000236980	466	466	CAGTACATTAGTTTCAACAAGCAGAACTATGAGGCTATGTTGTTTGGGACT
ENST00000236980	489	489	GAACTATGAGGCTATGTTGTTTGGGACTTTGCAAACCAAAAATAGTTCATT
ENST00000236980	622	622	TTTTAAATCAGATGTTGGCTTTCAAACAAAGGGCATAAGCACTCTAACAGC
ENST00000236980	643	643	TCAAACAAAGGGCATAAGCACTCTAACAGCCCTTAGAATTGAAAGACTACT
ENST00000236980	663	663	CTCTAACAGCCCTTAGAATTGAAAGACTACTTTATGCTAAAAGACTGTTTT
ENST00000236980	681	681	TTGAAAGACTACTTTATGCTAAAAGACTGTTTTTTGACTCAAAGCAGTCTC
ENST00000236980	916	916	TAGCAACTATTTCACAGCAATGTGGACAATTGCCAAAAGACTGTCTGATGA
ENST00000236980	930	930	CAGCAATGTGGACAATTGCCAAAAGACTGTCTGATGACCAGAAGCGCTTTG
ENST00000222644	1791	1791	TTGATCATCATAAATGATAATCTAGACAAAGCCTTTGAAAAACTGCAAACT
ENST00000222644	1807	1807	ATAATCTAGACAAAGCCTTTGAAAAACTGCAAACTGCCATAGAGAAACTGA
ENST00000222644	1814	1814	AGACAAAGCCTTTGAAAAACTGCAAACTGCCATAGAGAAACTGAGAATGGA
ENST00000222644	1890	1890	GTTTACTGATGATTCAGTAAGGTTAACAATGAAAATTAAACTCTTAAAAAG
ENST00000222644	1904	1904	CAGTAAGGTTAACAATGAAAATTAAACTCTTAAAAAGTGACTGCAACAAAT
ENST00000222644	1918	1918	ATGAAAATTAAACTCTTAAAAAGTGACTGCAACAAATAAACCTTCTACTGA
ENST00000233114	1152	1152	GCGCTGCTGTCATCAAGGCTCGAAAACTATCCAGTGCCATGTCTGCTGCAA
ENST00000233114	611	611	GACGGTGTCCTAATGGAACTGCAAGACTGTGCCCTTCCCCTCCTGAAAGAT
ENST00000219611	1331	1331	TCCACCTCGGGCAGTGACATCATTGACCTGGCCGGAGACACCGTGCGTTAC
ENST00000219611	3693	3693	CCCCCACACGCACTTTATGAGGGAGACCCCGACAGAGGACGCTTGAGCCAG
ENST00000225388	1054	1054	GCTTCAGCTGTTGCCTCCAAAGAGGACTCGTGGACCCTATTTAAACCACCC
ENST00000225388	1062	1062	TGTTGCCTCCAAAGAGGACTCGTGGACCCTATTTAAACCACCCCCAGTTTT
ENST00000225388	1096	1096	AAACCACCCCCAGTTTTTCCAGTGGACAATAGCAGTGCTAAAATAGTTCCT
ENST00000225388	1153	1153	AGTTATGCAAGCAAAGTTAAGGAAAACCTCAACAAAACTATACAGAACTCT
ENST00000225388	1174	1174	GAAAACCTCAACAAAACTATACAGAACTCTTCTGTGTCACCAACTTCATCT
ENST00000225388	1326	1326	TTCTAATGGGCCTGTTTTAGCAGGGACTGATGGAAATGTTTATCCTCCAGG
ENST00000225388	1407	1407	TACTCTAACACCCATCTCTTCTGGGACAGATTCAGTTCTCCAGGACATGAG
ENST00000225388	1426	1426	TCTGGGACAGATTCAGTTCTCCAGGACATGAGTCTAACTTCAGCAGCTGTT
ENST00000225388	1464	1464	TTCAGCAGCTGTTGAACAAATTAAGACTAGCCTTTTTATCTATCCTTCAAA
ENST00000225388	1620	1620	AAATGAGCCCAGTGCTGGCCCTGAGACTGTTACTGGGAAGTCATCAGAGCA
ENST00000225388	1662	1662	ATCAGAGCATAAAGTGATGGAGGTGACATTTCAAGGAGAATATCCTGCTAC
ENST00000225388	1770	1770	CAAGGCTTACGAGCTGGAGAAACGGACTAGTCCTCAAGTTCTGGGTAGCAT
ENST00000225388	1809	1809	TCTGGGTAGCATTCTAAAATCTGGGACTACTAGTGAGAGTGGAGCCTTATC
ENST00000225388	1912	1912	GGTGCTTTAGTGTTTCTCTCAAAGGACTACGAGATAGAAAGTCAAAATCCT
ENST00000225388	1954	1954	CAAAATCCTCTGGCCTCTCCTACGAACACTTTGTTAGGCTCTGCCAAAGAA
ENST00000225388	1979	1979	ACACTTTGTTAGGCTCTGCCAAAGAACAGAGATACCAGAGAGGCCTAGAAA
ENST00000225388	2156	2156	ATAGTCCAGATCAATGAAGGACCAGACTGCCTATTCGTAACCTTTCTGCAG
ENST00000225388	2206	2206	GCATTAGAGCCATCGTTCATGGGGGACACAAGGCTTTTATGCTCCTAGATC
ENST00000225388	2343	2343	AAAAAAGGCAACTGAAAGTAATTAGACTTCTTAAGGAATCAAATTTATTTC
ENST00000225388	2471	2471	GAATGCAAGTGATTAATGAATACAGACTTAACAAGTGTGGTTCTAAAGTTC
ENST00000225388	2576	2576	AAAGATCTCTGTATCTTGTTCTGTGACTGAAGTGATACACTAATCACGGGG
ENST00000225388	2877	2877	ATAGTTAGTTGATGGTACATAGTTAACTTGGCTTCGGTTACATATTGGACT
ENST00000225388	2900	2900	TAACTTGGCTTCGGTTACATATTGGACTTTAACAACTGAAGAATCTATGCG
ENST00000225388	4046	4046	TTCACCTGTAAACTGTATCACTTTGACTGATATTGTAATTTTCAAATGTAT
ENST00000225388	471	471	AGTTGTAGACACTAGCCTGAAGCAGACTGTAAAGGCCAACACCTTTGGGAA
ENST00000225388	541	541	AATTTCATTCAGAAAAACAGTATGGACAAAAAGAATGGGAAGTCTTATGAA
ENST00000225388	766	766	CGCAATAGTGCCAAGGGTTGTGAAAACCTTAATATAGTGCAGGACAAAATA
ENST00000225388	784	784	TGTGAAAACCTTAATATAGTGCAGGACAAAATAATGCAACAAGAGACCAGT
ENST00000225388	804	804	GCAGGACAAAATAATGCAACAAGAGACCAGTGTCCCAACCTTAAAACAGGG
ENST00000225388	830	830	CCAGTGTCCCAACCTTAAAACAGGGACTTGAAACTTTCAAGCCTGACTATA
ENST00000225388	837	837	CCCAACCTTAAAACAGGGACTTGAAACTTTCAAGCCTGACTATAGTGAACA
ENST00000225388	850	850	CAGGGACTTGAAACTTTCAAGCCTGACTATAGTGAACAAAAGGGAAATCGA
ENST00000220659	310	310	ATTCCCGAAGCACAGGGGAAAACGAACAAGTTAGTCGCAGCCAGCAACGAG
ENST00000222584	1011	1011	CCTACCAATTAACATTGGAGGAGTGACTCTAGCTTTGCCAGTGATAAACAA
ENST00000222584	1033	1033	GTGACTCTAGCTTTGCCAGTGATAAACAACGTGGCTGCCGGAGGAGGGACT
ENST00000222584	1098	1098	GCCTGCTGCTACTGCTGATAGTGGGACTTCCAATGGGAATCAATTAGTTTC
ENST00000222584	1779	1779	TGTGGCTGTTGCTGGTGCCCCAATAACTTTGAATACTGCCCAGCTTGCATC
ENST00000222584	491	491	TTCAAAATCAACCACAACAGCTAGAACTGGTAACAACGCAACTTGCTGGAA
ENST00000222584	853	853	AATCAAGCTATACTCACAGCTGCTAACAGGACAGCTTCTGGGAATATTCTT
ENST00000222584	951	951	TGTTTCAATACCACTGCAGTTACAGACTCTTCCTGGTACTCAGGCTCAAGT
ENST00000225927	2023	2023	GCCGAGGCCGATTTCTACGAGCAGAACAGCCGCTACCAGCTGACCTTGTGG
ENST00000225927	2040	2040	CGAGCAGAACAGCCGCTACCAGCTGACCTTGTGGGGGCCAGAAGGCAACAT
ENST00000225927	2071	2071	TGGGGGCCAGAAGGCAACATCCTGGACTATGCCAACAAGCAGCTGGCGGGG
ENST00000225927	2404	2404	GATTCCAGGGCCCAGAGCTGGACAGACATCACAGGATAACCCAGGCCTGGG
ENST00000226105	886	886	GAAGCACTGCATGATGTTGCTGAGAACTTGGGGACTCGGTTCTGTGAGGGG
ENST00000226105	894	894	GCATGATGTTGCTGAGAACTTGGGGACTCGGTTCTGTGAGGGGGAAAAGAG
ENST00000220763	304	304	ATGCAAGAATGGCATCTCTAAGAGGACTTTTGAAGAAATAAAAGAAGAAAT
ENST00000220763	441	441	TTCTGGTTGATACTGTTGGACCCAGACTGAGTGGCTCCAAGAACCTAGAAA
ENST00000228918	1569	1569	TGGCAAGGCTTGGCACCTAGCGGAGACAGAGCACTGTGGTGCCACACCCTC
ENST00000228918	1597	1597	GAGCACTGTGGTGCCACACCCTCTAACAGGGGCCCAAGGAACCAATTTATC
ENST00000228918	1630	1630	CCAAGGAACCAATTTATCACCCATGACTGACTGAGTCTGAGAAAAGGCAGA
ENST00000228918	1817	1817	GGCTGGGTACGGTGCCCTCCACAGGACTCTCCCTACTGCCTGAGCAAACCT
ENST00000228918	1897	1897	TGGGGCTGCTCAGCCTCAGGCACGGACAGGGCACATGATACCAACTGCTGC
ENST00000228918	2066	2066	CTTTGGGGTTCCACACTTCACGTGGACTGAGGTAGACCCTGCATGAAGATG
ENST00000221930	279	279	AGCTGGTCGGGAGAAGAGGAAAAAAACTTTTGAGACTTTTCCGTTGCCGCT
ENST00000221930	453	453	CGTCCCTCAGGCGCCCCCATTCCGGACCAGCCCTCGGGAGTCGCCGACCCG
ENST00000221930	492	492	GTCGCCGACCCGGCCTCCCGCAAAGACTTTTCCCCAGACCTCGGGCGCACC
ENST00000221930	954	954	TGACGCCTGGCCGGCCGGCCGCGGGACTATCCACCTGCAAGACTATCGACA
ENST00000221930	970	970	GGCCGCGGGACTATCCACCTGCAAGACTATCGACATGGAGCTGGTGAAGCG
ENST00000234170	1045	1045	TTGCTTATCACAGACCTTTTGCCAGACAATCGGAAGCTGAGGATTTTCAGC
ENST00000234170	1084	1084	AGGATTTTCAGCCAGCGTCCTTTTGACAAACTGGAACAGTTGTCCAGTGGC
ENST00000234170	1088	1088	TTTTCAGCCAGCGTCCTTTTGACAAACTGGAACAGTTGTCCAGTGGCAACA
ENST00000234170	1117	1117	GAACAGTTGTCCAGTGGCAACAAGGACTCAAGAGATAGAAGACTGATATTA
ENST00000234170	1133	1133	GCAACAAGGACTCAAGAGATAGAAGACTGATATTATGGTATTTTGAACACC
ENST00000234170	1166	1166	TATGGTATTTTGAACACCAGCTGAAACACTTAGTGGCTGAATTTGTGCAGG
ENST00000234170	1200	1200	GGCTGAATTTGTGCAGGTCTTAGAAACTTTAAGTCATGATACATTAGTAAC
ENST00000234170	1316	1316	CTCTTCTTGTGCAAGTGGTAAATAAACTGGGAGATCCTCAGAACAGAATTG
ENST00000234170	1333	1333	GTAAATAAACTGGGAGATCCTCAGAACAGAATTGCCACAAAAGCATCCCAT
ENST00000234170	1368	1368	CACAAAAGCATCCCATCTGTTAGAGACATTACTTTGTAAACATCCCAATAT
ENST00000234170	1522	1522	TCCCATGAAGAAAGTGAATTGGCTAACAAATTAATAACTGTTTACTTTTGC
ENST00000234170	1533	1533	AAGTGAATTGGCTAACAAATTAATAACTGTTTACTTTTGCTTTTTTCGGAC
ENST00000234170	1557	1557	AACTGTTTACTTTTGCTTTTTTCGGACTTGTGTCAAAAAAAAAGATGTTGA
ENST00000234170	1641	1641	GAATAGGGCATACCCTTATTCCCAGACTGGTGATGACAAAGTAAGGGAGCA
ENST00000234170	2219	2219	ACTTTGATAATTTGAAAGGTGGGAAACAGTTAAATAAATACGATCCATTCA
ENST00000234170	546	546	TAAAAATACAGCAGAAAGTCAAAGGACATCAGTTAATAAGGTGAAAAATAA
ENST00000234170	666	666	CATCTTTGAATTTTTTGAGAGACAGACTTTGTTACTTAGGCCTGGAGGCAA
ENST00000234170	873	873	GATGAAGGCAATTGTGTCATCGGGGACACTAGGTGACAGGATGGCAGCCAT
ENST00000234170	948	948	CGTTCACACACTTCAGTTTGTAGAAACTCTTGTGAACCTTGTTAAAAAGAA
ENST00000229395	1171	1171	GTCAAATAAGTGAATGAATGAATGGACAGAAAATTCAATCCTTTATTTTTT
ENST00000229395	1265	1265	AAAAATGCATAGTTAATGGTCATAGACTTTATTCCAAAACATAATTGGAAA
ENST00000232607	1537	1537	CTGCTTGGGAAGCGTATTTGAGTAGACTTGGTGTTTGAGTGCTTCAGATAC
ENST00000232607	567	567	GTCACTGATGCCATAGTGCTGTTGGACAGAGAGCAGGGAGGCAAGGACAAG
ENST00000232607	588	588	TTGGACAGAGAGCAGGGAGGCAAGGACAAGTTGCAGGCGCACGGGATCCGC
ENST00000232607	950	950	AGGACCTAGTATCTGCATGCTGAAGACTCATGTAGATATTTTGAATGATTT
ENST00000232766	1622	1622	TCTACGCTGTTGGGGGCTACGACGGACAGTCAAACCTAAGCTCAGTGGAGA
ENST00000232766	1630	1630	GTTGGGGGCTACGACGGACAGTCAAACCTAAGCTCAGTGGAGATGTATGAC
ENST00000232766	1662	1662	CTCAGTGGAGATGTATGACCCAGAGACAGACTGCTGGACATTCATGGCCCC
ENST00000232766	1992	1992	TGGATCCTGCAGCTGGTGACATGGAACTGTTTTCTGGTCCACATGAACACA
ENST00000232766	2172	2172	GCTGCAGTGTCCAAGCCTGCTGGAAACTGGGATGTAGCTGGGGACGAAAGG
ENST00000232766	2198	2198	CTGGGATGTAGCTGGGGACGAAAGGACAGACCCAAGCGTTCTCCCTGCCTG
ENST00000232766	2419	2419	AGGGAAAAAAAGATACTTGAAAGAAACTGAAGGAAATTTAAACAAAGAAAC
ENST00000232766	2435	2435	TTGAAAGAAACTGAAGGAAATTTAAACAAAGAAACACTTGAAAGAAACTGG
ENST00000232766	2456	2456	TTAAACAAAGAAACACTTGAAAGAAACTGGAAAGAAAAATAATTTTTTTAT
ENST00000232766	2486	2486	AAAGAAAAATAATTTTTTTATGTGAACAAATTTTGCAAGAAGAAAAAAGCA
ENST00000232766	2724	2724	TTGTCTTCTCACCCACCATCAGAGGACTTTTAAAATCATAGGCGTAGAGAG
ENST00000232766	3142	3142	CTGGCCTCCCTCCAGCCCTGGGCAGACTGACCAGCAAGGTGGACCTTTACA
ENST00000232766	3159	3159	CTGGGCAGACTGACCAGCAAGGTGGACCTTTACATTCAAGCACAGCTGGCT
ENST00000232766	3343	3343	ATAGGACCTAATGTAGCACAGCGGGACTCAAAGAGGAGGACATTTTCTCTT
ENST00000230122	1061	1061	GGAGGCCCTGAGGCCCGCTGTAAAGACTGTGGCAAGGTCTTTAAGTACAAT
ENST00000230122	1897	1897	TCCTAGCCAGGGAATCAGCATTGTGACTGCAGAGAGTTCCCAAAACATGAC
ENST00000230122	2262	2262	CGCCACTTGGCCAGGAGCAGAGCTGACCTGTAAACACGTTTGACTGCTTGA
ENST00000230122	2279	2279	CAGAGCTGACCTGTAAACACGTTTGACTGCTTGATTGGGCTCTTCTTATAA
ENST00000230122	2315	2315	GGGCTCTTCTTATAAGCCAGCTCTGACTGGATTTTGAACGCTTGAAATCAG
ENST00000230122	548	548	TATGACCTGGTAAAGGCTTACACAGACTTCCAAAATAATCATAGCTCCCCA
ENST00000230122	734	734	GAGGAAGAAATACAGTTAAGAGTGAACAATTCAGTTCAGAATAGACAAAAC
ENST00000230122	753	753	GAGTGAACAATTCAGTTCAGAATAGACAAAACTTTGTGGTTAAAGGAGACA
ENST00000230122	758	758	AACAATTCAGTTCAGAATAGACAAAACTTTGTGGTTAAAGGAGACAGTGGT
ENST00000230122	776	776	AGACAAAACTTTGTGGTTAAAGGAGACAGTGGTGTACTGAATGAGCAAATT
ENST00000230122	881	881	GAAATGCCAGTTGAAAAAGATGAGAACTATGATCCCAAGACCGAGGATGGC
ENST00000230122	957	957	AGCGGAGGATTTGGAGATCCGTCAAACTTAAAGATTACAAACTTGTTGGGG
ENST00000230122	972	972	GATCCGTCAAACTTAAAGATTACAAACTTGTTGGGGATCAAGAGGACCATG
ENST00000231238	130	130	GGCAGCATGGGGGAGAAGTCAGAGAACTGTGGGGTTCCAGAGGATCTGTTA
ENST00000224862	2219	2219	CACCTTTTGTCAACCTGCAGGTCTGACCCGCCTGCCAATCGGAGCACAGCT
ENST00000224862	2266	2266	AGCTGGACTGTGTGGCTGGGGCCTGACACTGAGCTGTAGGGAAACTGAACT
ENST00000233616	1086	1086	TTGCCAGGATCCCTGAAGTGGGAGGACAGAGGTCCAAGTGGGCAAGGGCAG
ENST00000233616	1860	1860	CTATCTTACCGCTGGCGGGGACGGGACCCTGCCTTACCAACCTTACTGAAC
ENST00000233616	1959	1959	CCTTCAGTAACCGAGCGGCACCTGGACCTGCGATGTTGGGTGGCACTGGGT
ENST00000233616	2124	2124	GCCCCAGAGCTAGGAGTCTTTGCAGACTTTGGGAACCACACAAAAGCAGTA
ENST00000233616	2639	2639	GGGCTGCCGCCCTTTCCACGGCTGGACCAGCCTTGTCTTACTGGCCATGGC
ENST00000233616	2670	2670	CTTGTCTTACTGGCCATGGCTGAAGACTACTGAAGGGAGGGAGAGGAGGGG
ENST00000225719	1575	1575	TCCTACCAGCCAATTCAGCCAAAGGACTTTCACCACCACCATTTCCCTGAT
ENST00000225719	4196	4196	GGATGAAACAGACACTGAAGAGGAAACATTATATTCTAGCAAACATTGAAA
ENST00000225719	4223	4223	ATTATATTCTAGCAAACATTGAAAAACACATTTTGCATATCTCCCAGCATA
ENST00000225719	4303	4303	GGAGAACACTGCATTAAGAAGAGAGACTCTCTTGCTTCTTCAAAGAGCTTT
ENST00000225719	4383	4383	CTGTGAATTTCACTGGCAGTTTTGAACTTCCCTTCCTTAAAGTACTCTAAA
ENST00000225719	4408	4408	ACTTCCCTTCCTTAAAGTACTCTAAACCTTTAAAAAAAAATCTGATTTATG
ENST00000225719	6107	6107	CTAAGAGTGGCTGCCCCTGCTTGGGACATTACAGCAAGTGAAACAAAGTTA
ENST00000225719	6359	6359	TGCTATAAGTCTTGATCTTCAATGAACTTTTAAATAATGCATTTAGCTGGA
ENST00000237642	1424	1424	GGCAGTCTTAAGGCTCCAGTGTTAAACCTAAACCAGGGAATGGACAATGGA
ENST00000237642	987	987	CAGAGCATCTTCAAGAAAGCAATGGACATTTGATTTCTAAGACCAAAGACC
ENST00000225394	2535	2535	TCACCACCCGAGAGAAGAAGCAGTGACCTCTCTCCCCACACCCTCACCTGC
ENST00000225394	2602	2602	GGCCATAGGAGCTGGGCCACTCCAGACATTAATCCCCACCCCAACAGAGCC
ENST00000225394	3371	3371	CCCCACTCTCGCCCCTTCTCTATGAACTTAAATCAAAAACCACTTCCCTCC
ENST00000225394	3449	3449	GAATGTGTGCTGGCTAGGGTGGAGGACTGAGCACCTGAGCCTGGGGCTGGC
ENST00000231368	1126	1126	ACCAAAGAAGGCTGCCATAAAAAAAACCAGTCAATTGGACTAATTCAGCCA
ENST00000231368	1139	1139	GCCATAAAAAAAACCAGTCAATTGGACTAATTCAGCCATTTGCAACAAATG
ENST00000231368	1226	1226	CTGCCGTTGTGCCACTACGCTATGAACTCAGCCTACACCCGAACCTAACCT
ENST00000231368	1275	1275	CTCGATGACATTCAGGGGTTCTGTGACAATTTCAGTTCAGGCTCTTCAGGT
ENST00000231368	1382	1382	TGTCAGCAGTTTCAAGCCAAGAAAAACAAGCTGAGATCCTGGAATATGCAT
ENST00000231368	1415	1415	AGATCCTGGAATATGCATATCATGGACAGATCGCCATTGTTGCCCCCGAAG
ENST00000231368	961	961	ATGAATAGAAGCTCAGGCCTTCGGAACAGTGCAACTGGTTACAGGCAGAGC
ENST00000230449	2957	2957	GTCCAGGAAAATAACACGTAATAAGACTGTTCACTCTCTAAGTACCCTAAA
ENST00000230449	3304	3304	GGCAGCTCCCACGACACACGGAGAGACTGACTGATACGAGATTTGGAAAGC
ENST00000234111	1582	1582	AGTATTATTCATCCAGCATATGGGGACCAACATGTGATGGCCTCGATCGGA
ENST00000221452	1732	1732	AGGTGCCGGGGCCGTGGTTGGGGAGACCCCCGGCCCTGAACCACTGACACT
ENST00000231198	1415	1415	GCAGTACTATTTTTATAAAGCAAGAACTATTCCATGCCTTGGAGAATGAAT
ENST00000231512	625	625	AACAGTTCTCCATCCACAGCCAAAGACACTCTAGACAATGGCGATTATGGA
ENST00000231512	634	634	CCATCCACAGCCAAAGACACTCTAGACAATGGCGATTATGGAGAACCAGAC
ENST00000231512	658	658	GACAATGGCGATTATGGAGAACCAGACTATGACTGGACCACGGGCCCCAGG
ENST00000231512	664	664	GGCGATTATGGAGAACCAGACTATGACTGGACCACGGGCCCCAGGGACGAC
ENST00000232978	1684	1684	TCATCTCATCACTCATCAAAGAGAGACTGGTCTAAATCTGATAAGGATGTC
ENST00000232978	1722	1722	TGATAAGGATGTCCAGAGCTCTTTAACCCATTCCAGCAGAGACTCATACAG
ENST00000232978	2160	2160	TTACAGTTTAGCAAATATTAAAGAGACTGGTAGCTCATCATCCTACCATAA
ENST00000232978	2845	2845	AAGAATTATGCTGGTAGTAAATGGGACTCTGAGTCAAATTCAGAACGAGAT
ENST00000232978	3382	3382	AAAACTGAGAAATCCAGTGAAGAGGACCTTTCAGGTAAACATGATACAGTG
ENST00000232978	5585	5585	GTGCCTCTGGAAGAGTGAAGAATGGACTTCAAAAGTAACATCAAAAATCTA
ENST00000229405	4043	4043	CCACATAGGTCTCTGGGGTGAGAAGACAGCAAGAAAACTGCCTAACTGAAG
ENST00000229405	4062	4062	GAGAAGACAGCAAGAAAACTGCCTAACTGAAGGGAATGGGGGCCCTGCTCA
ENST00000229405	4269	4269	GGTAGAGATTGGGGCTGCTATGGGGACTGGCCCTGTAGGGTTGAGCCACAG
ENST00000229405	4400	4400	GATGCCTGGCTACTTGGCACCAGGGACTTCCTGACACCACAGTCAATTAAT
ENST00000229405	4408	4408	GCTACTTGGCACCAGGGACTTCCTGACACCACAGTCAATTAATTCCTCAGG
ENST00000230173	1074	1074	AGTTGGCCATGAAGACAGTGATTGGACAGCTTTCTCCTACTCAAATGCATC
ENST00000230173	1207	1207	GCATTACCTGTCAAAGAAAAAGAAGACATTTTTGCAGAAAGCTTTGAACAG
ENST00000230173	1288	1288	TCTATTGGTGTAAATTTCAAAAGAAACTATGAAACAGTTCCATGTGATTCT
ENST00000230173	1296	1296	TGTAAATTTCAAAAGAAACTATGAAACAGTTCCATGTGATTCTACCATTAG
ENST00000230173	1393	1393	AATGAAATTGTCTCTCTAAAAGGGGACATTTATAACTTTCGACTTTGGAAT
ENST00000230173	720	720	CCCCACCGGTTATATCATTCAGATAACATTTAACGACTTTGACATTGAAGA
ENST00000222511	1256	1256	ATATATTAAAAATGGTATTGATGGAACAGTATTTAATGCTTAAAAACAAGG
ENST00000218340	415	415	CACTCTGCTACAGTTACCATTGATGACTGTACTAACTGCATAATTTTTCTG
ENST00000225726	1492	1492	ACATTTAATGTGCCTGGCTCAGGTAACACTTACCCAAAGGATATGGAGGCA
ENST00000225726	1933	1933	TCCATTTCTCAACCTTAAATTTCAGACAGTCTTGGGCAACTGAGAAATCCT
ENST00000225726	2221	2221	AACCAGATTGTTGCTTTTTGTTTAAACCAAGCAGTTGAAATGGCTATAAAG
ENST00000225726	2247	2247	CCAAGCAGTTGAAATGGCTATAAAGACTGACTCTAAACCAAGATTCTGCAA
ENST00000225726	2297	2297	AATAATGATTGGAATTGCACAATAAACATTGCTTGATGTTTTCTTGTATGT
ENST00000219548	1155	1155	ATCTCTGAGAATGGCTGGGTGGAGGACTACTGAGGTTCCCTGCCCTACCTG
ENST00000219548	1288	1288	CCCAAGTTCTGCTGTTGGACTCTGGACTGTTTCCCCTCTCAGCATCGCTTT
ENST00000227155	1339	1339	AGCGTCCCTGGCGCAGGTGGGCTGGACTTCTACCTGCCCTCAAGGGTGTGT
ENST00000222339	1560	1560	GTCTTCCCTAGCCCTTCCAGTCTGGACCAGCACCTTGGAGACCATAGCAGC
ENST00000222339	1575	1575	TCCAGTCTGGACCAGCACCTTGGAGACCATAGCAGCGAGTCACACTTCCTG
ENST00000222339	1608	1608	AGCGAGTCACACTTCCTGTGTGTAGACTGTGGCCTGGCCTTCGGCACAGAG
ENST00000222339	1792	1792	CCACAACACCAGTCCCACCAGAGGAACCTGTCATTGGTTTCCCTGAGCCAG
ENST00000222339	1829	1829	TTTCCCTGAGCCAGCCCCAGCAGAGACTGGAGAGCCAGAGGCCCCTGAGCC
ENST00000222339	2085	2085	GGGGAGCGGCCCTTCCCCTGCCCTGACTGCTCCAAGCCCTTCAACTCACCT
ENST00000222339	2169	2169	GGAGAGCGGCCCTACCGGTGTGGGGACTGTGGCAAGGCTTTCACGCAAAGC
ENST00000222339	2814	2814	GGTGAGCGGCCATACCCATGTCCAGACTGTGGCAAAGCGTTCCGTCAGAGT
ENST00000222339	2982	2982	GGCGAACGACCCTACTCCTGCCCTGACTGTGGCAAGAGCTACCGCTCCTTC
ENST00000222339	3113	3113	TGCCGTTGGCCTGGCCGTCATGGAGACTGCTGTGGAGGCGCTACCCCTGGT
ENST00000228515	1097	1097	TGAATTTAATCCAATCCGGGTCCGGACTCATTACCTCCACACCATTATGAA
ENST00000228515	1205	1205	CTCCCCGACTGCCAGTTGCAGCCTGACAGGAGCACAGGGCTCTGAGACCCA
ENST00000228515	1226	1226	CCTGACAGGAGCACAGGGCTCTGAGACCCAGGACTTCCAGGAGTTCATTGC
ENST00000228515	1233	1233	GGAGCACAGGGCTCTGAGACCCAGGACTTCCAGGAGTTCATTGCTGAGAAT
ENST00000228515	1262	1262	CCAGGAGTTCATTGCTGAGAATGAGACAGCAGTGATGCACCTGCAGAGTGC
ENST00000228515	1294	1294	TGATGCACCTGCAGAGTGCAGAGGAACTGGAGCGGCTCAAGGCAGAAGAAG
ENST00000228515	1488	1488	TCCTCTGTCCTGTGTTTTACCGAGAACTCAGACCACCCAACTGCCTCAACG
ENST00000228515	1518	1518	GACCACCCAACTGCCTCAACGGTGAACAGCCCATCCTACTTGAACAGTGGG
ENST00000228515	1536	1536	ACGGTGAACAGCCCATCCTACTTGAACAGTGGGCCCCTGGTCTATTATCAA
ENST00000228515	1836	1836	CCCTCAAGCCTCCCCTTCCGCACGGACAATGAAGAGGGCTGTGGGATGGTG
ENST00000233143	126	126	TTTAAGAAAATGGCAGACAAACCAGACATGGGGGAAATCGCCAGCTTCGAT
ENST00000233143	347	347	ACACGAGCCACAAGCTGCACTGTGAACCTGGGCACTCCGCGCCGATGCCAC
ENST00000233143	395	395	CACCGGCCTGTGGGTCTCTGAAGGGACCCCCCCCCAATCGGACTGCCAAAT
ENST00000233143	411	411	TCTGAAGGGACCCCCCCCCAATCGGACTGCCAAATTCTCCGGTTTGCCCCG
ENST00000233055	1429	1429	CTCCACAGCGCTGTCTCGTGAATGGACAGTAGCCACTTACAAACAAATCAA
ENST00000233055	1502	1502	AGGTGTGTTTTGGGGCATTTGTGGAACTTACCCATGGGGACTAATATGGAA
ENST00000234198	1372	1372	TAACCCCAGGGAGAACTCGCCAGAGACTGAGAGCAGAGACCACTTATCCTC
ENST00000230050	280	280	TACTGCTTTACAAGAGGTTCTGAAGACTGCCCTCATCCACGATGGCCTAGC
ENST00000222803	1038	1038	TGGTCTTTGAATAGAAGACTTCTGGACAATTTTTCACTTTCACAGATATGA
ENST00000222803	875	875	AAGAGAGGGCAGTCATCTTTAAAGAACATTTTATTTTTATACAATGTTCTT
ENST00000229195	2230	2230	AAAAAAAAAAAAAAAAAAAAAAAAGACTTCCCTTTTCTTGGGGTATGGCTG
ENST00000229195	2558	2558	ATGTAAAAAAGAAAACCCCCAAAAGACTCAAGAAAATTAGACCACAAATTT
ENST00000229195	3065	3065	ACATTCTGGAACTGCTGGTCAGGGGACTTTGTCGCCCTGTGCACTAAAAGG
ENST00000229195	3141	3141	TCCATACCCAAGTGAATGTGATGGGACTTAAAAGAAGTGAACTGAGACAAT
ENST00000227474	1235	1235	CTGTTCCAGTACCCTGTGGAATAGGACCAAAGATGGATGGAATGACAGAAT
ENST00000227474	1437	1437	CCCACATTTATTCCATGAGGAAGAAACAAAAGCCAAAAGGGACTGTAATGA
ENST00000227474	1453	1453	GAGGAAGAAACAAAAGCCAAAAGGGACTGTAATGACACACTAGAGGAAGAG
ENST00000227474	158	158	AGAAGCTCCTAAAAAGAGTACGAGAACTGGAGCAAGAGGTGCAAAGACTTA
ENST00000227474	1676	1676	TTAAAAGAAAAAAAAAAGCAAAAAGACTAAAGCCCTATTAAGGAAGTTATT
ENST00000227474	179	179	GAGAACTGGAGCAAGAGGTGCAAAGACTTAAAAAGGAACAGGCCAAAAATA
ENST00000227474	211	211	AAGGAACAGGCCAAAAATAAGGAGGACTCAAACATTAGAGAAAATTCAGCA
ENST00000227474	769	769	TATGTTGGCACCCATGATTTCAGGAACTTGTGTAAAATGGATGTAGCCAAC
ENST00000227474	816	816	CAACGGTGTGATTAATTTTCAGAGGACTATTCTATCTGCTCAAGTACAGCT
ENST00000228437	1026	1026	AGTGATGGCCATGAGGTGGCCTTGGACACAGCAATCACTATGGAGAACGTT
ENST00000228437	1320	1320	GGCATGTCTGACAGTGCCCTCAGTGACTCCATTCACACTGTGGCCATGAGC
ENST00000228437	2790	2790	GACTCAGAAGAGGAAGATCTAGCAGACTCTGTGGGGACAGAAGACTGTAGG
ENST00000228437	2801	2801	GGAAGATCTAGCAGACTCTGTGGGGACAGAAGACTGTAGGATTAACAGTGC
ENST00000228437	2808	2808	CTAGCAGACTCTGTGGGGACAGAAGACTGTAGGATTAACAGTGCTGTGTAT
ENST00000228437	2992	2992	TATTTTCAGCCAGTAATCAAAACAGACTGGGAATGAATAAAGCACTTACAG
ENST00000228437	3237	3237	ATTCCATTTTCCTGCTGGTCCTGTGACTTGGTAACATTCTAAACGGTCCTT
ENST00000228437	3303	3303	TGATTGCTGATAGTGTTTTATGCAGACTCTTGTGACTTATACTCACCACAG
ENST00000228437	3312	3312	ATAGTGTTTTATGCAGACTCTTGTGACTTATACTCACCACAGAATGGATTG
ENST00000228437	3723	3723	ATTGTCTCCTGATGAGTACATGTGGACTCACCTGAGGAAGGGAAGGAAGGG
ENST00000228437	4102	4102	CACAACCTCTGGGCTGGAGTAGAGGACTCTGGTGGGAAGGTTTTGCTGCTA
ENST00000228437	957	957	TTAGAACCAGGCATTGTTTCAATAGACTCTCGCTCTGTGAACACACATGGT
ENST00000220166	1351	1351	GCCATGTGCCTTAGTGTCCTTCTTAACAGACTCAAACCACATGGACCACGA
ENST00000220166	1355	1355	TGTGCCTTAGTGTCCTTCTTAACAGACTCAAACCACATGGACCACGAATAT
ENST00000220166	433	433	CAGAATTGCTCAGCCACCAAAAGTAACTACCTTCGAGGTACTGGTCCCTAC
ENST00000222567	1246	1246	GGCTTTATATGCTAAAAATGATAAAACTGACTGTAAATTAATTTGGGGAAA
ENST00000222567	1250	1250	TTATATGCTAAAAATGATAAAACTGACTGTAAATTAATTTGGGGAAAGCCA
ENST00000222567	1396	1396	CTACAATGTCAAGACTAGCCAAAGGACTTTATAATACAATATTATATTACT
ENST00000222567	3607	3607	TGTGGCATTCCAGGTGGAGAACCTGACAGAGGACTAAGAAGTTATCTAATG
ENST00000222567	3614	3614	TTCCAGGTGGAGAACCTGACAGAGGACTAAGAAGTTATCTAATGTAAAAGA
ENST00000222567	772	772	CCTAAAAAGAAGAAAAAGAAGAAAGACCCAGAGACATATGAAGTGGACAGT
ENST00000222567	780	780	GAAGAAAAAGAAGAAAGACCCAGAGACATATGAAGTGGACAGTGGTACCAC
ENST00000222567	793	793	AAAGACCCAGAGACATATGAAGTGGACAGTGGTACCACAAAGCTAGCAGAT
ENST00000222567	937	937	AAGAAAAAGCACCAGGAAGTTCAGGACCAGGACCCTGTTTTCCAAGGCAGT
ENST00000222567	943	943	AAGCACCAGGAAGTTCAGGACCAGGACCCTGTTTTCCAAGGCAGTGACTCC
ENST00000222567	964	964	CAGGACCCTGTTTTCCAAGGCAGTGACTCCAGTGGTTACCAAAGTGACCAT
ENST00000228506	1169	1169	ATGATGAAGGGTCTAATCTCAAAAAACAGACCAATAAGAACCGGGTGCAGT
ENST00000228506	1310	1310	TCTTCTGCCTCTGCCGGTTGTGAGAACAAATGACTATCCTGAACAGGGTGG
ENST00000228506	1317	1317	CCTCTGCCGGTTGTGAGAACAAATGACTATCCTGAACAGGGTGGAGGGGTG
ENST00000228506	6136	6136	GACCCTGGATTGGTTCTCTCCTTGGACTTAAGGAATCTTACCTTTTCCTTC
ENST00000221132	1414	1414	GAGAAGATTCAGGACCTCTTGGTGGACTCTGGAAAGTTCATCTACTTAGAA
ENST00000221132	1858	1858	TCTGTCTCAAGATAAAATAAAATAAACTTGAAAGAATTATTGCCCGACTGA
ENST00000221132	2021	2021	ACACTGGTAAGGCATTATTTCTGGGACATTATTTCTGGGCATGTCTTCGAG
ENST00000221132	2083	2083	AGGGGATTGGCATGCGATCGGGTGGACTGAGTGGAAAAGACCTACCCTTAA
ENST00000221132	2097	2097	CGATCGGGTGGACTGAGTGGAAAAGACCTACCCTTAATTTGGGGGGGCACC
ENST00000221132	2220	2220	AGCTGGGACACTCTTCTGCCTGTGGACATCAGAGTCTAGGATTTCTAGCCC
ENST00000221132	2250	2250	AGAGTCTAGGATTTCTAGCCCTTGGACTCCAGGGCATACACCAGTGGCCTC
ENST00000226299	1875	1875	ATGTCTTCACTCTGTCTTAAATTGGACAGTTGAACTTAAAAGGTTTTTGAA
ENST00000227349	1346	1346	TTGGGATTACCCACCCCGAAAACGGACTCTTATCTTCAACTTCACAATAAA
ENST00000227349	2003	2003	TATCAGCAGCTACACACCCTTTCTGACATGGATTTGAACAACCTTAATGAA
ENST00000236147	1617	1617	TTCATGTGGAATATAAAGATGGCTGACTTTGCTCTTTCTTGACTCTTGTTT
ENST00000236147	1672	1672	TTTCAATTCAGTGCTGTACTTGATGACAGACACTTCTAAATGAAGTGCAAA
ENST00000236147	1720	1720	AAATTTGATACATATGTGAATATGGACTCAGTTTTCTTGCAGATCAAATTT
ENST00000236147	346	346	TACCATTATTCTGAAAAACCCATGAACTGGCAAAGGGCTAGAAGATTCTGC
ENST00000237530	2075	2075	ACCTGGGACATGCTGCTATGCTGGGACTCATGTATGTCTACTGGACTCAGC
ENST00000237530	544	544	AAAGCATGTACCTACATCAGATCTAACCTTGATCCCAGCAATGTGGATTCC
ENST00000228136	992	992	TTATTGTTACAATGCACAGTGGAGGACTGCTTATAGAGCACAGACCTTTGT
ENST00000219789	667	667	GGGAGGTTGCGGGTAGGAAGGGCGGACTGCGCGCGCCCCCTGCGTCCCGCG
ENST00000232458	2887	2887	AATCTTAAATTATAGAAATGTATAGACACCTCATACTCAAATAAGAAACTG
ENST00000232458	2909	2909	TAGACACCTCATACTCAAATAAGAAACTGACTTAAATGGTACTTGTAATTA
ENST00000221232	2289	2289	CACCAGATGCCACCCCCACACTCGGACACTGTGGAATTCTACCAGCGCCTG
ENST00000221855	1441	1441	TTTTCCTTTGCCATTGATTTTTGAGACTCATGCATTAAATTCACTAGAAAC
ENST00000222254	470	470	TGAGCGGCCCCTGTGGTCGCCTGTGACTGCTGGAGATAGAGGTCCCAGCAC
ENST00000221486	1083	1083	CACACGTAGGGGATGTACTTTTGGGACAGAAGCAAGGTGGGAGTGTGCTCT
ENST00000227638	1183	1183	CCGTGCCCGATCAGTTTCAGTGCAAACTCATTGCCGTGGGCATCTTCCAGT
ENST00000227638	1853	1853	AAGGTTATGGAAGAATGGTTTATGAACTTCCCATAGGAAGCACCTGAGAGA
ENST00000227638	1898	1898	GAGAGATAGTAAACTGCAGCAAGTAACTATGTGTAAGTCCTCATCAAATGA
ENST00000227638	1935	1935	TCCTCATCAAATGAAAAGCAGAAAGACAAGAACAATTAGTCAAGAGCAGTA
ENST00000227638	2119	2119	GTGAGTTTCTTATGTGCCCTTAAAGACTGTTAGACAAGAAAAGCATTCACT
ENST00000227638	2127	2127	CTTATGTGCCCTTAAAGACTGTTAGACAAGAAAAGCATTCACTGGCTAATA
ENST00000227638	2318	2318	GGCAGCAGGCCCAAGTGCTGCTCTGACTGAAAACTGAGTTAACAAGATGAA
ENST00000227638	2325	2325	GGCCCAAGTGCTGCTCTGACTGAAAACTGAGTTAACAAGATGAAATCTAAA
ENST00000227638	2365	2365	TGAAATCTAAAGGATATTCACAGTGACTTCAATTCAGGAAGAATGCTTCCA
ENST00000227638	2579	2579	TGAATGTGATCAGGGCACATAAGTGACATTGGCATGCTTCATATGGCGTGC
ENST00000221462	1875	1875	GCCCCCAGCCCCGCACCCAGCCCGGACTCAGACTCAGACTCGGACTCGGAT
ENST00000221462	1881	1881	AGCCCCGCACCCAGCCCGGACTCAGACTCAGACTCGGACTCGGATGGGGAG
ENST00000221462	2629	2629	TACAGGGAGTGGCCCTCCGCGCGTGACTCAAGCACTTCTATTTATGAGCCC
ENST00000221462	2666	2666	CTATTTATGAGCCCAGCACTGGAAGACTCTGGGGGTGAATGGGAGGAGGGG
ENST00000229795	1746	1746	ATATGAACAAACTATGATCACAGTGACTTTACAGGAGGTTGTGGATGCTCC
ENST00000221992	2717	2717	CAGAGAAAATAATTAATTTCATGGGACTAAATGAACTAATGAGGATAATAT
ENST00000223528	1400	1400	ATACATTGAAGCCAACTATGGTAAGACCTGGAAGATTCCTGTAAAGACGTG
ENST00000223528	1428	1428	TGGAAGATTCCTGTAAAGACGTGGGACTGGAAGCGCTCTCCTCCCAATGTG
ENST00000233741	1277	1277	AGCAAGAAATACTAACATCAAAAGGACAGGTATGATGATGCGATAATAATA
ENST00000233741	1366	1366	AAATTGTAGGCCAAAGTCCAGTTGAACTTTCTAAGTCTGTGATCCCCGTGC
ENST00000233741	1394	1394	TTCTAAGTCTGTGATCCCCGTGCTGACTGTGGAAGTGTATTTATACCAAGA
ENST00000233741	1450	1450	ATCTTGACTTCTTGAATATATCTGGACTGGTAAAATCTTGATGAGGCTCAT
ENST00000226225	1336	1336	CTCTGCTCTAGCACCCAGAGGCATGACAGGCCCTGCTCAGAGGTCAGAGGG
ENST00000226225	1378	1378	GTCAGAGGGTCTGGGCAGAGGAGGGACCACATTCCCCTGCCTTGCCCCTGA
ENST00000226225	2041	2041	CCTCACAGGGTGCCTGTGAGAAAGGACATTTTACCCCCACATCATAGTCAC
ENST00000226225	2184	2184	CAAAGAGCTGTCACATGGGCCAGAAACATGAGCCACGGCAGGAAGACCGTG
ENST00000226225	2259	2259	TGGCTGGCATGCCCATCAGCTGAGGACAGCAAACTCCCAGCAGCCCCTACA
ENST00000226225	2786	2786	ATGACGGCGGGACAGGGGAAATGTGACTTTCTAATTAGGCATTTTATGTTA
ENST00000226225	2956	2956	GCCAAATTCAGGCTTTGGCTTTATGACTTTCCCACAGAGACTGGAATGCGT
ENST00000226225	2970	2970	TTGGCTTTATGACTTTCCCACAGAGACTGGAATGCGTCAGCCTGAGACCAC
ENST00000226225	3233	3233	CTCCTTGGTCTTAAGGAAAATACTAACATTGAACTCACTGACATGATCTTA
ENST00000225577	1526	1526	GCACCACTTCCAATACGACAGCCGAACTCTGGGCCATACAAAAAACAAGCT
ENST00000225577	1686	1686	CTGCAAGGTGAAACGACTCAAAATGACAGTTTCAGAGAGTCAATGTCATTA
ENST00000225577	1781	1781	AAATCAATCAATGGTGCAAAAAAAAACTTAAAGCAAAATAGTATTGCTGAA
ENST00000225577	1806	1806	ACTTAAAGCAAAATAGTATTGCTGAACTCTTAGGCACATCAATTAATTGAT
ENST00000225577	2032	2032	CAAATTAGCATGCAAGCTTGGTCAAACTTTTTCCAGCAAAATGGAAGCAAA
ENST00000225577	2068	2068	CAAAATGGAAGCAAAGACAAAAGAAACTTACCAATTGATGTTTTACGTGCA
ENST00000225577	2307	2307	TGGCTCGTTTGAGGGATTGGGGTGGACCTGGGGTTTATTTTCAGTAACCCA
ENST00000227507	713	713	CAATGACCCCGCACGATTTCATTGAACACTTCCTCTCCAAAATGCCAGAGG
ENST00000227507	752	752	AAATGCCAGAGGCGGAGGAGAACAAACAGATCATCCGCAAACACGCGCAGA
ENST00000219905	1005	1005	CCCCAGAGAGATGGAAAACAAAAGAACAGCTCTGACCAAGAAGGGAATAAT
ENST00000219905	1173	1173	AAGACTTCCCTTAATATAAAACGAGACTTTCTTGGTTTCATGGATACTGAT
ENST00000219905	1636	1636	CCAGAAGCACAGTTAAGATTTCTGAACTCCCCGATAACATGCTTTCCACAT
ENST00000219905	2912	2912	CAGACAGGCAACTTTCAGTGGCCGAACTAAATCATCTTATAAATCCATTTT
ENST00000219905	4427	4427	TATGGCTGAGAAATCTGGATCAGAGACTCCTGATGGTCCATTGTCCCCTGG
ENST00000219905	5577	5577	CCTGTTAGGAGTCCAAGTGGAATGAACTTATTCAGGCACCCTAATGGGCAG
ENST00000219905	5927	5927	TGAACCACAAAGCTTTGCAAGTAAAACAGGCTCTGAAACCAAAATAACTTA
ENST00000219905	5948	5948	TAAAACAGGCTCTGAAACCAAAATAACTTATAGCTCAGGAGGACAGCCTGT
ENST00000219905	5965	5965	CCAAAATAACTTATAGCTCAGGAGGACAGCCTGTTGGTACAGCCAGTCTTA
ENST00000219905	6034	6034	GTTTTGCCTTGTTACAGCTCCCAGGACAAAAGCCTGTTCCTAGCTCCATTC
ENST00000219905	6443	6443	AAAAGTGGCTGTTCTGGAAGTTAGGACCATTTCTGAAAAAGCCAGTAATAA
ENST00000219905	6470	6470	CATTTCTGAAAAAGCCAGTAATAAGACAGTCCAAAATTTAAGTAAAGTACA
ENST00000219905	6985	6985	CTGCAAAAAGCAGCAGAGGGAATGGACATTTTCAGGGTCACTTACTGCTAC
ENST00000219905	715	715	TGCATCAACCAGTATCTTTCTATAAACTCAAACTTACCAACAATACACTGG
ENST00000219905	721	721	AACCAGTATCTTTCTATAAACTCAAACTTACCAACAATACACTGGACCAAG
ENST00000219905	8535	8535	AAATTAAAGATGAAAGATCTCAAGGACTCAAGCATAGAGATGGAACTGAGG
ENST00000219905	8605	8605	AGGAAGCAGCTCTTGATTCCAGTGAACTGCTGACTAACATGGAAGATGAGG
ENST00000219905	8651	8651	TGAGGATGATACTGATGAGACACTGACTTCACTGCTCAATGAAATTGCCTT
ENST00000219905	872	872	TGTCCACACTTTTACCTTCCCACAGACTGAATTCTTTGCAGTAACAGCTTA
ENST00000219905	8825	8825	AACTTTCCAGGTTGAGCACTTGGGAACTGGTTTGAAAGAGTTGCCTGATGT
ENST00000219905	8923	8923	ACGATGACTTTTCTGAGAATGAAAAACAACTTGCAGAACCAGCCTCTGAGC
ENST00000219905	8973	8973	CCAGATGTCCTTAAGATTGTTATTGACTCTGAAATAAAGGATTCCCTCCTT
ENST00000219905	9092	9092	CTCACCCCCCACCCTACACATGAAGACTGGCTTGGAGAACAGCAACAGCAC
ENST00000219905	9105	9105	CTACACATGAAGACTGGCTTGGAGAACAGCAACAGCACAGACACTTTGTGG
ENST00000219905	9267	9267	GTTGGGTCAGTTGGACACAAAATGAACTTAACAGGGAATGACCAGGAAGGC
ENST00000219905	9380	9380	CTCACCAAGTTCTGCAGGGAAATGAACTTACTTGTCCTTAAGCAGAAGCCA
ENST00000219905	9754	9754	GTTTGCAACTTTGGAGTTGCTGTAGACTGAACTGTAGCTTGTAGCTGTTGA
ENST00000219905	9835	9835	ACTTGTGCAAAGGGATCCAGAAGAGACACTTTTTAGTTGATGTTTCAAGAA
ENST00000227758	1423	1423	TCATGCACAAAACTGCCTCCCAAAGACTTTTCCCAGGTCCCTCGTATCAAA
ENST00000227758	1493	1493	AGATAGCACGATCTTGTCAGATTGGACAAACAGCAACAAACAAAAAATGAA
ENST00000227758	1497	1497	AGCACGATCTTGTCAGATTGGACAAACAGCAACAAACAAAAAATGAAGTAT
ENST00000227758	1507	1507	TGTCAGATTGGACAAACAGCAACAAACAAAAAATGAAGTATGACTTTTCCT
ENST00000227758	1524	1524	AGCAACAAACAAAAAATGAAGTATGACTTTTCCTGTGAACTCTACAGAATG
ENST00000227758	1537	1537	AAATGAAGTATGACTTTTCCTGTGAACTCTACAGAATGTCTACATATTCAA
ENST00000227758	1674	1674	TTCTGTTGTGGCCTGATGCTGGATAACTGGAAACTAGGAGACAGTCCTATT
ENST00000227758	1689	1689	ATGCTGGATAACTGGAAACTAGGAGACAGTCCTATTCAAAAGCATAAACAG
ENST00000227758	1902	1902	CCTCTTAATTCTAGAGCAGTTGAAGACATCTCTTCATCGAGGACTAACCCC
ENST00000227758	1919	1919	AGTTGAAGACATCTCTTCATCGAGGACTAACCCCTACAGTTATGCAATGAG
ENST00000227758	2222	2222	GCAGACACATGCAGCTCGAATGAGAACATTTATGTACTGGCCATCTAGTGT
ENST00000227758	2619	2619	GCCTTGGAAATGGGCTTTAATAGAGACCTGGTGAAACAAACAGTTCAAAGT
ENST00000227758	2667	2667	AGTAAAATCCTGACAACTGGAGAGAACTATAAAACAGTTAATGATATTGTG
ENST00000227758	2923	2923	CACAGATACCTTTACAAGCGAGAGAACTGATTGATACCATTTTGGTTAAAG
ENST00000225665	1252	1252	ACCTTCATCTTCTTGGAGCAGATGAACAAGGCCTACAAGCGTCTCTTCCTC
ENST00000225665	1591	1591	GAAGATCCCCTTTGTCAGTGGGGAAACCAAGGCAGAGCTGAGGGGACAGGG
ENST00000225665	1689	1689	TGGCCCTTCCTCCCCCTCATTGAGGACTTAATAAATTGGATTGATGACACC
ENST00000225665	669	669	CTATACCGTGCTGTTTGAGCGCCTGACTGGGGCTGATGGTACTCCCCCTGG
ENST00000221138	1644	1644	ATTTATAGTAACCATTTTCCTTTGGACTGTTCAAGCAAAAAAGGTAACTAA
ENST00000225972	1090	1090	TGCACCAGCGTGAACACCATCTATGACAATGCGGTCCAGGGTCTACGCCGC
ENST00000225972	1229	1229	TTCCTATGGAATTGGGTTCTGCTGGACACAACCTCTTTTTAGCATCAGACC
ENST00000225972	1310	1310	GTACATGAGACCTCCTCTTTGTAGGACTTCTTCATTCCTTAGTCAGGGTTC
ENST00000225972	2517	2517	GGAGCAAGAATCTCATAGTTCAGAGACACAGAGGGCCTTTTAGCCCTAATG
ENST00000225972	2557	2557	TAGCCCTAATGACCTTTTGGATGGGACTGCAACTCATGACTATCCTGATAT
ENST00000225972	2594	2594	GACTATCCTGATATTGGAAGAAAGGACTTTGTTAATCTTCTCCCCCATAGC
ENST00000225972	390	390	CCTGGATCTGTCTTGTAATAAACTGACTACTCTACCGTCGGATTTCTGTGG
ENST00000224140	1584	1584	TTCTAATTTTGGTATCAGTGATTGAACTGCATAGAAATAAAAAATGTTTGC
ENST00000224140	2225	2225	TATATAAAGGATGTGAAACTAGAGGACCATCTCTTAGCTGGGTCATGCTTA
ENST00000224140	2357	2357	GAGATCTCTTCATATACACCAAAGGACTGTACTTCAAGAAATGGTCCAGAA
ENST00000224140	2629	2629	TACTATCAATTTAGATGAAAATTTGACTGTATCTAACATTGAGAGTTTCTA
ENST00000224140	2935	2935	ATCATCTCCCTTTAAAGATCTTATGACTGTACCTGAATCAAGAGATGAGGA
ENST00000224140	3315	3315	AGGACAAAATATGCCTTGAGAGGGAACATCCAGAGCAGCACGTTTCAACAG
ENST00000224140	3796	3796	TGATTTTAAAAGTATTGATAGAAGGACTTCAACTCCCAATTCACGTATTCA
ENST00000224140	4129	4129	AGCTCAATTACGTGATCATGGCAAAACTGTTGGAGTAGTTGATACCCGAAA
ENST00000224140	4159	4159	TGGAGTAGTTGATACCCGAAAAAAGACTAAATTAATTTCTCCTCAGAACCT
ENST00000224140	4224	4224	ATAAGAAACTTCTGACTAGTCAAGAACTTCAGATGCAAAGGCAGATCAGAC
ENST00000224140	4248	4248	AACTTCAGATGCAAAGGCAGATCAGACCCAAATCACAAAAAAATAGACGAA
ENST00000224140	4275	4275	CCAAATCACAAAAAAATAGACGAAGACTTTCTGATTGTGAAAGTACAGATG
ENST00000224140	4387	4387	GTCAGATTATAATTGTACAGGAGGAACTGAGGTACTTGCCAACAGTAACAG
ENST00000224140	4727	4727	GATTTATGTTCACAAATGGAGAATGACAATTATAAACTCATTGAACTAATT
ENST00000224140	4737	4737	CACAAATGGAGAATGACAATTATAAACTCATTGAACTAATTCATGGAAAAG
ENST00000224140	4746	4746	AGAATGACAATTATAAACTCATTGAACTAATTCATGGAAAAGATACAGTTG
ENST00000224140	7531	7531	TCAGAAGCGTGGTGCCATTATTAAGACCTGTGACAAAAACTATAGACATGA
ENST00000224140	7544	7544	GCCATTATTAAGACCTGTGACAAAAACTATAGACATGATGCAGTGAAGATT
ENST00000224140	7670	7670	GGTGGTTTGCCCAGCAGCAAGCTAGACAGTGGATTTGCCAAGACATCTGTT
ENST00000224140	7687	7687	CAAGCTAGACAGTGGATTTGCCAAGACATCTGTTGCTGCTTCTCTATACCA
ENST00000224140	7724	7724	GCTTCTCTATACCACACACCCTCTGACTCCAAGGAAATTACTCTTACTGTT
ENST00000224140	7760	7760	ATTACTCTTACTGTTACTTCAAAGGACCCTGAAAGACCTCCTGTTCATGAC
ENST00000224140	7784	7784	GACCCTGAAAGACCTCCTGTTCATGACCAACTTCAGGACCCACGACTGCTG
ENST00000224140	8131	8131	GGAGCAGGAGAAGTGTGGTTCCGAGACCCATCACACCAGGAGGAACTCTAG
ENST00000224140	8150	8150	TCCGAGACCCATCACACCAGGAGGAACTCTAGGTGGGACAAGAGGACACTG
ENST00000224140	8162	8162	CACACCAGGAGGAACTCTAGGTGGGACAAGAGGACACTGGAGCAGGAGGAC
ENST00000224140	8186	8186	GACAAGAGGACACTGGAGCAGGAGGACAGCAGTTCCAAGAAAAGAAAGCTT
ENST00000224140	8230	8230	AAAGCTTTTATAGGAAAGCCCAGTGACATGGGCCAGCAGCCACAGCATATT
ENST00000224140	8270	8270	CACAGCATATTGTAAACTGAAGATGACCAGCTCGTGGGACCATCTAGATAA
ENST00000224140	8283	8283	AAACTGAAGATGACCAGCTCGTGGGACCATCTAGATAAGCTTGTTTTTTGT
ENST00000224140	8448	8448	CGTAATAATGTCCTTGAAGTCAGAGACTGGAAATGTTGATCTCTTAGTCTT
ENST00000226230	1306	1306	TACTAAAAGCAGGACCAGACCAGAAACTGCTAAAGAACATGGCCTGTTTGA
ENST00000226230	538	538	TCTCCAAAGCCAGTGGTTTCAAGGGACAAAGACCTGAGACTTTGCATGAAC
ENST00000226230	544	544	AAGCCAGTGGTTTCAAGGGACAAAGACCTGAGACTTTGCATGAACGGTTAA
ENST00000226230	551	551	TGGTTTCAAGGGACAAAGACCTGAGACTTTGCATGAACGGTTAACCCTTGT
ENST00000233838	2242	2242	CCTGGAGCAGCTGGCCCAGGAGGTGACTTATGCAAACTTGAGACCCTTTGA
ENST00000233838	2280	2280	TGAGACCCTTTGAGGCAGTTGGAGAACTGAATCCCTCAAACACGGATTCTT
ENST00000233838	3088	3088	AAGACATACAGCTAGTGACGAATGGACTGATGGTTTGAACTTAACGTCTAT
ENST00000220592	13594	13594	ATTGTGTTTTTAACCTAACGAGAGGACTTTGGGGCAGGTGATTAAATTTAT
ENST00000220592	2873	2873	CCCAGATTTCAAACTTGGATTTTGAACTGCAGACCTGTATGAGAACCCAAT
ENST00000220592	2892	2892	TTTTGAACTGCAGACCTGTATGAGAACCCAATGTCATAGGAAATATGGTTT
ENST00000220592	2990	2990	AAAATCTCCTAAAACCAGTCTATGAACTCAGGGCTTTAAAACATTTTTAAT
ENST00000220592	3408	3408	AAATGTATTTAAAAAAAGAAAAAAGACAATATACTGACAGTCTAATCATCA
ENST00000219066	859	859	GGGAGCTGTGGCACGAGATCAATGGACTCTTGGTGGGCTTCGGCCAGCAGA
ENST00000225296	2311	2311	TGAGTACTTTAGGAGGAAGCTGAGAACCGCCAGAAACTGAGCCGCCCCAGG
ENST00000225296	2321	2321	AGGAGGAAGCTGAGAACCGCCAGAAACTGAGCCGCCCCAGGATGCCGCCAG
ENST00000225296	2371	2371	GAATCACTGGTCCCTGGGAGCTTGGACTACAGTTGTCCTTACAGCAGGCTT
ENST00000225296	2443	2443	CCTTGGAATCAGCTGAAGGTGCCTGACTTCCAGGAGCGTGAAAGCATCTTT
ENST00000225296	2483	2483	AAAGCATCTTTGCTCAACTCCTGGGACTGAACCATATAGACATGGACATAT
ENST00000225296	2488	2488	ATCTTTGCTCAACTCCTGGGACTGAACCATATAGACATGGACATATCATTT
ENST00000225296	2497	2497	CAACTCCTGGGACTGAACCATATAGACATGGACATATCATTTGTACCTGGA
ENST00000225296	2503	2503	CTGGGACTGAACCATATAGACATGGACATATCATTTGTACCTGGAAACCTC
ENST00000225296	2524	2524	ATGGACATATCATTTGTACCTGGAAACCTCAAAATTATGCTTTTGGTTCTT
ENST00000225296	2558	2558	TTATGCTTTTGGTTCTTACTGGGTGACTTTGACTTAATTTAACACCTGAGC
ENST00000225296	2679	2679	AGAAAAGGAATGGAAAGTACCCAGAACTATGCCTGGAGCACGCACGACACA
ENST00000225296	2895	2895	ATGCAGTTTTAAAATAGAAAACAAAACTGACTTCTGTAGAAGTTTCCAGAG
ENST00000225296	746	746	ATGCTTCTGCGTGAAGCAATTTCAGACTCTTTGCTTCGGAAATACAGCTGT
ENST00000225296	799	799	CATTTTGGATGAAGCTCACGAACGGACTATCCACACAGATGTGCTCTTTGG
ENST00000233154	1431	1431	GTGTCCCTTAAAGCGTCAGGGAAGAACAAACACTTCAAGGTGCAGCTCGTG
ENST00000233154	1458	1458	AAACACTTCAAGGTGCAGCTCGTGGACAATGTCTACTGCATTGGGCAGCGG
ENST00000233154	2043	2043	TCCTGTGCCCTTACATGGCTCCCGGACTGTGCAGGGAGCCGATACGTTTGC
ENST00000233154	2182	2182	GGAAAGGCAGTCTGCAAAAGAGGGAACCGGTGACTCAGAAAGACAGATGTT
ENST00000235382	621	621	TTCTTGGAGTCAGAATTCTACCAGGACTTGTGTAAAAAGCCACAAATCACC
ENST00000235382	725	725	TTCATTCTTTTTCCTGAGGGGAAGGACTGTGACCTGCCATAAAGACTGACC
ENST00000235382	744	744	GGAAGGACTGTGACCTGCCATAAAGACTGACCTTGAATTCAGCCTGGGTGT
ENST00000235382	777	777	TGAATTCAGCCTGGGTGTTCAGGAAACATCACTCAGAACTATTGATTCAAA
ENST00000235382	789	789	GGGTGTTCAGGAAACATCACTCAGAACTATTGATTCAAAGTTGGGTAGTGA
ENST00000231668	1142	1142	CTGGCATTGGGATGCCGCCCTGGGGACATACGAACCGCCTCCTTCCACCAT
ENST00000231668	1222	1222	GAGCACTTAAAGTCCAGCCTCCAGGACCGGATGCCCCTCCTGTCTCCCGCT
ENST00000223357	3552	3552	CACCGCTGGCTGGGAGGAGTCGGAGACTGAGACCTACACAGAGGTGGTGAC
ENST00000223357	3895	3895	AGCACATGGAAGGCCCCTGGTATGGACACTGAAAGGAAGGGCTGGTCCTGC
ENST00000223357	3944	3944	GCCCCTTTGAGGGGGTGCAAACATGACTGGGACCTAAGAGCCAGAGGCTGT
ENST00000220966	1239	1239	GCAGTTGGTTGAGGCCATGAACAGAACTTACGGTAACAGGCACGGCTGGCC
ENST00000220966	2181	2181	TGCTCAGCTGCCTCTGCGGCCACGGACTTCTGCCCTTCATCTGCTCTCTCT
ENST00000220966	2278	2278	TTCCCAGGGCAGGCTGACTCAGTTGACTGCTTGGTCCAAGCCTGGCCCTGG
ENST00000220966	958	958	TCTCCCTGTGTCCCTTCCCCTGAGGACTGCGGCTCCCTCCCTCCTGCATGA
ENST00000221566	1524	1524	CCCATCCCGTGGTCTGTCTGCAGGAACTCTCCCGTCTGTGAGAAGCCTCTT
ENST00000221566	1651	1651	CGGGCCATGTGTGTTTGCATGAGGAACTCTTTAGTGGCAGACACCTAAGAG
ENST00000221566	1732	1732	TCAGGAGCCGTCCTGGGTGCATAGGACCAGTTTCTGTGACTTTTCTCCAGT
ENST00000221566	1745	1745	TGGGTGCATAGGACCAGTTTCTGTGACTTTTCTCCAGTTGGGCATGTTGAC
ENST00000221566	1773	1773	TTTCTCCAGTTGGGCATGTTGACAGACATGTTTCCCCTCCTCCCACCCTCA
ENST00000221566	283	283	GGAAGTCGCCATCCAGTGCCTGGAGACTGCGTTTGGGGTGACGGTAGAAGA
ENST00000237264	897	897	ACCTTTTAAACCTGCTGCACATTGGACTCAAAAGGAAAACTGGACCAACAA
ENST00000219281	2217	2217	GTGTCTTCTGGATTTCTGGTGATGGACAGAGAAATCTTTTTACAGTTTCAA
ENST00000234160	2307	2307	TCCTGTAAATAATTCCAAGGGGAAAACTAAACGAGGACGTGGGTTGTATCC
ENST00000234160	2727	2727	TAAAGTTCTACAGCGCGCACTGTTAACTGAACGTCTTTTTCTTCAGCCTAT
ENST00000234160	2841	2841	CTTTCTACATACACCTTATAAAGTGACATTTCAAAAGAAATAAGGTGCCAC
ENST00000226725	2079	2079	TTTTCAGCATATTTATACATGAGAAACAGCCTTCAACAAGTATTTGTGAAG
ENST00000226725	2252	2252	CTTTTTCTGCAATGAGCAGCAGCTGACTGAATTTTCATAAGAAACTTGGAC
ENST00000226725	2270	2270	GCAGCTGACTGAATTTTCATAAGAAACTTGGACTGCAGGACTTAATCTGTA
ENST00000219139	1674	1674	TTTGGCCTGCTGGTGCCAGCAGGGGACACAGACTGCAAAGAGAAGCACAAA
ENST00000219139	1786	1786	CCCTTGTCCCATGCACATTGGGAAGACTTGGGGCTCTTTCTGTGACTGAGG
ENST00000219139	1805	1805	GGGAAGACTTGGGGCTCTTTCTGTGACTGAGGACACAGGCACCCAGGATAA
ENST00000237177	1054	1054	TGGAGGCTAGTCAAAGGCTACAAGGACATCCTGAGAAATATGGTAAAGGTG
ENST00000237177	1088	1088	GAAATATGGTAAAGGTGAACCAAAGACTGAAAGCAAAAGTTCGAAGTTTAA
ENST00000237177	1512	1512	GGAAGATGTCCATCTTCTCTTTCAAACAGTAGAACTCACAAAAACATTGAC
ENST00000237177	1715	1715	GAAGACTAATAAGGAAACTAAGAAAACCACTACTGATTTAAAGAAACAGAA
ENST00000237177	1751	1751	TTTAAAGAAACAGAATGAACCAAAGACTGATAAGGGAGAAGTCCTTGATAA
ENST00000237177	1854	1854	GGTCCAAATGAAACAAAAAACAAGGACCTAAAATTGAGTTTTATGAAAAAA
ENST00000237177	2231	2231	TGAAGAGCCCATTTGTGGTACAGAGACTTCCTTCCCATCTCCTATGGAAAT
ENST00000237177	2627	2627	TCTGGAGCCTTGCTTACCTAAAGAGACTCTAGATTCTTCACTTCAGCAGAC
ENST00000237177	2651	2651	GACTCTAGATTCTTCACTTCAGCAGACTGAGTTAATGGACCACAGAATGGC
ENST00000237177	2664	2664	TCACTTCAGCAGACTGAGTTAATGGACCACAGAATGGCAACTGGTGAAACA
ENST00000237177	3141	3141	AAAAGTACTGTGTGTTTAGATAAAGACAGTAGGAAAACACATGTAAGAATC
ENST00000237177	3933	3933	AACATCTGCTTTGATAATATAAAGAACTCTCAATCCGAAGAGCGCTCCTTG
ENST00000237177	4182	4182	TCTGATCTTTTAGACAGCAGTGTTAACTGTACTGAAAAAAGTGAGTGGGAG
ENST00000237177	4214	4214	TGAAAAAAGTGAGTGGGAGTTAAAGACTCCAGAGAAGCAGCTGCTAGAGAC
ENST00000237177	5276	5276	TCTAACGAAAGATCCAGTCACTGAAACCAAAAACTTGGGGGAATTCATAGA
ENST00000237177	5283	5283	AAAGATCCAGTCACTGAAACCAAAAACTTGGGGGAATTCATAGAAGTAACA
ENST00000237177	5678	5678	TTGTGATAACTCGGAGTTGCCTGGGACTTTGCATAATTCTCACAAAAAGAG
ENST00000237177	5709	5709	CATAATTCTCACAAAAAGAGAAGAAACATTTCTGATCTAAATCATCCTCAT
ENST00000237177	659	659	TCGAAATAATCATAAAACTGCAAGGACATTTGATACAGTTAAAACAAAAGA
ENST00000237177	971	971	TAGACATAGCCAGTTTAACAGAGGAACTGAAAGAGTACGAAAAGACTTAAG
ENST00000237177	990	990	AGAGGAACTGAAAGAGTACGAAAAGACTTAAGTACTGGCTGTGGTGATGGT
ENST00000220507	1357	1357	AGGAAAAGAGGTCTTGGAGCCTGGGACTGATGGTGGATAAGGCCTGGAAAG
ENST00000220003	2118	2118	CCGCCTGGGTCATGGGCCTGTGGGGACTGAACCTGGAAGATCATGGACCTG
ENST00000220003	2123	2123	TGGGTCATGGGCCTGTGGGGACTGAACCTGGAAGATCATGGACCTGGTGCC
ENST00000220003	2173	2173	CCCTGCTCACTGGGCCCGAGCCTGAACTGAGCCCCAGCGGGCTGGCGGGCC
ENST00000229595	503	503	TGCTAATTACTTGTACCTATCGAGGACAAGAATTTATTAGAGTTGGCTATT
ENST00000229595	799	799	AATGTCATGTTAGAATCCCACATGGACTGCATGTGACCACCTACCATCCCT
ENST00000223129	1180	1180	CAGTCTTGGACCATAATCATGGTGGACATGATGGACTTGCCCAGGTCGCGC
ENST00000217901	946	946	CGCTACCCTCAGATCACCTTCGAGAACATGATTGTGGATAACACCACCATG
ENST00000232892	1008	1008	TGCTCCCTGAGAGGTTTATAAAAGGACATGTTTATAACAATCCAAATTATG
ENST00000223293	191	191	AATCATCCTGGTGGGCAAAACAGGAACTGGCAAAAGTGCTGCAGGGAACAG
ENST00000223293	693	693	GATGACCAAGTGAAGGAACTAATGGACTGTATTGAGGATCTGTTGATGGAG
ENST00000225655	1193	1193	TGGGCTGGGGGCCAGGGCTGGATGGACAGACACCTCCCCCTACCCATATCC
ENST00000223029	1155	1155	TTTCATGCCTATTATCAGTAAGGGGACTTGTATTAGAGTCAGAGTCTTTTT
ENST00000223029	938	938	AGAGCCCTTGGCTCGCTGGGAATGAACTCACCGTAGCAGACGTGGTGCTGT
ENST00000225519	1541	1541	ACACCTCAACCAGAAGGAATCTTAGACAGCAAACTCTTTCGCCAAACGACT
ENST00000225519	1684	1684	TTGTGAGGTCCCATCTCGGCCAAGAACTTACCTTCAGAACATACTCTAATA
ENST00000225519	1866	1866	AGGCTCATCTGTGGTTCACCTGTAGACAGAGAGCAGATCAATGTGTACTTC
ENST00000225519	1938	1938	CTTTGGTCCCAAGTGGGAAAAGAGAACTGCCCCATGCCCAGCTTGTGATTA
ENST00000225519	2004	2004	TGAAGCCCACACTCGGGTCGTATGGACTTCTGGAAAAGTTCTTGTCTCCTG
ENST00000225519	2036	2036	GAAAAGTTCTTGTCTCCTGGACTGAACCATGTGACCGGAGGCCCCTTTCCT
ENST00000234626	1596	1596	TCATCAACCAGCTATTTCAGAGAAGACTGACCATAAAGCTTCTTGCCTCGT
ENST00000219345	1174	1174	TTTGGTGACGGCGATGGTACTGTGAACTTGAAGAGTGCCCTGCAGTGCCAG
ENST00000219345	1599	1599	CCTTAGGACTGGCTCCACAGGGTGGACTGGCTGGGCCCTGGTCCCAGTCCC
ENST00000219345	346	346	GAACTGCTGCTGCCTGTCATCATTGACTGCTGGATTGACAATATCAGGCTG
ENST00000231134	1410	1410	TTTCTTTTGAAGCCCACATTAAAAAACTTTTACACCCTAGTGACACAGAGA
ENST00000231134	369	369	TATTCTGTGGCCAACCTGGCAAAAGACCTGGGTCTTGGGGTGGGGGAACTG
ENST00000234454	1128	1128	TGGTGTCTCTATCCCCAGGAATAGAACTTAAGGGGTGGGAAGAACAGGAAA
ENST00000234454	843	843	GAGTTCAAGTCTGGAGCCCACGTGGACTTCTATGACAAATAAGCCCATGTT
ENST00000232424	1051	1051	TCCAGCGGCCCCTCGCTTACGGCGGACTCCATGTGGAGGCCGTGGCGGAAC
ENST00000232424	1075	1075	GACTCCATGTGGAGGCCGTGGCGGAACTGAGGGGGCTCAGGCCACCCCTCC
ENST00000232424	1136	1136	CCCAACCCACCTCTCTTCCCTCCGGACTCTAAACAGGAACTTGAATACTGG
ENST00000232424	1149	1149	TCTTCCCTCCGGACTCTAAACAGGAACTTGAATACTGGGAGAGAAGAGGAC
ENST00000232424	1173	1173	AACTTGAATACTGGGAGAGAAGAGGACTTTTTTGATTAAGTGGTTACTTTG
ENST00000232424	1256	1256	TAGAGAGAGCTGTATTAAGTGACTGACCATGCACTATATTTGTATATATTT
ENST00000222329	1084	1084	TCCCACTTCTCCTTCAGCCCTGAGGACATGAAACGGTACCTGCAGGCCCAC
ENST00000222329	1630	1630	CGCTTTAAGCGGCGCTGGAGTGAAGACTGTCGCCTCGAAGGGGGTGGGGGC
ENST00000225916	2654	2654	CTTAGGGGGTGCCCTGGCCCCACGGACCCGACTCAGCTTGAGACACTCCAG
ENST00000225916	2719	2719	GACCCGATCCTGCAGCTCTTTCTGGACCTTCAGGCACCCCCAAGCGTGCAG
ENST00000221665	1624	1624	CCCTGCCCTCCACCCAGCCTCCTGGACTCGGCCTGGACCAGGGGACCTCGG
ENST00000221665	1635	1635	ACCCAGCCTCCTGGACTCGGCCTGGACCAGGGGACCTCGGGACTGCGCGTG
ENST00000221665	1643	1643	TCCTGGACTCGGCCTGGACCAGGGGACCTCGGGACTGCGCGTGAGGCCCCG
ENST00000221665	1651	1651	TCGGCCTGGACCAGGGGACCTCGGGACTGCGCGTGAGGCCCCGGCCCTCCA
ENST00000221665	2286	2286	GAAATCCCCTTGCCCAGTAGAATGGACTGATCTATGTGCACACACCCCCAT
ENST00000225688	1094	1094	GCGCTGGCGACACAACCTAAGGAGGACCTTTTTGTTAAGTCAAATCCAACG
ENST00000236273	770	770	GAACAGCTGTCTAATCCCTTCAAGAACTGTTTATAGAAGCTTGAGAATGGG
ENST00000223210	1037	1037	AGCTCCTGCCAAGTTCAAGAGCTGAACTAGAGGACCCTGGGGGGGATGGAG
ENST00000223210	3015	3015	GCGGTTCCAGGCGGATAGGGAGAGGACAGTCCTGACGGGGATTGAGTACCT
ENST00000223210	5796	5796	TCACCGTCTCCATGGGCGTTCAGGAACTTGCCCAGGTCAGGCACTGTGGAT
ENST00000223210	773	773	CCTCCATCAGGGACAAACGGTCAAGACTAATAGAAGGTTATACAGGACCAT
ENST00000220751	1668	1668	AAGGGAAGACATTGTGAACCAAATGACAGAAGCCTGCCTTAACCAGTCGCT
ENST00000220751	1684	1684	AACCAAATGACAGAAGCCTGCCTTAACCAGTCGCTAGATGCCCTTCTGTCC
ENST00000220751	1732	1732	TCCAGGGACTTGATCATGAAAGAGGACTATGAACTTGTTAGTACCAAGCCT
ENST00000220751	1739	1739	ACTTGATCATGAAAGAGGACTATGAACTTGTTAGTACCAAGCCTACAAGGA
ENST00000220751	1764	1764	ACTTGTTAGTACCAAGCCTACAAGGACCTCAAAAGTCAGACAATTACTAGA
ENST00000220751	1778	1778	AGCCTACAAGGACCTCAAAAGTCAGACAATTACTAGACACTACTGACATCC
ENST00000220751	1941	1941	ACTTCAAAATAAAAGCATGTAAGTGACTGTTTTTCAAGAAGAAATGTGTTT
ENST00000230658	1511	1511	GTGATATGGTAGCAACACTGTGAAGACAATCATGGGATTTTACTAGAATTA
ENST00000222219	1267	1267	GATCACTTGAACTCAGGAATTCGAGACCAGCCTGGGCTACATAGTGAGACC
ENST00000222219	1290	1290	AGACCAGCCTGGGCTACATAGTGAGACCACATCTCTACTAGAACTTAAAAA
ENST00000222219	1307	1307	ATAGTGAGACCACATCTCTACTAGAACTTAAAAAAAGTTAGCCAGGCACGG
ENST00000234420	1257	1257	TCGCCCTACTGTTTGGTATCATGAAACTTTAGAATGGCTTAAGGAGGAAAA
ENST00000234420	1411	1411	AAGTGGTGGCAGATTAAGTCTCAGAACTTTGATCTTGTCATCTGTTACAAG
ENST00000234420	1490	1490	TGGATGCTCTTATTGGAGTCAGTGAACTGGGGCTGGTATTCATGAAAGGCA
ENST00000234420	1604	1604	AGGGCTATAAAGTAGCACGAGTGGAACAGACTGAGACTCCAGAAATGATGG
ENST00000234420	1608	1608	CTATAAAGTAGCACGAGTGGAACAGACTGAGACTCCAGAAATGATGGAGGC
ENST00000234420	1719	1719	TAGGATCATTACCAAGGGTACACAGACTTACAGTGTGCTGGAAGGTGATCC
ENST00000234420	1902	1902	TGATCGCCATTGTTCGAGATTTAGGACTCTAGTGGCACACTATCCCCCAGT
ENST00000234420	2049	2049	CTCCCAGTTTTGGGATGCATCCAAAACTTTGAGAACTCTCCTTGAGGAAGA
ENST00000234420	2058	2058	TTGGGATGCATCCAAAACTTTGAGAACTCTCCTTGAGGAAGAATATTTTAG
ENST00000234420	2139	2139	GTTACCCCAGGTGCTTAAAGGTATGACTTCAGAGTCTGATTCCATTGGGTT
ENST00000234420	2367	2367	TCAACGAATGGTGCTAGATGCAGTGACATTAAACAACTTGGAGATTTTTCT
ENST00000234420	2400	2400	CAACTTGGAGATTTTTCTGAATGGAACAAATGGTTCTACTGAAGGAACCCT
ENST00000234420	2902	2902	TTGAACCGATGGGATACAGCCTTTGACCATGAAAAGGCTCGAAAGACTGGA
ENST00000234420	2922	2922	CTTTGACCATGAAAAGGCTCGAAAGACTGGACTTATTACTCCCAAAGCAGG
ENST00000234420	2927	2927	ACCATGAAAAGGCTCGAAAGACTGGACTTATTACTCCCAAAGCAGGCTTTG
ENST00000234420	2953	2953	CTTATTACTCCCAAAGCAGGCTTTGACTCTGATTATGACCAAGCTCTTGCT
ENST00000234420	3174	3174	CAAGAAGGGCTGTAAACGATACTGGACCAAAACTATTGAAAAGAAGTTGGC
ENST00000234420	3180	3180	GGGCTGTAAACGATACTGGACCAAAACTATTGAAAAGAAGTTGGCTAATCT
ENST00000234420	3244	3244	GAACGGAGGGATGTATCATTGAAGGACTGCATGCGGCGACTGTTCTATAAC
ENST00000234420	3289	3289	TATAACTTTGATAAAAATTACAAGGACTGGCAGTCTGCTGTAGAGTGTATC
ENST00000234420	4215	4215	TGCTGAAGCTGTCCATAAATTGCTGACTTTGATTAAGGAATTATAGACTGA
ENST00000227524	1890	1890	TGGCCTGAGAACCATGGTGGCATGGACCACCCTCATCCATGCAACTCCAGG
ENST00000227524	1944	1944	CATGGGAACGGATGTGGAAGGAAGAACTGTCACCCTCTTAAGGCCCAGGGT
ENST00000228347	2906	2906	CAGACAAGGCGTCCAGAAATTGGAGACAAATTCAGCAGTCGTCATGGGCAA
ENST00000222726	1466	1466	TGCCTTTATAGGACCCTTTGCACGAACTCTGGAAGTGGCTCTTATAAGCGC
ENST00000222726	168	168	AGTTCCGTGAGCGAGCAATTCAGGGACTCGGCGAGCATGCACTCCGGCAGG
ENST00000222726	420	420	AGCGACAGCCACCACGGCGGGAAAAACTCCCTAAGCAACTCCAGCGGCGCC
ENST00000222726	772	772	CACATGCTCTTTGCCTCTCCGAGAGACAAATTAAAATCTGGTTCCAAAACC
ENST00000222726	81	81	AAACAAATGAGCTCTTATTTTGTAAACTCATTTTGCGGTCGCTATCCAAAT
ENST00000232905	693	693	TGAAATGATTCCCTGCAGTAAACGGACTTTTCATTTATTTAATCATTCAAA
ENST00000232905	718	718	ACTTTTCATTTATTTAATCATTCAAACTTCCATTCACATCTGCATGATTAC
ENST00000230419	442	442	CTGCTCGATGGGGCCCCTGTCCAGGACACGGAGCGGCGTTTCGCCCAGGGC
ENST00000234038	1313	1313	AACAATAACAAACTCACGATGTTGGACATTGCATCAAATAGAATCAAAAAG
ENST00000226574	3318	3318	TCTGACCAGTGGTGCCTCACTGCTAACTCTCAACAAAATGCCCCATGATTA
ENST00000226574	3356	3356	TGCCCCATGATTATGGGCAGGAAGGACCTCTAGAAGGCAAAATTTAGCCTG
ENST00000226574	3385	3385	CTAGAAGGCAAAATTTAGCCTGCTGACAATTTCCCACACCGTGTAAACCAA
ENST00000220509	1454	1454	GGGCCGCTGAAGCACATGGTGAAGGACTCCTCCACAGGCCAGCTGTGGGCC
ENST00000220509	2369	2369	TCACTGTATGCCCGTGGCCGGCCGGACTCACTACTGGCCTATCTGGAGCAG
ENST00000220509	782	782	CAGCTGGTGGAGAGTGTGGGTTGGAACAAGGCACTGGGCACGGAGAGCAGC
ENST00000220509	829	829	CAGCACAGGCCCCATCCTGGTCGGGACTGCCCAAGGCCACATCTTTGAAGC
ENST00000256854	2239	2239	TGTTTTTCTTTCTACTACCATAAAAACTATCTCAAATCACCTGAACATCAA
ENST00000251076	3803	3803	AATATCAAACATTTAGTACATTTGGACTGGGTATCAAAAGAAGATGGCTCC
ENST00000251076	3892	3892	GTATGGAAGGCTTTCAGGAATTGTGACTGAGCAAACCAACAGTAAGGATGG
ENST00000251076	4480	4480	AGGAACTAAGCGACATCTCTCTCGAACTATTAGTGTAAGTGGCAGTACAGC
ENST00000251076	4794	4794	AAGTAATAAATCTTTCTCAATATGGACCAGCTTACTTTGGCCAAGAACATG
ENST00000251076	5869	5869	AAGAAATCTTGCCTCCCCTGAAGGAACTTTGGCAACCTTAGGTCTCAAAAC
ENST00000251076	5903	5903	ACCTTAGGTCTCAAAACTGAGAAGAACTTTGTTGATAAAATTAACCTCATA
ENST00000251076	6445	6445	CAGAGCTTGTTTAAAGATCCTTATGACTGAATTAAGAACATTGGCTACAGG
ENST00000251076	6457	6457	AAAGATCCTTATGACTGAATTAAGAACATTGGCTACAGGTTATGAAGTAGA
ENST00000254950	1373	1373	TTAGAGCCTGTGGTTTGCATGTCGGACATGCTGCGGTCTCTGGCCACCACC
ENST00000254950	1451	1451	CTGAAAGTGAAGAAATTCTCAGAGGACTTTGGGCAAGAGAGTTAAAAGCTG
ENST00000258080	757	757	CCTCCGGGCCCTGCTGACGTCAGGAACTTCTGACCCCCGGGCCCGAGTGAC
ENST00000254630	1913	1913	AGTGAGTTGCTGAATGAGCTTATGGACAGTGCAAAAGTGTCTAACAGCCCT
ENST00000254630	2196	2196	ATAGCTGCTGGAATCACACCTGAGAACTGAGATATACCAATATTTAACATT
ENST00000254630	5523	5523	AACCAAAAAAACTGTCCAGCTGTGGACTTTCAGGATTCAGGACTGCTGGGG
ENST00000250495	437	437	AGGAGGTGGTCTTAGGCAGTGATGGACCCTCCATTTTACCTCTTTACCCTG
ENST00000250495	504	504	ATCATATATCCTCTCACTCTCTGGGACACCATAGCCACTGCCCCCTCCCCT
ENST00000246115	1521	1521	AGGGCTCCCAGGCTGCAAGGGGTGGACTGTGGGATGCATGCCCTGGCAACA
ENST00000241600	1095	1095	TTACTCAGCTGATGTCACAGTGCAGACATCCACCGTTCCACCACAGAACCA
ENST00000241600	1133	1133	CACCACAGAACCAGTGGCTGAGCGGACCAACGTTGCCATGTGCGTTTGCTC
ENST00000241600	1167	1167	GCCATGTGCGTTTGCTCTGTGGGGAACAGAGCACAGAGGGTGAGCGACATG
ENST00000241600	1222	1222	GAACGGCCCCTTGGCTGCAGTTAGGACCTCAGTGGCTGGTATGGCCAAGCT
ENST00000241600	1451	1451	AGAGGCTCCCAGCTGGGTTGGTGGGACAGCCAGGCCAGATGACCTGATTCC
ENST00000241600	1467	1467	GTTGGTGGGACAGCCAGGCCAGATGACCTGATTCCAGCAAAAATAAAACTC
ENST00000241600	441	441	CCACGACATCATCGACCTGGAACAGACAGCCACGCACCTCCAGCTGGCCTT
ENST00000241600	469	469	GCCACGCACCTCCAGCTGGCCTTGAACTTCACCGCCCACATGGCCTACCGC
ENST00000241600	550	550	CGGCAGTTCTCGTACCTGATTGAGAACATGGCCCGTGACTGTGGCGAGTAC
ENST00000241600	562	562	TACCTGATTGAGAACATGGCCCGTGACTGTGGCGAGTACGCCCACACTCGC
ENST00000241600	922	922	CTGCAGGGCCAGAAGGAGCCCGGGGACCAGGGGCCAGCCCACCCTCCTGGG
ENST00000254480	3498	3498	CATGAGCTGGAGTGGGGATGACAAGACTTGTGTTCCTCAACTTTCTTGGGT
ENST00000246657	1177	1177	CTCCTCCATGAGTGTGGAGGCCGAGACCACCACCACCTTCTCCCCATAGGC
ENST00000246657	1227	1227	CGACTCTTCTGCCTGGACTAGAGGGACCTCTCCCAGGGTCCCTGGGGTGGG
ENST00000246657	1280	1280	TAGGGAGCAGATGCAATGACTCAGGACATCCCCCCGCCAAAAGCTGCTCAG
ENST00000246657	1397	1397	CTACCTCAACCAATGCCAAAAAAAGACAGGGCTGATAAGCTAACACCAGAC
ENST00000246657	1425	1425	GGGCTGATAAGCTAACACCAGACAGACAACACTGGGAAACAGAGGCTATTG
ENST00000246657	1438	1438	AACACCAGACAGACAACACTGGGAAACAGAGGCTATTGTCCCCTAAACCAA
ENST00000246657	1459	1459	GGAAACAGAGGCTATTGTCCCCTAAACCAAAAACTGAAAGTGAAAGTCCAG
ENST00000246657	1466	1466	GAGGCTATTGTCCCCTAAACCAAAAACTGAAAGTGAAAGTCCAGAAACTGT
ENST00000246657	1487	1487	AAAAACTGAAAGTGAAAGTCCAGAAACTGTTCCCACCTGCTGGAGTGAAGG
ENST00000246657	167	167	GAGGTCACGGACGATTACATCGGAGACAACACCACAGTGGACTACACTTTG
ENST00000246657	1683	1683	TTCTTGGCTTGGTGAGGAAAAGCGGACATCAGCTGGTCAAACAAACTCTCT
ENST00000246657	1698	1698	GGAAAAGCGGACATCAGCTGGTCAAACAAACTCTCTGAACCCCTCCCTCCA
ENST00000246657	1702	1702	AAGCGGACATCAGCTGGTCAAACAAACTCTCTGAACCCCTCCCTCCATCGT
ENST00000246657	2037	2037	TTGTTCTTTGTTCTTTGTCACAGGGACTGAAAACCTCTCCTCATGTTCTGC
ENST00000246657	227	227	TTGTGCTCCAAGAAGGACGTGCGGAACTTTAAAGCCTGGTTCCTCCCTATC
ENST00000245206	1124	1124	GCCCGGATTGCTGCTGCCATTCTGAACACCCCAGATTTGCGAAAACAATGG
ENST00000245206	1447	1447	ATGTCCCTGGTGCGAGGAAACAGAGACAACCTTTCTGTCTTCAGCCTCTGC
ENST00000245206	1492	1492	CTCTGCTATTGAGAGCTTCACACAGACAATGAGAGAGGGTGGATGGTGGTG
ENST00000245206	1581	1581	GCATTTGAATGTTTCTCAGAAAAGAACATGTAGTGACACAGGGCAGAGGCA
ENST00000245206	2173	2173	AGCAAAGAATAGTGGAGAGTAGGAAACTGTACTTTATCTCGGCATCCTCTT
ENST00000245206	2249	2249	TGGGATGTTGTCTCTGCCCGGTTGGACCTCCTCCCTTTGTTGAATGTGGTG
ENST00000256689	1987	1987	ATTAATTGGCACCACTCAAACTCAAACTCAGTCCATCTGATGCCAGTGTTG
ENST00000256689	2144	2144	TTGTTTTGTTTTGTTTTTTTAAGAAACTTATCTGTATGTTAGAAATGGATA
ENST00000256689	3216	3216	CTTTATAAAAACTCATTTGCACTGGACTGTCATCTCATTCTTGTACAACGT
ENST00000256689	3799	3799	CTAGAAATAGAAAGGCAGTGGGAAGACAGATTCTACGGCACTGCTTTCATT
ENST00000256689	3922	3922	CATGAGCTCCTGGAAAGAGTTGCTGACTTTGTATCTAAGACCTGCCAGGGA
ENST00000256689	3970	3970	GGAATACCAAGAGTTGTTTCTACAGACTTTTTTTTTTTTTTTTGTATGGGA
ENST00000256366	3076	3076	CTTTGAGACTCACTTAGACAACTGGACTCATTGTAGGTTCCACAGAAAAAC
ENST00000256366	629	629	TCTCTGCATAGCCAGATTTGAAGTGACTGATACCCACCCCAAACCTTGCTG
ENST00000256366	6818	6818	TGTAGCAACTTGGAAGACACAGAAGACACACGGACATAAAACTGTATTTAT
ENST00000256366	726	726	TGTTTGAAGGAAAACTGAAGAAAAGACTTGGCTTAGAACAAATGAGGAGTT
ENST00000256366	767	767	ATGAGGAGTTATATATTTTACTAGGACTTTTGATAGAAATTCAGCTACAAC
ENST00000251413	1327	1327	TTCAAGGACAACTTTGATGAGATGGACACATCCAGGGAGATTGTGCAGCAG
ENST00000251413	1535	1535	ACGCATCTCTTTCTCATATACATGGACTCTCTGTTGGCCTGCAAACACATT
ENST00000251413	1579	1579	ACACATTTACTTCTCCTCTTATGAGACTATTTATCTTTAATAAAGCACTGG
ENST00000251343	2100	2100	TTTTGGGGTCAGGATCACAAAGTGGACTTCATCCTGCAGCGGGAGCCATAC
ENST00000251343	2133	2133	CTGCAGCGGGAGCCATACTGCCGGGACATCAACCAACTGTCTGAGGCCCTG
ENST00000251343	2317	2317	TTTGGATCAGGGAAGCCACTTTGGGACAGGTCCATAAAGTGAACTGATCTT
ENST00000251343	2334	2334	ACTTTGGGACAGGTCCATAAAGTGAACTGATCTTACCGAGTCAGGACCTCA
ENST00000251343	2468	2468	GAGGGGATTAGTTCCGGAGACTGAGACTGTTGGCTCCACCTCCAAGCTGAG
ENST00000251343	3176	3176	GATGCACTTCCTGGTGTTGAGATGAACACGTCGATTTTTCACCAATCGATG
ENST00000251343	4522	4522	GACAAGTTCTTTTGGCAACTGAAGGACCAAGAAGGGAAACGGTGATGAGAG
ENST00000251343	862	862	AGTCCCTGGACACTGGATCTATGGGACCCGGAGATTGCAGGGGAGCAAGGG
ENST00000249005	1061	1061	GCCTTCTACCCCATCCCCTGGCAGGACTGGAAGAAGTACTTTGAGGACATC
ENST00000249005	1507	1507	TCAGTGAGTGCCCCGGGCCTTCTAGACAACAGGCAGGAAGGATGAACCTCA
ENST00000249005	623	623	CCGAATGTCCAGATGCTCCCGCTGGACCTGCGGGAGCTGTTCCGGGACACA
ENST00000254719	2078	2078	ACAGTGCAGAGGCTCTTGATGGTGGACTAAGCAATTTCCCCCCTCGTGCGC
ENST00000254719	2159	2159	ATACGCTCAGGTGGTTGTGGTGTAGACTGTGTCAGGCCTACGGAGTCAGCC
ENST00000254719	2566	2566	GTATCCTTCCTTCAGGGTTTAATAGACTGAGTCAGATGGGTCTGATATTAA
ENST00000254719	2630	2630	TTCTGAGGACCGCTGATAAGCATTGACTTGCCGTCCCCTAAGGAAATCCGA
ENST00000239906	1551	1551	GGGTCGGCAGGCGCTGAGCAAGCGGACACTGTGCCAGCGGGACTTTGGGGA
ENST00000239906	1567	1567	AGCAAGCGGACACTGTGCCAGCGGGACTTTGGGGACCTGGACTTGAATTTG
ENST00000239906	1582	1582	TGCCAGCGGGACTTTGGGGACCTGGACTTGAATTTGATTGAGGAAAACTAA
ENST00000239906	1639	1639	GAGGCTACTTCCTGGGGCCACACAGACTGACTCTCTCATGGCTACTAACAA
ENST00000239906	1643	1643	CTACTTCCTGGGGCCACACAGACTGACTCTCTCATGGCTACTAACAAGTGT
ENST00000239906	1777	1777	CCAGCAAGCTCGACCATGCCAAGAGACTGGCCGGGACAAGATAAACGGAGC
ENST00000239906	1787	1787	CGACCATGCCAAGAGACTGGCCGGGACAAGATAAACGGAGCTGGTGGCGGG
ENST00000239906	805	805	TGCCGCTCACTCTCAGTGCCCGTGGACCTGTCTCGCTGGCAGCCGGTGTGG
ENST00000239906	855	855	GCGGCCCGCCCCCTCCAAGCTGTGGACTCCCATAAAGCACCGGGGCAGTGG
ENST00000254605	1541	1541	GCAGATCTCAAACTCCAGGCTCAGAACTGTGAAGACTGTTTCCAGCCTGGC
ENST00000254605	1550	1550	AAACTCCAGGCTCAGAACTGTGAAGACTGTTTCCAGCCTGGCTGTGAGCCA
ENST00000254605	886	886	GGGCCCGATTTCGCTACCTCAATGAACAGTTGTACTCAGGGCCCAGCAGTG
ENST00000252542	2122	2122	TCTTGTCGTTTGATAAAATCAAAGAACAAAGGGAGAGAGAGCGCCAGAGGC
ENST00000248114	287	287	AAGCGGGACACCAAGTTTAGGGAGGACTGCCCGCCGGATCGCGAGGAACTG
ENST00000248114	743	743	GTGTCTCAGTTGGGTGGTCCCCAGGACACTGCCTGTGGGGACCTGCCCTGC
ENST00000243563	529	529	AAAGTCACGTTTTTCCTCCTTTAAGACTTACCTCAACACTTCACTCCATGG
ENST00000254759	1149	1149	CTGAAGAAATGAATTGTTTCTGAGAACTATAGTAATATGGCTTGGATATCT
ENST00000253251	4590	4590	ACAAACACGGTCAAAAGCTTAAGGGACAGGTTTTATGGTTGCTTGTGTAAT
ENST00000253251	503	503	ACAGCAGGCTCGGGGCACGAGACGAACTGGAGACCGCGCTGCCTAGCTGGG
ENST00000253251	697	697	GTGCCTCTCGTGTTCTTATTTTTTAACCTCTGACTATGCAATTCTGAAACC
ENST00000253251	704	704	TCGTGTTCTTATTTTTTAACCTCTGACTATGCAATTCTGAAACCTCCCCCA
ENST00000245414	1315	1315	GGTGGATATGGTGCAGAGAAGCTGGACTTCTGTGGGCCCCTCAACAGCCAA
ENST00000254508	5400	5400	TACCCTGACCTTCTCCAGCCCCGTGACCAACCAAGCCATTGCCATCCCAGT
ENST00000254508	6242	6242	TGCCCCTAGTCTGGCTGCTGCTAGGACTTCTGAGGAGCAATGGGACATGAG
ENST00000254508	6411	6411	GCTGCCCAACCATGGGCCACTGTGAACAGACTTCAGTCCTCTGTTTTTGTT
ENST00000254508	6452	6452	TGTTTTTGTTTCATAAGCCGTTGAGACATCTGATGGACTTGGCTTAGGCCC
ENST00000254508	6463	6463	CATAAGCCGTTGAGACATCTGATGGACTTGGCTTAGGCCCTGCTGGGACAT
ENST00000254508	6519	6519	GTGTGATCCCTTTCACTCCATCAGGACACCAGGACTGTCCTTAGGAAAATG
ENST00000254508	6527	6527	CCTTTCACTCCATCAGGACACCAGGACTGTCCTTAGGAAAATGTCCTTGAG
ENST00000254508	6828	6828	CCCAGGGCCTGCCCATCCAGAAGGGACTCCCCAGGGCCTGGGGGAGGAGAC
ENST00000253247	2298	2298	TGATATTATCAATTCTCCTTCATAGACATTTTATAAAGCTCTTTTATGTGA
ENST00000252483	186	186	GCCACCTGCTGCCACCTGTTCCTGGACTGTACATCTCCCTGGTGACCTGGC
ENST00000252483	602	602	CGGATCTCCTGGCTCTCATCCCTGGACTGGGAAGCCAAAGAGACTCAGGTG
ENST00000252483	646	646	TCAGGTGTCAGGGACCCTGGCCGGAACTGTCACTGTCACCAGCCGCTTCAC
ENST00000239223	1069	1069	CATCTGCCTTGCTTACCTTATGAGGACTAATCGAGTCAAGCTGGACGAGGC
ENST00000239223	1295	1295	GTCTCCATCCCTGTCCACTCCACGAACAGTGCGCTGAGCTACCTTCAGAGC
ENST00000239223	1386	1386	GTGAGGCTCTTCACATCCCATTGGGACTCCATGCTCCTTGAGAGGAGAAAT
ENST00000239223	1418	1418	GCTCCTTGAGAGGAGAAATGCAATAACTCTGGGAGGGGCTCGAGAGGGCTG
ENST00000239223	1516	1516	GTTATGGTGATGACTTAGCGTCAAGACATTTGCTGAACTCAGCACATTCGG
ENST00000239223	1527	1527	GACTTAGCGTCAAGACATTTGCTGAACTCAGCACATTCGGGACCAATATAT
ENST00000239223	1543	1543	ATTTGCTGAACTCAGCACATTCGGGACCAATATATAGTGGGTACATCAAGT
ENST00000239223	192	192	CGCCGCCCTGCCCTTGGCCCCGAGAACAGACAAAGAGCACCGCAGGGCCGA
ENST00000239223	196	196	GCCCTGCCCTTGGCCCCGAGAACAGACAAAGAGCACCGCAGGGCCGATCAC
ENST00000239223	326	326	CGAGCGGCGCAATGCCTGCTGCTGGACTGCCGCTCCTTCTTCGCTTTCAAC
ENST00000246548	2095	2095	CAAAGGGAAAAAATTGACAGCAGTGACTTGAAAATGATTCTGCTCCCTTTG
ENST00000249299	503	503	CACTGAGGAAAAACTACATACTTGGACATCTGTAAATCTTTGTACAGAAAC
ENST00000249299	527	527	GACATCTGTAAATCTTTGTACAGAAACTGATTATTCTGAGGATGATATATG
ENST00000255152	1822	1822	TCAGTGGACGTTCAGCTGCTAGAGGACTCTCACCAGGTTAGCAAAGATGGC
ENST00000255152	470	470	ACTTGCTCCTAAGGTACAACGAGAGACTAGATAGACTATTTATCAGTGAAC
ENST00000255152	479	479	TAAGGTACAACGAGAGACTAGATAGACTATTTATCAGTGAACTAAACACAC
ENST00000255152	494	494	GACTAGATAGACTATTTATCAGTGAACTAAACACACAGCACATACATGGTG
ENST00000252744	781	781	TGATCGTTGCAAGATTACCTCAGTGACCTGCAGCTGTGGAAACAAGGACAT
ENST00000252744	892	892	CAAACTGCATCTTCCTATTTCAGAGACTCTCTTTCAAATGAATAGAGACCA
ENST00000255174	471	471	CAGTCAACTCAAGCACAAAAGCCAGACTGACTCACCTGATGGCAGCAGTGG
ENST00000255174	475	475	CAACTCAAGCACAAAAGCCAGACTGACTCACCTGATGGCAGCAGTGGGCTG
ENST00000255174	631	631	CTCCCATCAGAGAGTAAGAAGGAAGACTCCTCTGACGCTACCCAAGTCCCC
ENST00000255174	688	688	AGTCTCAAAGCCAGTGATCTCTCTGACTTTCAATCAGTTTCCAAGCTAAAC
ENST00000257700	2544	2544	CATTAAATGAAGTTGGAATTTACAAACTGGCTCAACAAGATGTTGAGATTC
ENST00000245323	2954	2954	CCCCACAGAGCAGGAAGCCGATGTGACTGCATCATATATTTAACAATGACA
ENST00000250113	1937	1937	AACCAGAGCCCCCGGTTGATTCAGAACCTGGGGAACCCCCCCCAGCAAGTG
ENST00000253024	1083	1083	GCCTCACTGGTGAAGCGCCTTGGGGACAAACATGCAACATTGCAGAAGAGC
ENST00000253024	1895	1895	CGCTGCAGCTACCGGCCAGCCAGGGACTGCGCCTGCAGGAACCCCTGGTGC
ENST00000253024	2694	2694	ACGCGCATGAACGAGGCCTTCGGTGACACCAAGTTCTCTGCTGTGCTGGTG
ENST00000253024	855	855	CACCAGCGGGTGAAGTACACCAAGGACCATACTGTGCGCTCTACTGGGCCA
ENST00000238146	1699	1699	GAGGGTTCTGATATTGAAGATGAGGACATGGAAGAACTTCTTAATGACACA
ENST00000238146	1739	1739	TTAATGACACAAGACTCTTGAAAAAACTTAAGAAAGGCAAAATAACTGAAG
ENST00000238146	1846	1846	TTAGGGATCTCAGATTTGGAAGATGACTGCTGATTCCAGTGCCACAGATGA
ENST00000238146	1882	1882	CAGTGCCACAGATGAACCCACAAGGACATAGCTGTTCCCTAACTTGGTGGA
ENST00000238146	2037	2037	CACACTTCAGAATATTTTACTAAAAACATTCCAGTCTTGGCCGGGTGCGGT
ENST00000249066	1031	1031	GCACGAGCCCAAGCCCGCAACTTGGACCAAAGCGGCACCAATGTAGCAAAG
ENST00000249066	677	677	CTTGCAAGTCACATGGTCATGAAGGACAAAAACCGCCACGATAAAGACCAG
ENST00000251453	421	421	TATGACCGGACCCTGCTGGTAGCTGACCCTCGTCGCTGCGAGTCCAAAAAG
ENST00000251453	505	505	AAATCCTACCGATAAGCCCATCGTGACTCAAAACTCACTTGTATAATAAAC
ENST00000244496	1119	1119	TCTGTTCGTGACTCCCAGGGCTGGGACATTATGTAGGAGCCACTTCATAAA
ENST00000244496	759	759	AAGAGGCGACGAAATGCAGGCAAGGACAGGAGACATCTCCCTTTGAGCAAA
ENST00000244496	766	766	GACGAAATGCAGGCAAGGACAGGAGACATCTCCCTTTGAGCAAAGAGTAAT
ENST00000244496	797	797	CCCTTTGAGCAAAGAGTAATAAGGAACTATCCTCTGCTCTGCCACTGCCCC
ENST00000244496	829	829	TCTGCTCTGCCACTGCCCCAGGGAGACATGGATCTGTGAGGACAGATTTGG
ENST00000244496	845	845	CCCAGGGAGACATGGATCTGTGAGGACAGATTTGGCCACGGCTGGTTTCCG
ENST00000244496	937	937	TCAGAGAAGACTAGAGGGCTCTTGGACTATCCCTAGGGCTACACAAGAATA
ENST00000244217	512	512	CCAGTGATTTTTCTCCATCCTAAAGACTGTGGTGGAGTCCTTGTGGAACTG
ENST00000244217	667	667	ATCATGTAAAAGTTCACAGTTAAAGACTGAATTACAGAAAGATTAAAATAT
ENST00000253122	655	655	CGCGAGACCTGGACGCGCCAGATGGACTTCATCATGTCGTGCGTGGGCTTC
ENST00000238823	1173	1173	GAGGAGGAGGGAGAGGTGGCTATGAACATTCCTCATACGGAGGACGAGGAG
ENST00000238823	1291	1291	AGGAAATAAGCATCAAGGAGGCTGGACAGATGGAGGGAGTGGTGGAGGAGG
ENST00000238823	1475	1475	TACCAGGGTGGTGGCTACCAGCAGGACAATAGATACCAAGATGGCGGGCAC
ENST00000238477	1044	1044	ACGAGAGAGTCCTGGAGAATGTGGAACATTATCAGGAATTGAAGAAAATGG
ENST00000238477	1422	1422	AATTTTCCCCTGAAGCATTTACAGAACAGCTCTACCGATATGTTACCAAAC
ENST00000238477	1571	1571	GCAGAAGAGATCTTTTAAAAAATAAACTTGAGTCTTGAATGTGAGCCACTT
ENST00000238477	686	686	AAACGACTATACAGGGCCCCAATTGACTGGATAGAGGAATACACCACAGGC
ENST00000238477	719	719	GAGGAATACACCACAGGCATGGCAGACTGCATCTTAGTCAACAGCCAGTTC
ENST00000238477	833	833	CCATCTCTAAATGTCACCAGCTTTGACTCAGTTGTTCCTGAAAAGCTGGAT
ENST00000238477	860	860	TCAGTTGTTCCTGAAAAGCTGGATGACCTAGTCCCCAAGGGGAAAAAATTC
ENST00000252674	1159	1159	TTCTCGGACAAGAAGCCGGCCAAGGACAAGAGCAGCACCAGAGGGGAGAAG
ENST00000252674	2879	2879	TATGGAGTTTTCTGAGGCGCATTGAACTCTGGTCAGCCCCTCGAGCGTGGG
ENST00000252674	3683	3683	GGGGCGCTTCCTTTCTTCTCTGGAAACTAAGACATTGGACTGAAGGAACTG
ENST00000252674	3696	3696	TCTTCTCTGGAAACTAAGACATTGGACTGAAGGAACTGGCCTGAGGGGGGC
ENST00000252674	3705	3705	GAAACTAAGACATTGGACTGAAGGAACTGGCCTGAGGGGGGCTGACCGGGG
ENST00000252674	4332	4332	TTACAAAGAACGTGTCTCACTAGGAACTAGGACACTCATCGGCCCGAGACC
ENST00000252674	4338	4338	AGAACGTGTCTCACTAGGAACTAGGACACTCATCGGCCCGAGACCAACTCC
ENST00000252674	756	756	CAAGACCTCCAAGCCACACAAGGTGACCAAGGAGCACCGGGAGCGGCCCCG
ENST00000252674	787	787	GAGCACCGGGAGCGGCCCCGCAAAGACTCCGAGAGCAAGAGCTCCTCCAAG
ENST00000243440	552	552	TGCCCGCTGCTGCTCTGCCCTATGAACTTTGTGCCAGTGCCTCCCCGGCCG
ENST00000251287	2689	2689	GCCGCCGGCGGCCTGGACCCCCAGGACTCCGCGCGCTCGCGCCTCTCGTCC
ENST00000251287	958	958	GACTTCGTGTCCTCCATCCCCGTGGACTACATCTTCCTTATCGTGGAGAAG
ENST00000242057	1934	1934	CATAATGGATCCCTTACCACTAAGGACTAAAAATGGCACTAGTGGAAAAGA
ENST00000242057	1959	1959	ACTAAAAATGGCACTAGTGGAAAAGACTCTGCTACCACATCCACTCTAAGC
ENST00000242057	2187	2187	ACTATCCTGAAACATGAGCAAATTGACCAGCCTCAGGATGTGAACTCATTT
ENST00000242057	2250	2250	CCAGGGCTCTTTCAAGATAGTAAAAACAGTGACTTGTACAGCATAATGAAA
ENST00000242057	2256	2256	CTCTTTCAAGATAGTAAAAACAGTGACTTGTACAGCATAATGAAAAACCTA
ENST00000242057	2355	2355	AGAAATGATTTTTCTGGTGAGGTTGACTTCAGAGACATTGACTTAACGGAT
ENST00000242057	2364	2364	TTTTCTGGTGAGGTTGACTTCAGAGACATTGACTTAACGGATGAAATCCTG
ENST00000242057	2607	2607	GTTAATGGCATGTTTGAAAATTGGAACTCTAACCAATTCGTGCCTTTCAAT
ENST00000242057	2673	2673	CCACAACAATATAATGTCTTTACAGACTTACATGGGATCAGTCAAGAGTTC
ENST00000242057	2739	2739	ATGGATTCTATGCCTTATACACAGAACTTTATTTCCTGTAATCAGCCTGTA
ENST00000242057	2796	2796	CAACATTCCAAATGTACAGAGCTGGACTACCCTATGGGGAGTTTTGAACCA
ENST00000242057	3071	3071	GTTTCAGAATGGAGTTTTAAATGAAACATATCCAGCTGAATTAAATAACAT
ENST00000242057	3102	3102	CCAGCTGAATTAAATAACATAAATAACACTCAGACTACCACACATCTTCAG
ENST00000242057	3208	3208	TCCTGTAATTCCAAGCCCAATTTTGACCCTGGTTTTTGGATTAAATTAGTT
ENST00000242057	3258	3258	TTGTGAAGGATTATGGAAAAATAAAACTGTCACTGTTGGACGTCAGCAAGT
ENST00000254066	2031	2031	GGACAGAGGCCTGGGCCCTCAGTGGACTGCCTGCTCCCACAGCCTGGGCTG
ENST00000254066	2079	2079	CTGACGTCAGAGGCCGAGGCCAGGAACTGAGTGAGGCCCCTGGTCCTGGGT
ENST00000254066	2190	2190	ATCTTCATCACCAGCAAACGCCAGGACTTGGCTCCCCCATCCTCAGAACTC
ENST00000254066	2212	2212	AGGACTTGGCTCCCCCATCCTCAGAACTCACAAGCCATTGCTCCCCAGCTG
ENST00000254066	226	226	GCTCACAGAACTGCTTGACCAAAGGACCGGCTCTTGAGACATCCCCCAACC
ENST00000254066	326	326	GCCCTCTTTGGACAGCAGCTCCAGGACAGGGCGGGTGGGCTGACCACCCAA
ENST00000246747	397	397	AGCGCAGACCGCCAGCGCATGCAGGACTGCCAGCGGGAGCTCCAGAGCCTG
ENST00000255613	2014	2014	AGTACAGGCCTCAGGAGGAGGTGGAACTGATGTAGGGGGTGGCACTCCCCA
ENST00000250457	1218	1218	TGGTACTTCATGTTTTCTTGCCAAGACTGTGTTGATCTTCAGATACTCTCT
ENST00000252622	224	224	GACGGCACCATTGAGTACATGCGAGACCCTGACGACCAGTACAAGCTCACG
ENST00000239231	1752	1752	CAAACACAAATCTTAAAGTATCGGAACTGTTTAGCTTATGAAAATAATCGA
ENST00000239231	378	378	ATGGTTTGGCATGGACATTGGGGGAACTCTAGTAAAGCTCTCGTACTTTGA
ENST00000239231	736	736	CACCTGCACAAACTGGATGAACTTGACTGCCTTGTAAAGGGCTTGCTGTAT
ENST00000239231	785	785	ATATAGACTCTGTCAGTTTCAATGGACAAGCCGAGTGCTATTATTTTGCTA
ENST00000240100	1082	1082	ACGGCTCTGTTGAATGTCTCCTCGGACTGCCCAAACCACTTTGAAGGACAC
ENST00000240100	1653	1653	GGCCGCATGCGGGCAGAAAGTTGGGACTGAGCAGCTGGGAGCAGGCGACCG
ENST00000240100	1739	1739	GAGGCCAGCCAGAATGGCAATAAGGACTCCGAATACATAATAAAAGCAAAC
ENST00000240100	1768	1768	CGAATACATAATAAAAGCAAACAGAACACTCCAACTTAGAGCAATAACGGC
ENST00000240100	422	422	ACGATGGAGGAGCTGCGGGAGATGGACTGCAGTGTGCTCAAAAGGCTGATG
ENST00000240100	536	536	AGCGGCGGCAAGTGCCTGCTGCTGGACTGCAGACCGTTCCTGGCGCACAGC
ENST00000253458	1951	1951	CTCTGGAACCCCGTGTCCCTGATGGACAACACCTTGGAGACGCGGCGGGCC
ENST00000253458	2116	2116	CGGAAGCGTGAGCCTGCCCCTCTGGACAAGTACCAGCCACCTCCGCCGCCA
ENST00000253458	3172	3172	TATATCCGGGGCGCTGCACCCAAGGACATTCCTGTGCCGCTGTCCCACAGC
ENST00000253458	3752	3752	CAGAAAGGGAGCGGCTCCAGGCAGAACTGGACCACTTACGAAAGTGCCTTG
ENST00000253458	3757	3757	AGGGAGCGGCTCCAGGCAGAACTGGACCACTTACGAAAGTGCCTTGCCTTG
ENST00000253458	3989	3989	TCCAGGCTCCAGAAAAAATGAATGAACTCACCTTGACGTCAATGCAATTGA
ENST00000253458	4118	4118	TCTCCCACATTATTTCTTAATCTGAACATGAAGGCTCCATTAGCAACACTA
ENST00000251089	1357	1357	ATGGCCATTCTCCTGGCGGAAGTGGACAAGGTGGCCAGACTGTCAGATGGC
ENST00000251089	2181	2181	TCCAGAAGAGCTCACTGGATCAGAGACTGTGGAAAAATCCCATGCATCTAG
ENST00000251089	2209	2209	GTGGAAAAATCCCATGCATCTAGAAACTTAGATCCAAGAAACTTACATCCC
ENST00000251089	368	368	GTGAGGGGCCCCTTATAGATAAAGGACTAGCCCAGAGCAGCCTGGCACTTC
ENST00000251089	592	592	ATGCAGTCGGAGCCCCAGTATGCAGACTGTGCTGCCCTCCCAGTGGGTGCC
ENST00000251038	2509	2509	GTACTGATGAAAGATACTCTACAGAACTTGTCAAATCTTTGAAACTTGGAA
ENST00000241014	1393	1393	TTCGGAGACTACAGTGACGAGAGTGACTCTGCCACCGTCTATGACAACTGT
ENST00000238875	1276	1276	TTTCAAAGCAAGGCAATGCTTAGAAACAGAAGTGCTAAAGACACTTAAAAA
ENST00000242465	29	29	GTTGGCGTGCAGCTGGGAGAGCTAGACTAAGTTGGTCATGATGCAGAAGCT
ENST00000242465	477	477	AGGAATCTGCCCTCAGACAGCCAGGACTTGGGTCAACATGGATTAGAAGAG
ENST00000256997	1662	1662	CGCTCCCTACACACCTGAGATGTAAACTGGCAGTCAGTGTTCACTCAGGAC
ENST00000256997	1832	1832	CTCAGTGCTTATTTTAGTGGGAAAAACAGCTAATACCAGGGGTACAAACAT
ENST00000256997	1854	1854	AAAACAGCTAATACCAGGGGTACAAACATTGGCTCCCAAGGAACTGGATCA
ENST00000256997	2135	2135	TGTGAGCTGGAAAAGAAAGTTCTAGACTGTGGCCCAGAATAGGGCTGGGGC
ENST00000255305	3529	3529	TGGTGGTCTCCTTTGTGTAAAATAAACAACAGAACTTTATGCTTAATTTAG
ENST00000254977	1195	1195	TGGTGCTGCACAGTCCGGGGTATTAACTCTCAATGAGACCAACGACATCTT
ENST00000254977	1620	1620	ATGGCAATGAACTCAGCTACTTTGGACAAGAAGGCATGACAGAAGTTCAGT
ENST00000254977	1657	1657	GACAGAAGTTCAGTGTGGCAAAGTGACTGTCCAGTTTCAGTGCTCCTCAGA
ENST00000254977	1725	1725	GGGTACAGGGAGGGCAGATCCCTGAACTTATATTCTATGCTTGAAAACTCA
ENST00000254977	1746	1746	CTGAACTTATATTCTATGCTTGAAAACTCACTTCCTGAAGCAGCTTGAGCT
ENST00000255784	1237	1237	CACAGGTCCCAGCCCCTCTGCAGAGACACAATAAAAGCCAGCAGACCCTTT
ENST00000257868	1610	1610	GGCAGAAGAGACAGACGAGGCAGAGACAAAACACTGAGAAAGAGACTGAAA
ENST00000257868	1629	1629	GCAGAGACAAAACACTGAGAAAGAGACTGAAATGGAGTAATAAATGAAAGC
ENST00000257868	2840	2840	CTTCCCCTCAATGGAATGAGAAATGACAGCACCCGCCACAGCCAAGAGATG
ENST00000257868	2898	2898	AGCACTTACCACGGGCACTTTATGGACATAAAATACCTCTCGCTGTGGGAC
ENST00000257868	3019	3019	AAGTTCCCCTCTGCCTCCCAGCTGGACAGTGCCTAGAAGCCAAGGAGTTGA
ENST00000257868	3194	3194	GCCAGCAGTTACGGGTCTGATAAAAACAGTACTGAACTAAAGTAAAGCCCA
ENST00000257868	4703	4703	AAATCTAAACCAACATAGCCAACGAACTTGCCTTGTTACACAAGAGTGGCT
ENST00000257868	659	659	ACTAAAACCCCTAACTGGGGAAGGGACCGCAGGGGGAGGGGGCGGAGGCCG
ENST00000249837	8135	8135	GTCCTGGTGAAATACCAGGGCAAAAACTGGAATGGACATTTCCGCATACGT
ENST00000243776	1433	1433	TCCCGCTTTGAGGTGCTGCGCTGGGACTACTTCACGGAGCAGCACGCTTTC
ENST00000243776	1646	1646	GCCCGGGGTATGGAATACACGCTGGACTTGCAGCTGGAGGCACTGACCCCC
ENST00000243776	2243	2243	CCTGGGCCCCCAGAGCTGGGCCGTGACACTGGCCGCTTTGATCGCCAGGCA
ENST00000243776	2553	2553	CCCAGCTGGCCATGCTACTCTTTGAACAGGAGCAGGGCAACAGCACCTGAC
ENST00000243776	2739	2739	GGCTCTGTGGGTCCCTGGGCTCTGGACAAGCACTGGGGGACGTGCCCCCAG
ENST00000243776	2962	2962	GCATCTCCCAACTTCTCCCTTTTGGACCCTGCCGAAGCTCCCTGCCTTTAA
ENST00000243776	827	827	CTGGAGCAGCACGGCGACGACTTTGACTGGTTCTTCCTGGTGCCTGACACC
ENST00000255194	3477	3477	TCAGGGGTAACCTGCTTACATCTGGACTTTAGAATCTGGCACACAACAAAA
ENST00000255631	208	208	CTGTAGGAGCAGCGGCGGCTTGAGGACCCGGGGAGACCCTCAAGAATCGAC
ENST00000239144	327	327	TATTATGACTGCGGCTTCGCCCAGGACCTGGGCGGCCGACCCACCGTGGTG
ENST00000239144	749	749	GGAGTTCCTATTTAATCCCTATCTGACTCGTAAGCGGCGAATCGAGGTATC
ENST00000253934	1178	1178	ATCAACGCACACCTGCTATCGTGGAACAGCCTAGAAACCAAGGGACTCCAC
ENST00000241502	1196	1196	GTGGGATAGGTCCCATGTCAAAGGAACTTTTGAGTGATGACTCTGAGAAGT
ENST00000241502	1259	1259	AGAGTTCATCACGGAAATTCAAGAAACTTTACTTCAAAATATTCACAAGGC
ENST00000242719	800	800	CGGGAGTGTGTGATCTGTATGATGGACTTTGTTTATGGGGACCCAATTCGA
ENST00000242719	857	857	CCGTGCATGCACATCTATCACCTGGACTGTATAGATGACTGGTTGATGAGA
ENST00000241704	4485	4485	AAAAAAAAGGAAAACTCTGTGATGGACATTTGTTTAGTAAATCCCTTCAGT
ENST00000253699	1978	1978	TCAGGAGGTCAGGGGCAGAGTGAGGACTCAGACCCGCTCCTCCAGCAGATC
ENST00000253699	2965	2965	CTGGCCAAGCAGAAGGGGGGCACTGACTGACCAGCAGTGGAGAGGGCACCT
ENST00000246802	1357	1357	AAGCCCGAGGGCAACATCCTTCGAGACCGGTTCAAGAGCTTCCAGAGGAGG
ENST00000254976	1572	1572	ACTTTTTTCCTGTCAATATATAGAGACTTCTAAATCATAATCATCCTTTTT
ENST00000257904	1330	1330	AGAAAAGCTGCCATTTCCCTTCTGGACACTGAGAGGGCAATCTTTGCCTTT
ENST00000257904	1419	1419	CAGAGATTACTTTGCTGCCTTAATGACATTCCCCTCCCACCTCTCCTTTTG
ENST00000257904	421	421	TGAAATTGGTGTCGGTGCCTATGGGACAGTGTACAAGGCCCGTGATCCCCA
ENST00000243056	1884	1884	GTCAACATGTGGAAATCCAAGGAGGACAAAGACTCCAGCCACGCTGCTAAA
ENST00000247191	2132	2132	TGAAGGCCCTTCTCAAAGACTTGGAACACCTAAGTCTGTCAACAAAGCTGT
ENST00000247191	346	346	GACATAAGGAATACGAACGAAATAGACACTTTGGTTTGAAAGATGTAAACA
ENST00000257408	2331	2331	GCCGTGTCGCTGTCGCTGCACGCGGACTGGGCGGAACCCGCCAACCCCTAT
ENST00000257408	3186	3186	AGAAGAAAGTTTTGGAAAGCAAAAAACTTACAACACATACCATTAAAGAAA
ENST00000257408	507	507	GACAGTTATATTTTTCTGGAAAAAGACTTATCAGCCCTGGATTTTATAGGA
ENST00000252818	1058	1058	AAAGTGAAGACCCTCAAGAGTCAGAACACGGAGCTGGCGTCCACGGCGAGC
ENST00000252818	1258	1258	CGGGGGGGTGTCGTGGGCGCCCCGGACTTGGAGAGGGTGCGGCCCTGGGGA
ENST00000252818	1283	1283	ACTTGGAGAGGGTGCGGCCCTGGGGACCCCCCCTCCCCGAGTGTGCCCAGG
ENST00000252818	1310	1310	CCCCCCTCCCCGAGTGTGCCCAGGAACTCAGAGAGGGCGCGGCCCCCGGGG
ENST00000252818	1362	1362	TTCCCCCCCCCCGAGGGTGCCCAGGACTCGACAAGCTGGACCCCCTGCTCC
ENST00000252818	929	929	CCGCCGTTGTCGCCCATCGACATGGACACGCAGGAGCGCATCAAGGCGGAG
ENST00000239940	1717	1717	AACCATACTGATTGAATCCCCAGGGACATTCCATCATTGCAATAGCTCAGA
ENST00000239940	1811	1811	AAATTGTAAAAGGCTGCCATTATGGACATTAGGTATCCCAACATAACCATC
ENST00000239940	1917	1917	TTTATATGAAGTTGCATTATTGTGGACTTGGCTGTCTTGTGATGAATTTTT
ENST00000239940	663	663	TACTCAATGGCAAAATACTTGAGAGACTCTGGGTTCTAGCTGCTAGGCAGA
ENST00000239940	949	949	GAAGGTGTCCACGGAGGCACACTTAACAAGAAAGCATATGAACTCGCTTTA
ENST00000239940	965	965	GCACACTTAACAAGAAAGCATATGAACTCGCTTTATACCTGAGGAGGTCTG
ENST00000258201	1882	1882	CCCAGGCTCTCTATTGGGGACCTGGACTTTTCAGATCTAGGGGAGGATGAA
ENST00000244051	1267	1267	TATGTGATTTGCAAACTGGGAAATGACTCACAGAAAGCCGTGAAGATCCTC
ENST00000244051	1405	1405	GGAACATTTCCACAGTACTGAGGTGACTGGTATAGTCTGATGAGAAAGATG
ENST00000244051	1572	1572	AAAATTGTTATGTATTGGATGAATGACTTATTAATGGATTATACCGTTTCT
ENST00000250498	441	441	ACCATCCTGCACCTTGTTGTCATGAACTTTGTTGGCTGAATCATTCTCATT
ENST00000250572	2764	2764	TTCTTCAATTCCAGAGTTTCTGAGAACAGACCCAAATTCAATGGCATGACC
ENST00000254998	1033	1033	CATAGTTTCCTTTTCAAAGTAGTAAACTTTTCTATTTTTCTACTTGCCCAG
ENST00000254998	1064	1064	CTATTTTTCTACTTGCCCAGTAGAGACTCTGATTCTGGAAATTCTGACAAA
ENST00000254998	614	614	AGCGAGTTCCAAATCAGCGTGGTAGACTGCCAGCCTGTTCATGATGAAGCC
ENST00000254998	779	779	AACACAGTGTGGAAGATCGCAAGTGACTGCTTCCGCTTCCAGGACTGGGCC
ENST00000254998	797	797	GCAAGTGACTGCTTCCGCTTCCAGGACTGGGCCAGCTAGTGGGGGTGGCAG
ENST00000254998	930	930	TTCTGTTGTTGCGGAGACACTGCAGACTCCACTGTGCCGAGGTTGAACTCT
ENST00000243644	1745	1745	GGAGATAACAGAGGATTTGCACAGGACAGAAACCTTGTGAATGCAGTGAAT
ENST00000243644	1820	1820	TATGTCTTATTTTATGTTACAGAAAACCCATAGGAAGAAAACTCAGATCTA
ENST00000243644	1910	1910	TGGCCGAAAAGCATACACTGAGAGAACATGTATAAGGCTGAGATAGCCTGA
ENST00000243644	1939	1939	GTATAAGGCTGAGATAGCCTGATAAACTCATCCTATTAAAATGTATGCTGT
ENST00000243644	617	617	TTAGGGCAAAATCATGATATATTTGACTTACGTGGAAAAAGTTTGAAATCC
ENST00000245407	2091	2091	CCTAGAGCACCACCTTCCTCTAGGGACACTGGGGCTACCTACAGACAACTT
ENST00000245407	2110	2110	CTAGGGACACTGGGGCTACCTACAGACAACTTCATCTAAGTCCTAACTATT
ENST00000245407	2146	2146	TAAGTCCTAACTATTACAATGATGGACTCAGCACCTCCAAAGCAGTTAATT
ENST00000248958	736	736	TGGAGCCCTCTGCAGGTCACGATGAACTCTGAGTGTGTGGATGGATGGGTG
ENST00000256079	3401	3401	CAACAGGGAGGCTTCACCTTTGAAAACAAAGGAGTCCTCTCCGCATTTAAT
ENST00000256079	3433	3433	AGTCCTCTCCGCATTTAATTTTGGGACTGTGCCCAGCAACAACTGAAGGAA
ENST00000256079	3645	3645	TGTCACCCTGAAATATATATTTTAAACAGCTACTGTAAGTATGAAATGAAA
ENST00000256079	3676	3676	ACTGTAAGTATGAAATGAAAGAAAAACAATCATTGGACGGAAAAGGACAAC
ENST00000256079	3697	3697	AAAAACAATCATTGGACGGAAAAGGACAACCCATATGTTCCAAAGGCTGAA
ENST00000255198	1200	1200	GCTACTCACTCGGAAGCTCCAGCTAACTGTAGGATCTTCCACACCCTAAGG
ENST00000255198	1267	1267	ACTTCGAAGCCAGAGCAGAACCAAAACTCACTTCCATGGGGTCACCGGGGG
ENST00000255198	1463	1463	GATAGAGCTTCATTCCATACCAAAGACTTATCACACCATGTGCCTATACAC
ENST00000242784	680	680	CTCCCCCACCTGCCCATGGCCTGGGACTCTCTGCGATGTACATAACTATTT
ENST00000242784	742	742	AGCGGCGACAGCCTTCCCTGAGAGGACTTAAAAGCAGAAGGAAACCGAGAT
ENST00000242784	798	798	CCGCAGCCGTGGACGATTCTCCAGGACTCTTTTTTTACCTTGAGCACTTGC
ENST00000242784	832	832	TTACCTTGAGCACTTGCCTCGTGAGACTTCATAGAACAGTGGTTTACTGTC
ENST00000248071	1251	1251	GGGCGCGGCCCCCTCCCAAACTGTGACTGGTATTTATTGGACCCAGAGAAC
ENST00000248071	1357	1357	GCCACCACCCCAGCCCCCGTCTGTGACTGAAGGCCCGGTGGGAAAAGACCA
ENST00000256324	2350	2350	GGAGGGGTTAGTGCAGGTGCTGTGGACAAAGGACAACATTTCTCTGGGGCT
ENST00000256324	2357	2357	TTAGTGCAGGTGCTGTGGACAAAGGACAACATTTCTCTGGGGCTTTTTAAC
ENST00000256324	2493	2493	ATCTTCTCGACAGTTACTTATGGGGACACTTGTGAACAATTAACTGCCAGG
ENST00000256324	87	87	AGCTTGTAGACCCGAGCCCTGCAGAACAACCCCCCGTGGCGCAGGAGAGCA
ENST00000256646	4818	4818	GAGGAGTGTGGTTGGGATGGGCTGGACTGTGCTGCTGACCAACCTGAGAAC
ENST00000256646	6449	6449	CCCAAGCCCTCCAGGCACCGTGTTGACTTCTGCTCTCTCACCTGTCATCTG
ENST00000256646	7136	7136	TCGGGAGCCCTTGCCCCCCATTGTGACTTTCCAGCTCATCCCTAAAGGCAG
ENST00000256646	7660	7660	GAGAGAGTCCACCTCCAGTGTAGAGACATAACTGACTTTTGTAAATGCTGC
ENST00000256646	7665	7665	AGTCCACCTCCAGTGTAGAGACATAACTGACTTTTGTAAATGCTGCTGAGG
ENST00000256646	7669	7669	CACCTCCAGTGTAGAGACATAACTGACTTTTGTAAATGCTGCTGAGGAACA
ENST00000256646	7961	7961	AAGCCCAGACATTCTTGCAGCTTGGACTGCATTTTAAGCCCTGCAGGCTTC
ENST00000256646	8838	8838	TTGTACCCTTGCCATTTAGGACTGAACTTTCCTTAGCCCAAGGGACCCAGT
ENST00000254657	610	610	CTTCGAAAGTGGACACACACAAAGAACTGATAAAAACACTAAAGGAGCTGA
ENST00000254816	1460	1460	CAGGTGCTGGGCGAGGGTGCCCTGGACCGAGGCACCTACTACTGGGAGGTG
ENST00000240285	2769	2769	TGCTGTGTTTCATTTCTTTGGATGGACTCTTATCTAGAATACATAGCAGCT
ENST00000243326	4182	4182	AGAAGTTTGATGGTTCAGAAAATAGACCTTTTAGTCCATCCCCCTTGAATA
ENST00000243326	4258	4258	AAATAACCAGGAAACCATGATTAAAACAGATTTTCTACCAAAAGCAAAGCA
ENST00000243326	4294	4294	ACCAAAAGCAAAGCAAAGAGAAGGGACTTTTTCAAAATCTGATTCTGAAAA
ENST00000243326	4884	4884	AAGATGATGTGTTACCTAAACAAAAACTGATTGCTGAACAAACTCTACAGG
ENST00000243326	4948	4948	GAAAGGAAGTAATTTACATGAGAAGACTCTTGGGGAAACTAGTGCTAATGC
ENST00000243326	5012	5012	AATAAAAAAAAGGCAGACCCTGAGAACATTAAGTCTGAGGGGGATGGTACC
ENST00000243326	5509	5509	ACCTGTGCCAGAATCAAATCTAAGGACTAGAAATGCCATTAAGAGATTACA
ENST00000243326	5617	5617	AGATATTTCTTCGCTTTCAGAAAAAACTTTTCAAACACTTGAATGCCAACA
ENST00000243326	5809	5809	GCAAGCACCTGTAAGCCCATCAGAAACTTCTCAAGCTAATCCATATTCTGA
ENST00000243326	5838	5838	CTCAAGCTAATCCATATTCTGAAGGACAATTTTTAGATGAACATCATAGTG
ENST00000243326	6924	6924	AAGACAATAATGCATCTCCTCAAAAACTAAGGGAACTTGATCCTTCACTTG
ENST00000243326	7824	7824	GCCAACTATTTGAAATGCACGAGAAACTAAGTTGTATGGCAAACTCTGTAA
ENST00000243326	7841	7841	CACGAGAAACTAAGTTGTATGGCAAACTCTGTAATAAAAAATCTACAGTCA
ENST00000243326	7961	7961	ATCACTGGATTTCTTGATTGAGGAAACAAGTTCTGAAATAATAGCACAATT
ENST00000243326	7998	7998	ATAATAGCACAATTTCAAAGAAGAGACTCTTTGCAAAGTTGATAACATTTC
ENST00000243326	8036	8036	TTGATAACATTTCAAACCCTGAAGGACAGTGACTTATTATGTAAGTTCAAT
ENST00000243326	8285	8285	ACATTTTTATTTGAATTTTTGCTGAACTGATAAAGGTGTTTATATTTTTGT
ENST00000256442	1070	1070	AGAAATTGGTGACTTTGCTTTTGTGACTGACAACACTTATACTAAGCACCA
ENST00000256442	1074	1074	ATTGGTGACTTTGCTTTTGTGACTGACAACACTTATACTAAGCACCAAATC
ENST00000256442	1102	1102	ACACTTATACTAAGCACCAAATCAGACAGATGGAAATGAAGATTCTAAGAG
ENST00000256442	1251	1251	TACCTGATGGAACTAACTATGTTGGACTATGACATGGTGCACTTTCCTCCT
ENST00000256442	1458	1458	CTTACAAAGCACATGACTGTCAAGAACAAGTATGCCACATCGAAGCATGCT
ENST00000245552	886	886	GTACCTCCCGAGAGGCTGTCCCTGGACCCTGGCTGGCATGGAAATACAGTG
ENST00000249700	1354	1354	AAAACTCTTCTTCTTCCCCATCAGGACCATTTTATCAAAGTTCGTTCATTT
ENST00000255006	1684	1684	GCGGACACCAACAGCAGCCTGGAGGACTACGAGGGGGAAAGTGACCAAGAG
ENST00000257829	3336	3336	TGATCATGGGAAGATACTCTCACTAACTGAACCCTCTCTGGCTGGACTGTT
ENST00000257829	3341	3341	ATGGGAAGATACTCTCACTAACTGAACCCTCTCTGGCTGGACTGTTAAAAG
ENST00000257829	3356	3356	CACTAACTGAACCCTCTCTGGCTGGACTGTTAAAAGCAACGAGAGGCCCCG
ENST00000257829	3482	3482	TCACTCCCAAATGGGTCTCTTTAGAACTTGATGGCTGGGCACTGCCATCTC
ENST00000257829	3714	3714	TGGGCCGCTGGGTCTCTCTTTGTGGACTTGTACCTGGAGCAGGAGGAACTC
ENST00000244571	3052	3052	AACCTTCCCACATGCTGAAGCGAGGACTAGAGGCTGGAGGCCAAGCAGCTG
ENST00000244571	3157	3157	AGGGAAGGCAGAACTGGGCCCAAAGACACACACCCCCTTGGTGAAAGAGAA
ENST00000244571	3184	3184	ACACACCCCCTTGGTGAAAGAGAAGACATGGACAATTATGGCTGTGACTGC
ENST00000244571	3190	3190	CCCCTTGGTGAAAGAGAAGACATGGACAATTATGGCTGTGACTGCACATTA
ENST00000244571	3205	3205	GAAGACATGGACAATTATGGCTGTGACTGCACATTAGAAATTATTTCACTG
ENST00000244571	3598	3598	GTTTTGCCCCTCCCAGCAACCTAAGACCAGTCTGAACTCACACTGTCTGAA
ENST00000244571	3608	3608	TCCCAGCAACCTAAGACCAGTCTGAACTCACACTGTCTGAAAGGCCACCCA
ENST00000253144	1694	1694	TACTAGAGAAGGCACCCCTCCTAGAACACATCAGAGACATCATAAGGAGAA
ENST00000253144	1737	1737	AAGGAGAATTCCTTTGAATGTAAGGACTGTGGGAAGGCCTTTAGTCGTGGC
ENST00000253144	1905	1905	GGGGAGAAGCCCTACGAATGTAAAGACTGTGGGAAGGCTTTTCGATGGGGC
ENST00000253144	1989	1989	GGTGAAAAACCCTATGAATGTAAAGACTGTGGAAAGGCCTTTCGGCGTGGT
ENST00000253144	2073	2073	GGGGAGAAAGACTACGAATGCAAAGACTGTGGGAAGACCTTTAGCCGTGTG
ENST00000253144	2104	2104	GGAAGACCTTTAGCCGTGTGTATAAACTTATTCAGCACAAGAGAATTCATA
ENST00000253144	2157	2157	GGGGAGAAGCCTTACGAGTGTAAAGACTGTGGGAAGGCTTTTATTTGTGGT
ENST00000253144	2976	2976	GTATACGCCACCCACCCTGCTAGTGACTTAGTAGCCGTCTTGGTGATCAGA
ENST00000253144	4599	4599	AGATAGGGAAAAGACAAGAAACAGGACTGGAAGAAGATGTTTGCTCTAAGG
ENST00000253144	4633	4633	AGATGTTTGCTCTAAGGTACACCTGACAAAGGAACTCTCATAGAAAATATA
ENST00000253144	4785	4785	ATTCAATGTCATTGCTCCTCAAGGAACTGTAGAGTAAAACCACAATGTGCT
ENST00000252137	1465	1465	CTCCCTGCCCGGCGCAAAGCTTCGGACTTCTTTTAGAGCCAGGCCTGGGCT
ENST00000252137	1544	1544	AGGGCAGCTGTACACCCAGCAGAGGACTCCAGCCTTCTCGGGGCCCAGGCC
ENST00000252137	1631	1631	GAGAAAGGGGCTGTGCTGGGGCCAGACTGGCACAAGGCACTCGTGCCCACA
ENST00000252137	4209	4209	AGGCAGATTTGACTTTTGCGTAGGAACCCTTGCCAAGATTGATGCCTACGA
ENST00000245543	1479	1479	CTGGATAACCTGTGGCCCAGCATTGACTGTCCACCCAGCCTTGCTGTTAGG
ENST00000245543	1548	1548	AAGATGTGGTCCCTGCCCTTGAGTGACAGCCCAGGGACTTAATGTGGCCAT
ENST00000245543	1559	1559	CCTGCCCTTGAGTGACAGCCCAGGGACTTAATGTGGCCATCGGGCATCAAG
ENST00000247843	1021	1021	AAGGTGGGCTTCACTGGAGAAATGGACTTACTGCAAATGCTGTGATGTTTC
ENST00000247843	921	921	ATTGTTTAAAAAATGAAATCAGAAAACTTGAAGAAGATGACCAAGCAAAAG
ENST00000247843	935	935	GAAATCAGAAAACTTGAAGAAGATGACCAAGCAAAAGACATATAAACAGTT
ENST00000247843	987	987	TCATGAGAACTTGGTAGTAAGCTAAACTGAAAATAAGGTGGGCTTCACTGG
ENST00000257940	1594	1594	CATGCCACACTGATGGGGCTAATGGACACTCCCCTGGTATAGCCTCGCAGG
ENST00000257940	866	866	CTCTATGATATCTATGACCTTCCTGACAGGGGCTTTGAGGACCATGAGCCA
ENST00000257940	881	881	GACCTTCCTGACAGGGGCTTTGAGGACCATGAGCCAGGCCCAAAACGCCGG
ENST00000239026	2381	2381	TTTTTATTATATCAGTTGACATGTAACTAGTACCATGCGTACTTAAATAGA
ENST00000239026	923	923	CTCCCTTGCAAAACAATTTATCAGAACTTTGGTCATTGCTAAACTTTTTGT
ENST00000252804	4566	4566	GGTGGCCGATGGCAGGGAGCTGCGGACTGCAGACCAGGAAACACCCAGAAC
ENST00000240618	1201	1201	TCATGGGCAGGGCCACAGCAGAGAGACACAGCATGGGCAGTGCCTTCCCTG
ENST00000240618	746	746	TCGAGCTTTAAAGGCTATATAGAAAACTGTTCAACTCCAAATACGTACATC
ENST00000240618	784	784	AAATACGTACATCTGCATGCAAAGGACTGTGTAAAGATGATCAACCATCTC
ENST00000240618	865	865	ACCAGCGGTAACACTGCCAACTGAGACTAAAGGAAACAAACAAAAACAGGA
ENST00000240618	879	879	TGCCAACTGAGACTAAAGGAAACAAACAAAAACAGGACAAAATGACCAAAG
ENST00000240618	885	885	CTGAGACTAAAGGAAACAAACAAAAACAGGACAAAATGACCAAAGACTGTC
ENST00000240618	890	890	ACTAAAGGAAACAAACAAAAACAGGACAAAATGACCAAAGACTGTCAGATT
ENST00000240618	905	905	CAAAAACAGGACAAAATGACCAAAGACTGTCAGATTTCTTAGACTCCACAG
ENST00000240618	922	922	GACCAAAGACTGTCAGATTTCTTAGACTCCACAGGACCAAACCATAGAACA
ENST00000240618	932	932	TGTCAGATTTCTTAGACTCCACAGGACCAAACCATAGAACAATTTCACTGC
ENST00000240618	937	937	GATTTCTTAGACTCCACAGGACCAAACCATAGAACAATTTCACTGCAAACA
ENST00000240618	945	945	AGACTCCACAGGACCAAACCATAGAACAATTTCACTGCAAACATGCATGAT
ENST00000240618	960	960	AAACCATAGAACAATTTCACTGCAAACATGCATGATTCTCCAAGACAAAAG
ENST00000240618	979	979	CTGCAAACATGCATGATTCTCCAAGACAAAAGAAGAGAGATCCTAAAGGCA
ENST00000253110	1247	1247	GTGTTATTATAAGATATGAGCTCAAACCGAGATATGAATGACCTTGGGGAG
ENST00000248248	1039	1039	CTGGCTGGTTCAGAGCGCACACTGGACCGACTTCTGGACAGTATGGAGCAG
ENST00000248248	1957	1957	TCCACACCACCAGCCACCTCTACGGACCAAGCTGCCCATAATGGCTTGTTC
ENST00000248248	1988	1988	CTGCCCATAATGGCTTGTTCACTGGACTCTGATAGTTGGAGCTCCCAGACC
ENST00000248248	2706	2706	AAGCCTCGTTTTACTCATCTGTGAAACAGAGATAAGTAACCCTCTCTCATG
ENST00000248248	2813	2813	CATAGCACATGCACGTCTGTCCCAGACTTTGACAACCTGCACAAGACAAGC
ENST00000248248	3588	3588	CCTAACACATATGACACTTTGATGGACTCTTAAACCTCCTAATCGAACATG
ENST00000248248	4777	4777	GGATGTGAGCTCCATGAGAACAGAGACTGTTTACCTCTCGCTCCCCTGCAC
ENST00000248248	994	994	GCCCGCATCTTCGCACACAAGCAGAACTATGACCTCCGCCGCCTGCTGGCT
ENST00000250448	1062	1062	CCCCGGGCCCGCCGCCAGCCCCCAGACTCTGGACCACAGTGGGGCGACGGC
ENST00000250448	1069	1069	CCCGCCGCCAGCCCCCAGACTCTGGACCACAGTGGGGCGACGGCGACAGGG
ENST00000250448	1309	1309	TCCTCGGAGCAGCAGCATAAGCTGGACTTCAAGGCATACGAACAGGCACTG
ENST00000250448	1490	1490	TCCTAAACACTTCCTAGCTCCCGGGACTGGGGGGTTTGTCTGGCATAGCCA
ENST00000250448	1563	1563	ATCAACAGCAAACAAAACCACACAAACCAAACCGTCAACAGCATAATAAAA
ENST00000250448	1646	1646	CACAACCTTTCCCCCAGTGCAAAAGACTGTTACTTTATTATTGTATTCAAA
ENST00000250448	769	769	TTCGTCAAGGTGGCACGCTCCCCGGACAAGCCGGGCAAGGGCTCCTACTGG
ENST00000245934	2666	2666	CTCAGAACCACAAGCTGATCCACGAACTGGCGGCCGTGTACACTGAAGCCA
ENST00000243578	832	832	GATGGCACAGTGGTCAAGAGCACAGACTCTAGAGACTGTCAGAGCTGACCC
ENST00000243045	673	673	CAAATACTGAGGGATGGGTTTTGGGACAGCTCCATGGGCATGGGGAAGGCA
ENST00000243045	711	711	CATGGGGAAGGCACTGAAACAGAGGACTATAAAACATCCTTCTCTTATTCT
ENST00000247956	1591	1591	CGGCAGTGCGGGAAGACCTTCCGAAACCAGTCCATCCTTAAGACTCACATG
ENST00000247956	1608	1608	CTTCCGAAACCAGTCCATCCTTAAGACTCACATGAACTCTCACACTGGAGA
ENST00000247956	2276	2276	CTCATCCCATAGGAGGTTTGTGAGAACTCACGCCGGGGGTGAAAATGTACG
ENST00000247956	2343	2343	GCCTTCAGGGTACATTCAGCTCTTAACAAACACAGGAGGACTTAATGGCAG
ENST00000247956	2347	2347	TCAGGGTACATTCAGCTCTTAACAAACACAGGAGGACTTAATGGCAGCTTG
ENST00000247956	2357	2357	TTCAGCTCTTAACAAACACAGGAGGACTTAATGGCAGCTTGGCATTTAATG
ENST00000247956	2418	2418	AGCCGTGGCATTTAATGTCAAAATGACTTCAGACCACTTCTAGCCTTCTGG
ENST00000247956	2826	2826	AGGCGTCATTTGGCAATGTCTAGAGACATTTTTGGTAGTTAGAATGGGGGG
ENST00000247956	3070	3070	CGCTAGGAGAAATTTCTTTTACAAAACTTTTAAAATACAATTAGTGCTGAT
ENST00000247956	3270	3270	AACGAGATTTTCCGGTGAATACGGGACTGCACGTACTCTCTCATCATGAAA
ENST00000247020	1125	1125	ACATTTGAACTAGTCACTCTCCCAGACTTGCGTGGGTCAGTTCTTTCTGAG
ENST00000247020	1157	1157	TGGGTCAGTTCTTTCTGAGTAGAGGACTTGCTGGTAAAGGGGCAGATGCTT
ENST00000247020	1235	1235	GGGAAACATCCCTCTTAGCTGGGAAACTTTTACTCTTCAGGAGCTTGGCAT
ENST00000247020	694	694	GAAGGTGAAGGTGATTATCTGGATGACTGGACAGTGCTCTGTAATGGACCC
ENST00000247020	699	699	TGAAGGTGATTATCTGGATGACTGGACAGTGCTCTGTAATGGACCCTACTG
ENST00000247020	791	791	AGGTACTGCTGTCTGTCACAGGAGAACAATATGGTCGACCTATCAGTGGGC
ENST00000247020	978	978	CACTGTTAACGCACAATGTTCACAGACATCTGTTGCTGCCTCACCTTGGGA
ENST00000253193	1038	1038	TTCGGCGCCGCTCGCGGGCCCTCAGACCTTCACTGCACGTGGCTGGTGGAC
ENST00000253193	1071	1071	TGCACGTGGCTGGTGGACACACAGGACTCCCGGCGGGTGCTGCTGCAGCTG
ENST00000253193	1341	1341	GAGCAGCCGTGCGGGAGCAGTAGTGACAGTGACGGGGGCAGCCTGGGCGAC
ENST00000253193	1554	1554	TGTCCCGACGGCGCCGACGAGAAGAACTGCTTCTCCTGCCAGCCCGGCACC
ENST00000253193	2169	2169	CCCGACCCCCCAGCACCGCTCATGGACACAGGCAGCACCAGGGCGGCCGGA
ENST00000253193	2298	2298	CCAGAGTGCAGGCCCGTGGACAAGGACAGAAAGGTCTGCAGGGAGCCACTG
ENST00000254718	3953	3953	CATGGGCAGGAAGAAGAGGAACAGGACAAAGGCTAAGGTCCCAGCCCAGGC
ENST00000254718	4734	4734	GAATATATTTGGCTTCTCTCTTAAGACTCTGAGATTCACAATCAGCAGCTC
ENST00000248098	2586	2586	AGAGATGGGAATGAGGAAAATATGAACTACAGCAGAAGCCCCTGGGCAGCT
ENST00000248098	659	659	AAGCCACTGCTCCACCCGGAGCCAGACCAGAAACTCAAGAGATAGGGTAGC
ENST00000248098	666	666	TGCTCCACCCGGAGCCAGACCAGAAACTCAAGAGATAGGGTAGCCATGTTT
ENST00000248098	970	970	CCAGCTGATTGGATGTCTAGGAATGACTGAAAGAAACCAAAACAGCCTGTC
ENST00000248098	986	986	CTAGGAATGACTGAAAGAAACCAAAACAGCCTGTCCACTGCTGCTGTGGGA
ENST00000254051	2275	2275	AGCCTCGCAGGTCATCGGCCTGGTGACTGCTCTGCTGCAGGACGCAGAAAG
ENST00000254051	2403	2403	ATGGGTGTGGCTTGTGGCCATATTGACAGACCAATCTATGGGACTAGGGGG
ENST00000254051	2407	2407	GTGTGGCTTGTGGCCATATTGACAGACCAATCTATGGGACTAGGGGGATTG
ENST00000254051	2420	2420	CCATATTGACAGACCAATCTATGGGACTAGGGGGATTGGCATCAAGTTGAC
ENST00000254051	2630	2630	CTCTGAAGACCCCTGCATGAAAATAACCTCCAAGGACCCTCTGACCCCATC
ENST00000254051	2640	2640	CCCTGCATGAAAATAACCTCCAAGGACCCTCTGACCCCATCGACCTGGGCC
ENST00000254051	2782	2782	TGCAGCTGGTGATGGTCAAGAACTGACTACAAAACAGGAATGGATAGACTC
ENST00000254051	427	427	GTCCCCTGGTGAGAAGGCCTTGGGGACCCCAGAGGACCTTGACTCCTACAT
ENST00000254616	352	352	CGGCTGTGCCAGGCGTTGCTGCTGAACAGCCTGGGGTCTCTCCATCAGGCA
ENST00000254616	418	418	CCCCAGGAAGGAAGGCCTTGGATGGACCCTCAGATTGAAGGACCCGGTGGA
ENST00000254616	434	434	CTTGGATGGACCCTCAGATTGAAGGACCCGGTGGACCTTGGGGTTGGTGAA
ENST00000254616	443	443	ACCCTCAGATTGAAGGACCCGGTGGACCTTGGGGTTGGTGAATCCTAAACA
ENST00000257831	1020	1020	GCCCGAGGATGGAGAGAAAATGAAAACTGAAGCTGCCAATACTTTGGACAC
ENST00000257831	1075	1075	CAAAACACACACCAAATAATCAGAAACAAAGAACTCCTGGACGTAAATATT
ENST00000256707	5232	5232	CCTGAACCGAACTCCCAGCACCGTGACTCTGAACAACAATAGTGCTCCAGC
ENST00000256707	5304	5304	CGATGAGATGGAGGGAATTAGGGAGACTTCTCAAGTCATTTTGAGGCCTAG
ENST00000256707	5598	5598	CCCATCACCTTTCTACATTTTGCTGACAGATAACTAACCGATGATGAGGCC
ENST00000256707	5719	5719	GGTCTTTGTAATTAGAAGCTTCAGAACTCACTAATACTACTGTACCTTTCA
ENST00000256707	5765	5765	TTTCATTGGCGCATTACCCCATAAAACTTTTTGAGACGAGGTGAGATCTGA
ENST00000256707	5877	5877	AGACCCTTTTTGCAAACATTTGGTGACCACACATTTGAGGGAAGACGTGGC
ENST00000254846	2828	2828	AATCCTTGGCCTCCGTGCTGGAGGGACAAAAGTACTGTTATCGGGGGACTG
ENST00000254846	2850	2850	GGGACAAAAGTACTGTTATCGGGGGACTGGAGCAGCTGTTTCCACCCGGCC
ENST00000254846	3208	3208	GCCACTGACCCAGCCGACCCAGTGGACACAGCAGAGCCAGCGGACAGTGGG
ENST00000254846	3226	3226	CCAGTGGACACAGCAGAGCCAGCGGACAGTGGGACTGAGCGACTGCTGCCC
ENST00000254846	3234	3234	CACAGCAGAGCCAGCGGACAGTGGGACTGAGCGACTGCTGCCCCCCGCACA
ENST00000258198	1594	1594	CACAGCCAAGAAGTCAGGACAAAAGACTGTGTTGTCAAATGTTCAGGAAGA
ENST00000258198	1646	1646	CTGGATAGAATGACTCGAAAGCCAGACTCTATGGTAACAAACTCTTCAACA
ENST00000258198	1823	1823	GATGAACTTTAAAAAAAAAAAAAAAACTTCATTGGCTTGTCCGAGTGTGAA
ENST00000258198	3653	3653	TTTGTCTTTATTTTTTATCATTTGAACTGATAAGCACTTTTTGTGTCAATA
ENST00000254190	1071	1071	CAGCGAGCCCCTCTTTCTTGGGCAGACAGGCCTGGGCACCACGGAAGAAAT
ENST00000254190	1103	1103	TGGGCACCACGGAAGAAATGGGAAAACTGGCCCTGGAGCCTGGTGAGAACT
ENST00000254190	1126	1126	AAACTGGCCCTGGAGCCTGGTGAGAACTTCTGCATGGGGGGGCCTGGCGTG
ENST00000254190	1614	1614	GGAGATTCTGGAATGGGAGTTTCTGACTGGAAAATACTTGTATTCGGCAGT
ENST00000254190	1740	1740	GGAGATGATCAATGCCAACGCCAAGACCAGAGGGCGCATCATTGACTTCAA
ENST00000254190	1902	1902	GAGGAGGCACGCGTATTTACAGCAGACTTTCAGCAAAATCCAGTTTGTGGA
ENST00000254190	2060	2060	CTGGGTCGAAGAGTGAGCACAAAGAACCCAAAGATAAAAAGATAAACATAC
ENST00000254190	2222	2222	CTGACTCCAACCCTGACAAGGCCAAACAAGTTGAACTGATGAGAGATTACC
ENST00000254190	2231	2231	ACCCTGACAAGGCCAAACAAGTTGAACTGATGAGAGATTACCGCATTAAGT
ENST00000254190	2467	2467	TTTCCAATCATCTTCAGCCAGTATGACCCAAAGATTGTTTATAGTGGGAAA
ENST00000254190	2503	2503	GTTTATAGTGGGAAAGTTCCCAGTGACAACCATTTTGCCTTTACTCAGAAA
ENST00000254190	2529	2529	CAACCATTTTGCCTTTACTCAGAAAACTGGCTTCTGGAGAAACTATGGGTT
ENST00000254190	2545	2545	ACTCAGAAAACTGGCTTCTGGAGAAACTATGGGTTTGGCATCACGTGTATT
ENST00000254190	2641	2641	CAAGGCTGGGGGCTGGAGGATGTGGACCTTTTCAACAAGGTTGTCCAGGCA
ENST00000254190	2877	2877	CAGCAATAATAATGGCTCAGTGAGGACAGCCTAATGTCCAGCTTTGCTGGA
ENST00000254190	3080	3080	GCCTTTGAACACATCTTCTTGCTGAACATTATGTAGCAGACCTGCTTAACT
ENST00000254190	3094	3094	CTTCTTGCTGAACATTATGTAGCAGACCTGCTTAACTTTGACTTGAAATGT
ENST00000254190	3103	3103	GAACATTATGTAGCAGACCTGCTTAACTTTGACTTGAAATGTACCTGATGA
ENST00000254190	3886	3886	ATTACAATAAATCTGATGTACACAGACTGAAACATACACACATACACCCTA
ENST00000244137	1317	1317	CACCTCCTGGATGAGGCCCTGGCGGACCCGGCCCGCGCCTCCTTCCTTAAC
ENST00000238616	3077	3077	GATTCCTGGTGCCTCCTGGGAACAGACTCCTGTAGACCCAGCCTCTAGTCT
ENST00000238616	3134	3134	CCTGTAGAGCCCCCAGGAGACTGGGACCCAAAGAACTTCACAGCACACTTA
ENST00000238616	3143	3143	CCCCCAGGAGACTGGGACCCAAAGAACTTCACAGCACACTTACCGAATGCA
ENST00000238616	3343	3343	CATGGCCCTGGCTTTGTCATCAGTGACTGCCATAGCAACAGCAGCTCTGTA
ENST00000239690	2189	2189	TATTCAGTGGTACCTGGAGGTCTGGACAGTTATACTGTAACCTCTTAAGTT
ENST00000245816	1066	1066	TGGGCTTGGAGGGGCCTCTTGAGGAACTTTTAATTTGCAGGGGTGCCCGCT
ENST00000255945	1021	1021	AGAGAAAGAAGCAAATGGAGAAGAAACTAGCAGAACAGGAGGCTCACTATG
ENST00000255945	1283	1283	GTCTCTCAGGCACTCGTAACTAAGGACCACCATTGGCCATTGGTAGATGTT
ENST00000255945	1315	1315	TTGGCCATTGGTAGATGTTTGATTGACTTAACAAGAGAGGGACAAATTTTC
ENST00000255945	1351	1351	GAGGGACAAATTTTCAATTTGTGAAACTCCAAAGCAGAAAGTATTGGTGCT
ENST00000255945	415	415	GCAGCAGCTCATGGAAGGAAACAGAACTTGTCGTAGTTGACACACCAGGCA
ENST00000255945	705	705	AGGGAAGCTCCAGAAGACATTCAAGACTTGATGGACATTTTCGGTGACCGC
ENST00000255945	714	714	CCAGAAGACATTCAAGACTTGATGGACATTTTCGGTGACCGCTACTGTGCG
ENST00000247226	3544	3544	GGATGGAGGCGAGACCCTGTATGTCACTGCAGACCTCACCCTGGAGGACAA
ENST00000254436	1158	1158	AAAACATTACTGGGAGGTAGATGTGACAGGAAAGGAGGCCTGGGACCTGGG
ENST00000254436	1248	1248	GCTTAGTTCCAAGAGTGGCTTCTGGACAATTTGGTTGTGGAACAAACAAAA
ENST00000254436	1555	1555	ACTGACTATTGATGGCTTTCTCTGGACACTGCCACTCTCCCCATTGGCACC
ENST00000254436	1618	1618	CAAACCCTGCCTCTTTTCCCCATGAACTCTGAACCACCTTTGTCTCTGCAG
ENST00000248054	3287	3287	GTGGAGGCGGCTAGCCTGGTGCAGGACTGGCTGATGGGTGAGGAGGACGAG
ENST00000248054	4073	4073	CCTGGGAGACCCCGCTCTGGATAAGACACCCAACCCCAACTCCAGCAGCTG
ENST00000248054	4100	4100	ACCCAACCCCAACTCCAGCAGCTGGACTCTGGGCCCACAAGGGGAGGGACC
ENST00000248450	1591	1591	GAAGAGGAGGGTGGGGCCCTGGATGACTTTCCAGCCTCTTCAACTGACTTG
ENST00000245304	1580	1580	CCCTCTGTTAGGGGTGGTCTTTATAACTTTACTGAACAAGAGGGAAGCAAC
ENST00000245304	1732	1732	TTCCCGTTTGCAGAAACCTCACAGGACAGTACGAATATCTGGCATTTTTAA
ENST00000245304	455	455	ACCGAGCAGTTCGCGTCCATGCGGGACCTGTACATCAAGAACGGCCAGGGC
ENST00000245304	700	700	TATGGAAACTTCCGCTAAGAGTAAAACAATGGTGGACGAACTCTTTGCAGA
ENST00000245304	714	714	CTAAGAGTAAAACAATGGTGGACGAACTCTTTGCAGAAATTGTGAGGCAGA
ENST00000245304	743	743	TTTGCAGAAATTGTGAGGCAGATGAACTATGCTGCTCAGCCTGACAAAGAT
ENST00000245304	878	878	GAAAACTCGCCTACTCCACTGCAGAACTTGCAGAATGCGTGGTGTTAATCT
ENST00000243457	1129	1129	GAGTATATCCCTCTGGATCAAATAGACATCAATGTTGGGTTTGACAGTGGA
ENST00000243457	1235	1235	ACAGTCCTTTATATGATTTGAGTAAACAGGACATTGACAACGCAGACTTTG
ENST00000243457	1240	1240	CCTTTATATGATTTGAGTAAACAGGACATTGACAACGCAGACTTTGAAATC
ENST00000243457	1255	1255	AGTAAACAGGACATTGACAACGCAGACTTTGAAATCGTGGTCATACTGGAA
ENST00000256319	1241	1241	TGACTTGTGTGGTGGGAACATGTGAACTATGAAACTTAAACCTGCTGCCCA
ENST00000256319	1249	1249	GTGGTGGGAACATGTGAACTATGAAACTTAAACCTGCTGCCCACCCAGAGC
ENST00000248879	689	689	GCCGGGCAGGGAATGCAGCCCTGGGACTGGGAGGTCCCTGGCAGTCGCCTG
ENST00000252108	3342	3342	GGAGCAACTTGAATAGATACTGTGAACTAACCAAACCAAAACCAACCCCAG
ENST00000257013	681	681	AAGCTGGGCTCCTGTTACACACTGGACAGACCACCCACTGCCGCCGCTGCC
ENST00000257013	806	806	GCCATCCATCGCATCCCACCGACAGACTGCTGCTCCTAGTGATCTGGACTC
ENST00000257013	828	828	CAGACTGCTGCTCCTAGTGATCTGGACTCACCTCGGAGGTATCTGGGCTGG
ENST00000254101	1015	1015	AGAAGCATCTCCCTTGCATTTCTGGACTGAACCAGTCTTACCTGAGACTGG
ENST00000253063	1806	1806	GGGCCCGGTTCAGCTCCCCACAAGGACTTCTCTGTCTGGAGACAGCCCCAG
ENST00000253063	1832	1832	CTTCTCTGTCTGGAGACAGCCCCAGACCCTTTTGTGTCCCATGCCCACCCT
ENST00000253063	1931	1931	CCCTCCCTTTTCCTCACTGGAATGGACAGTTCATTGCACTGACTCTGGGAT
ENST00000253063	1947	1947	CTGGAATGGACAGTTCATTGCACTGACTCTGGGATCTCAGCCCTGCTCCTG
ENST00000253063	2005	2005	GAAGAGCACTTGGAGATCCTAAGGGACCACACCCTTCCTCCTTCCCCTGCC
ENST00000253063	2108	2108	GCCACAAGTGTTGTGGCCTTCCTGAACTGGGAAGTCCCTGGCTGGCCCCCG
ENST00000253063	2956	2956	AGTGTCTCCTGGGTGCCTTCTGAGGACTCCCACCCCCATCCCAGTATCTCA
ENST00000256257	1394	1394	CTCTGTATGAAACAGAAGAGCAGGGACATAAAGGAAAATGTCAGTGTTTAC
ENST00000256594	534	534	ACTGAAGAAGAAAAGATTCGAGTGGACATCATAGAGAACCAAGTAATGGAT
ENST00000245564	1968	1968	CCACTCTCGATGCTACTTACAGAGGACATCTGTAAAGTCTTCATAAAAGAC
ENST00000253237	1327	1327	ACCTCCGTCGAGTGGCACCCCCAGGACAGCGGGGTCTTTGCAGCCTCGGGT
ENST00000253237	1357	1357	GGGGTCTTTGCAGCCTCGGGTGCAGACCACCAGATCACACAGTGGGACCTG
ENST00000253237	1430	1430	CGGGCGACGTGGAGGCCGACCCCGGACTGGCCGACCTCCCGCAGCAGCTGC
ENST00000253237	1662	1662	GGAAGGGGTTCATTCAGGTCTGTTGACTGAGACTGGCCGGCCTGTGGGCTG
ENST00000253237	1668	1668	GGTTCATTCAGGTCTGTTGACTGAGACTGGCCGGCCTGTGGGCTGCCGTGA
ENST00000253237	1745	1745	TAGAAGGCCTGGCTCTGATCCAGTGACCCCTCTCACCAAAGAACTCGGTTT
ENST00000253237	1762	1762	ATCCAGTGACCCCTCTCACCAAAGAACTCGGTTTAACCAGGGCTCTGTAAG
ENST00000253237	1805	1805	TCTGTAAGACCACTCCCACCCAGAGACTTGTGTGGCCTGGTGTGGCCTGTG
ENST00000253237	2228	2228	TTTGGCTGCTGGTTCCCAGCAGGGGACTCGGGGGATATACAGTGGCTGCAC
ENST00000253968	1150	1150	GACAATTGGGGCCAAACGAGGAAGGACACAGACCCAAAAGCCAGACCCAGG
ENST00000251630	1106	1106	AAGGAGATCCCAGCCAATGGAACGGACATTGTTTATGACATGAAGCGGGGC
ENST00000251630	1569	1569	TAGCTACCACTGTTGAGTTTTCCTGACTTGGAAAAGGAAATGTAATGAACT
ENST00000251630	602	602	AAGCCCAAAATTCCTAAAATGAAGGACAGGGACTCAGCCAATTCAGCACCA
ENST00000240587	3460	3460	ACCTGGGGACTTCCTATCAGTGCAAACTTTGCAATCGGACCTTTGCCAGCA
ENST00000238994	669	669	CGTATCACTTTCGATTCTTGGAAAAACTACACTGACGTAGACTGTGTCTAT
ENST00000244061	85	85	AGCAAGATGGCGGCGCAACAGCGGGACTGCGGGGGTGCTGCGCAGCTGGCG
ENST00000238788	2061	2061	ACAGCTCAGTGAGGCTGTCCACTGGACCTGGCTTTGCCTACAGGACATTAC
ENST00000238788	2080	2080	CACTGGACCTGGCTTTGCCTACAGGACATTACAGTGGCTTTCTTGGACTGG
ENST00000238788	2101	2101	CAGGACATTACAGTGGCTTTCTTGGACTGGGCACTTGCCCTGATATCCCAG
ENST00000238788	2926	2926	GAACCCTCCATCAACCTGAGACAGGACTCAGTATATGGTTCTTGGGTATGC
ENST00000246229	1029	1029	CTCAAGATCAAGACAGAGCCCGTGGACATGTTAGGCCTACTCAGCTGCAGC
ENST00000246229	1980	1980	CCGTGAAAAGATCTCATACCGTAGGACTTCAGGTATTATTTACTTTTATTT
ENST00000246229	2572	2572	ACATTTTTCCCCCGTGGGGAAATAAACTGACTTTGGACTGCTTCAGTCTCT
ENST00000246229	2583	2583	CCGTGGGGAAATAAACTGACTTTGGACTGCTTCAGTCTCTGCCATCTTCCA
ENST00000246229	918	918	CTAGTGGTGCACACAGGCCGTAAGGACTTCCTGTGCCAGTACTGTGCCCAG
ENST00000249923	2187	2187	TCTGAATGTTCACCTTTAATGAATGACATTTTCAATAAGGAATGCAGACAG
ENST00000249923	2291	2291	GAAAGAATCTGAAAAGAGGAATGTGACAGTACAGCCTGATGACCCCATTTC
ENST00000249923	2861	2861	CGAATTTGAATGGGAAAACAAAGTGACAGTTAACACCAACATGGTTGATTT
ENST00000240922	1001	1001	TCTGAGAGTTTTAATACTTTCAAGGACTTTAAAAAAATAATCATGTTTGAA
ENST00000240922	2012	2012	GATTTGAGGCAGGGGTAATTATTAAACATATTGCTTCTATTCTTGGAAAAA
ENST00000240922	836	836	AGATGTGCAAAAGACAGACAACTGAACAAATTACAAATGAACTTTCTTGCA
ENST00000240922	851	851	AGACAACTGAACAAATTACAAATGAACTTTCTTGCACTTGCTTGTCGCCAA
ENST00000238081	166	166	CGGCCCCGCGCCCGCCATGGAGAAGACTGAGCTGATCCAGAAGGCCAAGCT
ENST00000238081	398	398	GACAAGAAGTTGCAGCTGATTAAGGACTATCGGGAGAAAGTGGAGTCCGAG
ENST00000238081	46	46	GCCAAAAGCAGATCAAAGTGGTGGGACTCGCGTCGCGGCCGCGGAGACGTG
ENST00000246024	1064	1064	GAAGCAGAGGAAGAAGAGGAGGAGGACAACTTGGCTGCTGGTGTGGATGAG
ENST00000246024	1220	1220	CCAGCTGACACAGAGGTGGTGGAAGACTCCTTGAGGCAGCGTAAAAGTCAG
ENST00000246024	1260	1260	GTAAAAGTCAGCATGCTGACAAGGGACTGTAGATTTAATGATGCGTTTTCA
ENST00000246024	1915	1915	TTCACTATTATCTCTTGGTCAGAGGACTCCAATAACAGCCAGGTTTACATG
ENST00000246024	1992	1992	GGGGTTTAGATAATCAGTAACCATAACCCCTGAAGCTGTGACTGCCAAACA
ENST00000246024	2047	2047	AAATGAAATGTTGTGGCCATCAGAGACTCAAAAGGAAGTAAGGATTTTACA
ENST00000246024	5568	5568	TGAACCTGATGGGGCAGCTTTTTGAACAGCTTTCTGGAAGTAAGAACTTCA
ENST00000246024	989	989	GATTCAAATGAAGAAGAAAACAAAGACAGCCTTGTAGATGATGAAGAAGAG
ENST00000258243	1196	1196	CAAAGCCCTGTCCACATCAGATTGGACCACAGAGCTTTTGGTTGTGGAACA
ENST00000258243	1376	1376	ACCGGCCTGGTTCCGCTGTCTGAAGACTTTGATATCTCTGAATCATTTGAT
ENST00000258243	1469	1469	CGATGCCGAGGTAACAGAGTTTCGAACCAAAAAAGCCCAGGAGGCGCTTAT
ENST00000258243	1522	1522	GTACTGTCTTCCAGACTTATGCCAAACTCCGACAAGTGCCACGGTTGTTTG
ENST00000258243	1806	1806	ATCATGTTCAACATGAGGAGCCTGGACAGCAGCACGCCTCTGCCCATTGTC
ENST00000258243	1838	1838	CACGCCTCTGCCCATTGTCAGACGGACACAGTGCATGATGGAGAGGATGAT
ENST00000258243	1902	1902	CAGCCCCTGCTGGCCCTTCTCCCGGACACCCCAGGCCCAGAGCCAGAGCTG
ENST00000258243	1947	1947	GAGCTGTGGCTGCAGAAGGTCAGTGACTCTGTGCTCCTGCTCTCTTACACT
ENST00000258243	2189	2189	GCTGTACCTGCAGAAAATGAAAAGGACTTTAATGCAAACTAGTTTCCGGTC
ENST00000258243	2332	2332	ATGGCCAAGTTGGGATGGTGAGTGGACTCACATACCCTGTAGCACACTGGC
ENST00000258243	2441	2441	ATACCTGGCCAGTGTCCTGCTGAGAACTTTACCCATGGGCAAAGCCCAGGA
ENST00000258243	2716	2716	GGGAAAACAGATTTGCAAAAGCTGGACCCGAAGGTATAGAACCTAGAGGAG
ENST00000258243	2731	2731	CAAAAGCTGGACCCGAAGGTATAGAACCTAGAGGAGAAATTGCCCAGAACT
ENST00000258243	2778	2778	AACTTACTGTCCCTGGTCAAGAGTGACTTCCCTATCCAGCTGGAGGGAGAG
ENST00000258243	4632	4632	GCCTCGCTGCAGCCGGGAATGAGAGACATCTTTAAGGAGCTCTATAATGAC
ENST00000258243	4656	4656	GACATCTTTAAGGAGCTCTATAATGACTATCTCAAGTACCACAAGGCCAAA
ENST00000258243	4681	4681	ACTATCTCAAGTACCACAAGGCCAAACATGAAGGAGAGAAAAGATATACGG
ENST00000258243	728	728	CCCAAGACGTGCCTTTGGGGATGTGACTGCTCACCTGCTCCAGCCGTGCCT
ENST00000256413	1121	1121	ACACCGCAATGCCAAAGAGACCATGACCATCGAGAACCCAAAACTGGAGGA
ENST00000256413	1138	1138	AGACCATGACCATCGAGAACCCAAAACTGGAGGACACTGCAGGGGACACCG
ENST00000242827	673	673	CAGTTCAGTGAAGAAGTTTCAGTGAACTTTCAAAACCATAAACACCATTAT
ENST00000242827	689	689	TTTCAGTGAACTTTCAAAACCATAAACACCATTATCTAACTTCATGAACCA
ENST00000253669	1414	1414	CCCTCTCTCTCTCGTTCAGGGAGGGACTTGTCATGACTCATGGTTACATTC
ENST00000240364	2183	2183	CTATTTTTCTTGTATCGATGTAGAGACTCTATTTTCTCCCAAAGACACTAT
ENST00000256509	4388	4388	TATTTATCTGTTCAAAGGAGCAAGAACTTTCATATAGGAATAGAAACATGC
ENST00000243997	243	243	AGAATTCAAAGCAAATGCTGAGAAGACTTCTGGCAGCAACGTAAAAATTGT
ENST00000245812	1112	1112	ATAAAGTTGGGGAATGGACAGCCTAACTGGGACATTGCAGTGGCTGCTTGC
ENST00000256015	1054	1054	TTTAAGTGACAGTGCCATAGTTTGGACAGTACCTTTCAATGATTAATTTTA
ENST00000256015	2031	2031	TGTTTTAAAAATTTCTAAAGTCAAAACATGGACACATTCACAGGCTAATGA
ENST00000256015	2037	2037	AAAAATTTCTAAAGTCAAAACATGGACACATTCACAGGCTAATGATCTCAT
ENST00000256015	605	605	ACCATAAAATGGATCCTCTGATTGGACAGGCAGCACAGCGGATTGGACTGA
ENST00000256015	626	626	TTGGACAGGCAGCACAGCGGATTGGACTGAGCAGTCAGGAGCTGTTCAGGC
ENST00000256015	665	665	AGCTGTTCAGGCTTCTCCCAAGTGAACTCACACTCTGGGTTGACCCCTATG
ENST00000256015	818	818	ACAGCCGAATCAGCTGTAAGGAGGAACTTCTCTTGGGCAGAACGAGCCCTT
ENST00000256015	850	850	TTGGGCAGAACGAGCCCTTCCAAAAACTACAATATGATGACTGTATCAGGT
ENST00000256015	864	864	CCCTTCCAAAAACTACAATATGATGACTGTATCAGGTTAAGATATAGTCTG
ENST00000255608	1837	1837	AGGCCAGTGGCCAGGCCCTGTGGAGACAATCCCTCAGGACTAGGGACAGGG
[truncated: 24,513 more rows]

## Sheet: train-negative
Transcript ID	Position	Transcript Length	Window Sequence
ENST00000038176	1035	1035	CCGACATCTACCTAAAGTTCTATGAACCTCAAGATAGAGATGATCTCTATT
ENST00000038176	1254	1254	TAATACATGATTATTCCAGCTCAGAACTAGATTTGTCAAATCCAGGAACCT
ENST00000038176	1276	1276	AGAACTAGATTTGTCAAATCCAGGAACCTTCCGGGATCTCAGTAAGCCAGT
ENST00000038176	1332	1332	CCCTAAATAAGGAACGGCTGGAGAGACTACTGACACGCTACCAGGAAATGC
ENST00000038176	1339	1339	TAAGGAACGGCTGGAGAGACTACTGACACGCTACCAGGAAATGCCTGAACC
ENST00000038176	1362	1362	TGACACGCTACCAGGAAATGCCTGAACCAAAGTTCATGTATGGGAGTCACT
ENST00000038176	1504	1504	TAGAATGTTCAACAGTATTGCAGAAACTTGGAAAAACTGTCTGGATGGTGC
ENST00000038176	1514	1514	AACAGTATTGCAGAAACTTGGAAAAACTGTCTGGATGGTGCAACGGATTTT
ENST00000038176	1617	1617	GCCTGAAGTTGGATTTGGGAAAGAGACAAGGAGGACAGATGGTTGACGACG
ENST00000038176	1626	1626	TGGATTTGGGAAAGAGACAAGGAGGACAGATGGTTGACGACGTGGAGCTTC
ENST00000038176	1676	1676	CCCCCTTGGGCTTCCAGTCCCGAGGACTTTCTCCAGAAGAGCAAAGATGCA
ENST00000038176	1725	1725	CATTGGAAAGCAATTATGTGTCTGAACACCTTCACGAGTGGATTGATCTAA
ENST00000038176	1764	1764	GGATTGATCTAATATTTGGCTACAAACAAAAAGGGAGTGATGCAGTTGGGG
ENST00000038176	1813	1813	GGCCCATAATGTATTTCATCCCCTGACCTATGAAGGAGGTGTAGACTTGAA
ENST00000038176	1832	1832	CCCCTGACCTATGAAGGAGGTGTAGACTTGAACAGCATCCAGGATCCTGAT
ENST00000038176	1838	1838	ACCTATGAAGGAGGTGTAGACTTGAACAGCATCCAGGATCCTGATGAGAAG
ENST00000038176	1900	1900	TACGCAAATCTTGGAATTTGGGCAGACACCAAAACAACTATTTGTGACACC
ENST00000038176	1908	1908	TCTTGGAATTTGGGCAGACACCAAAACAACTATTTGTGACACCACATCCTC
ENST00000038176	1921	1921	GCAGACACCAAAACAACTATTTGTGACACCACATCCTCGAAGGATCACCCC
ENST00000038176	1969	1969	CCCAAAGTTTAAAAGTTTGTCCCAGACCTCCAGTTATAATGCTTCTATGGC
ENST00000038176	2024	2024	TCCCCAGGTGAAGAGTCTTTTGAAGACCTGACCGAAGAAAGCAAAACACTG
ENST00000038176	2029	2029	AGGTGAAGAGTCTTTTGAAGACCTGACCGAAGAAAGCAAAACACTGGCCTG
ENST00000038176	2044	2044	TGAAGACCTGACCGAAGAAAGCAAAACACTGGCCTGGAATAACATCACCAA
ENST00000038176	2060	2060	GAAAGCAAAACACTGGCCTGGAATAACATCACCAAACTGCAGTTACACGAG
ENST00000038176	2070	2070	CACTGGCCTGGAATAACATCACCAAACTGCAGTTACACGAGCACTATAAAA
ENST00000038176	2349	2349	GAAGACGCCAGGACACGTTAATGGGACATGATGATGCTGTTAGTAAGATCT
ENST00000038176	2384	2384	GCTGTTAGTAAGATCTGTTGGCATGACAACAGGCTATATTCTGCATCGTGG
ENST00000038176	2411	2411	AACAGGCTATATTCTGCATCGTGGGACTCTACAGTGAAGGTGTGGTCTGGT
ENST00000038176	2466	2466	CTGCAGAGATGCCAGGCACCAAAAGACACCACTTTGACTTGCTGGCCGAGC
ENST00000038176	2477	2477	CCAGGCACCAAAAGACACCACTTTGACTTGCTGGCCGAGCTGGAACATGAT
ENST00000038176	2496	2496	ACTTTGACTTGCTGGCCGAGCTGGAACATGATGTCAGTGTAGATACAATCA
ENST00000038176	2585	2585	AAAGAAGGCACAGTGAATATTTGGGACCTCACAACGGCCACCTTAATGCAC
ENST00000038176	2642	2642	CCATGCCATTCAGGGATTGTATGTGACACTGCTTTTAGCCCAGATAGTCGC
ENST00000038176	2686	2686	TAGTCGCCATGTCCTCAGCACAGGAACAGATGGCTGTCTTAATGTCATTGA
ENST00000038176	2719	2719	CTGTCTTAATGTCATTGATGTGCAGACAGGAATGCTCATCTCCTCCATGAC
ENST00000038176	2743	2743	GACAGGAATGCTCATCTCCTCCATGACATCAGATGAGCCCCAGAGGTGCTT
ENST00000038176	2814	2814	TTTTATCTGGCAGTCAGTCTGGTGAACTGCTCGTTTGGGACCTCCTTGGAG
ENST00000038176	2881	2881	AATACAGGGCCACACAGGTGCTGTGACATGTATATGGATGAATGAACAGTG
ENST00000038176	2901	2901	CTGTGACATGTATATGGATGAATGAACAGTGTAGCAGTATCATCACAGGAG
ENST00000038176	293	293	GAGAGATTTTCCTTGCTGCTGCTTAACTTGGAGGAGTACTACTTTGAACAG
ENST00000038176	2933	2933	AGCAGTATCATCACAGGAGGGGAAGACAGACAAATTATATTCTGGAAATTG
ENST00000038176	2937	2937	GTATCATCACAGGAGGGGAAGACAGACAAATTATATTCTGGAAATTGCAGT
ENST00000038176	3021	3021	TGAACTCTATTTAATGCATTTTTAAACCAAACTTTTAAACGGACTGGTGAA
ENST00000038176	3118	3118	GTTTTAAACTTTCTAAATCATGGTGACTTCATTGAAAGCCATTAGTTGCTA
ENST00000038176	315	315	TTAACTTGGAGGAGTACTACTTTGAACAGCATAGAGCCAATCACATTTTGC
ENST00000038176	3183	3183	ATAAAATGCGGCTGTGTTAGGAAAAACATGTTACACTGTAAGGCAGATGAT
ENST00000038176	3240	3240	CGTATGATGATTGTCAGAAGACAGGACTAAGTAGCAGAGAATAGCTAAGAG
ENST00000038176	3284	3284	CTAAGAGATAAATTGGGCTGGGGAAACTTGTCAGAAAGCACTGAACAATTA
ENST00000038176	3303	3303	GGGGAAACTTGTCAGAAAGCACTGAACAATTAAGAAATTTTCCAAGAAAAT
ENST00000038176	411	411	TATGTTCAAAATCGGTGATTTTTGAACCAGATTCAATATCCCAGCCCATCA
ENST00000038176	455	455	CCCATCATCAAGATTCCTTTGAGAGACTGTATAAAAATAGGAAAGCATGGA
ENST00000038176	498	498	AGCATGGAGAAAATGGAGCCAATAGACACTTCACAAAGGCAAAATCTGGGG
ENST00000038176	564	564	TCAGTCAGGTATATTTCATTAAAGAACATAATGTTGTTGCACCATATAAAA
ENST00000038176	692	692	CAGCTTCACAGAGCATCCTGCCTTGACAAATTGGGTGACCAAACCGCCATG
ENST00000038176	704	704	GCATCCTGCCTTGACAAATTGGGTGACCAAACCGCCATGATAACAGCTATT
ENST00000038176	709	709	CTGCCTTGACAAATTGGGTGACCAAACCGCCATGATAACAGCTATTTTGCA
ENST00000038176	721	721	ATTGGGTGACCAAACCGCCATGATAACAGCTATTTTGCAGTCTCGTTTAGC
ENST00000038176	751	751	TATTTTGCAGTCTCGTTTAGCTAGAACATCATTTGACAAAAACAGGTTCCA
ENST00000038176	761	761	TCTCGTTTAGCTAGAACATCATTTGACAAAAACAGGTTCCAAAACATTTCT
ENST00000038176	767	767	TTAGCTAGAACATCATTTGACAAAAACAGGTTCCAAAACATTTCTGAAAAG
ENST00000038176	835	835	AGCAGAAATGGTGACGCCTCTGGTGACTAATCCTGGACACGTGTGCATCAC
ENST00000038176	846	846	TGACGCCTCTGGTGACTAATCCTGGACACGTGTGCATCACGGACACAAACC
ENST00000038176	863	863	AATCCTGGACACGTGTGCATCACGGACACAAACCTGTATTTTCAGCCCCTC
ENST00000038176	869	869	GGACACGTGTGCATCACGGACACAAACCTGTATTTTCAGCCCCTCAACGGC
ENST00000038176	903	903	TTCAGCCCCTCAACGGCTACCCGAAACCTGTGGTCCAGATAACACTCCAAG
ENST00000038176	919	919	CTACCCGAAACCTGTGGTCCAGATAACACTCCAAGATGTCCGCCGCATCTA
ENST00000011619	1078	1078	CATCCTTTCGTGTTTGATATAGAAGACTATATGCGGGAGTGGAGAACCAAA
ENST00000011619	1158	1158	CGGAGATCGAGAAGGAGAATGGCAGACCATGATACAAAAAATGGTTTCATC
ENST00000011619	1652	1652	ATCAATCATATTGCCATAGTAATAAACACCAGTCATCCAACTTGAATGTAC
ENST00000011619	1687	1687	TCCAACTTGAATGTACCAGAACTAAACAGTATAAATATGTCAAGATCACAG
ENST00000011619	1744	1744	AATAACTTCACCAGTAATGATGTAGACATGGAAACAGATCACTACTCCAAT
ENST00000011619	1981	1981	CAGCTAAGGAGAGACTGTGGCAAGAACACTGCAAACAAAAAAATGTTGAAG
ENST00000011619	2104	2104	AGAGAACCTGTGTGCTCAGCTCTTAACAGTGCAATATTAGAAACCCACAAT
ENST00000011619	2121	2121	AGCTCTTAACAGTGCAATATTAGAAACCCACAATCTGCCAAAGCAACCTCC
ENST00000011619	2165	2165	AACCTCCACTTGCCCTAGCAATGGGACAGGCCACACAATGTCTAGGACTGA
ENST00000011619	2186	2186	TGGGACAGGCCACACAATGTCTAGGACTGATGGCTCGATCAGGAATTGGAT
ENST00000011619	2236	2236	TCCTGCGCATTTGCCACAGTGGAAGACTACCTACATTAGCTATGCATTTCA
ENST00000011619	2306	2306	TGGCATATAGTCAACATGGAAGTAGACCAGCTCTGCTGATTTGAAATTTAG
ENST00000011619	2415	2415	ACAGCATGATGCAAATGATTTTCTAACTTAGTGTTAGGAGAAATTATTTTC
ENST00000011619	2630	2630	TTGTGTTAGCATGTGGGTGATGTAAACTTCAAATTGGGAGATGTTCCGACC
ENST00000011619	2766	2766	AATCATTTTTAATGTGTACTGTAAAACTTGAAATACTCAGGAGCTGAGTGA
ENST00000011619	2959	2959	ATTACATGTCAACGGTGTGGTTATGACCTTTATTTATATAAAAACCAAATA
ENST00000011619	3085	3085	GCAATAAAATGTAGTGATATAATTAACCAGCCATTAAAAATTTACTTCTAC
ENST00000011619	607	607	TTCAGCTACATCGGCCTCTCTCAGAACAACCTGCGGGTGCACTACAAAGGT
ENST00000011619	778	778	ATTGGTCTTTCTGCTCAAGGTGTGAACATGAATAGACTACCAGGTTGGGAT
ENST00000011619	788	788	CTGCTCAAGGTGTGAACATGAATAGACTACCAGGTTGGGATAAGCATTCAT
ENST00000025301	1004	1004	CACAACATCAATTTCAGAGCCTTGGACCCAAAGGAGTTTCTATAGGTCATC
ENST00000025301	1064	1064	AGATAAAGATAGTGATTTACAGAAAACATTTTTTTCGTCTTCTCCTGCCTA
ENST00000025301	1171	1171	GATATCAAAAAAGCTTAAAAGCAAAACTTGAGCTGCCTAAAATTCCTGTGA
ENST00000025301	1221	1221	ATGAAAGATGATATAGAGGATTCAGACTCAGAAGTAAGTGAATTTTTTGAT
ENST00000025301	1273	1273	GTTTTGATCAGTTTGATGAACTAGAACAAACTTTAGAGACTTGCCTGTTTA
ENST00000025301	1286	1286	TGATGAACTAGAACAAACTTTAGAGACTTGCCTGTTTAACAAAGATCCCGT
ENST00000025301	1299	1299	CAAACTTTAGAGACTTGCCTGTTTAACAAAGATCCCGTCATAGGGAAGTCA
ENST00000025301	1345	1345	AGTCATCGCAGAGGAAAGGGCACAAACATGGAAAGTCATGTATGAATCCTC
ENST00000025301	142	142	GATTGAATAGGTGTTTTGTGGATTAACTCTTCATTGATTATATACAACAAA
ENST00000025301	1432	1432	ATGTTAGAAAGCCAACTCCTCGTAAACCAGAATCTCCATATGGTAACCTGT
ENST00000025301	1452	1452	CGTAAACCAGAATCTCCATATGGTAACCTGTGTGATGCTCCGGATTCTCCT
ENST00000025301	1583	1583	TACTCCAGCTGAATGTTTTTGCCAAACAGATATTGGTGGAGATAGGATTCA
ENST00000025301	1644	1644	GATTCTGTTTATTACACCTATGAAGACTATGCAAAAAGCATTTCATGTGAA
ENST00000025301	1722	1722	CATACTAATACCCTATCAAATATTAACAGTATTAAACATGGAGAAAATAAA
ENST00000025301	1732	1732	CCCTATCAAATATTAACAGTATTAAACATGGAGAAAATAAAACTGTAACTT
ENST00000025301	1754	1754	TAAACATGGAGAAAATAAAACTGTAACTTTTAAGCATGGAAACCTTGATCA
ENST00000025301	1770	1770	AAAACTGTAACTTTTAAGCATGGAAACCTTGATCAAAAAAATAAATCTAAA
ENST00000025301	1878	1878	AAAAGTTTTGGCAGTGCATTTAAAGACTTACAGAAAGGAGTCTCTTCATGT
ENST00000025301	192	192	AAAATAGTTATGGCGACTTTCAGAAACAATCACATGAAGACTAAAGCATCT
ENST00000025301	1937	1937	TTTGTACCACTTAGCCATCAAATTGACATCATCTGTTTTGCAGATGGCATT
ENST00000025301	2025	2025	GAACGTGCCATTAGTGGCCTGGCTAACTTTTTGGTGAGTGAAGCTTTATCA
ENST00000025301	206	206	GACTTTCAGAAACAATCACATGAAGACTAAAGCATCTGTCAGAAAAAGCTT
ENST00000025301	2097	2097	TATGTAAAGAAGCAGATATTCACAAACACAGTTGCTAGGTTTGCTGCAGAT
ENST00000025301	2214	2214	GCATCTCCACAGTGTGGGTCGTTTGACTTTGAAGACAAAGTAGTGAAGTTG
ENST00000025301	2223	2223	CAGTGTGGGTCGTTTGACTTTGAAGACAAAGTAGTGAAGTTGTATGCAAAA
ENST00000025301	2306	2306	CATTGAGCTATCACAAGTTGATGTGACCTTTACAACAAAGGCAGCAGTTAG
ENST00000025301	2435	2435	TTTTCACAATCAAGCAATTATGGTGACAAAACCAGTGCAGGAATATAAAAA
ENST00000025301	2440	2440	ACAATCAAGCAATTATGGTGACAAAACCAGTGCAGGAATATAAAAAGGAAT
ENST00000025301	2649	2649	GCCCAAGTGCATATTGCCACAAAAAACAGAGAAGAAAAAGCAGCTTGTCTC
ENST00000025301	2698	2698	TCAGAAATATTTGTTTACCTTCAGAACACAATCCAGGTAATCAGAATGATT
ENST00000025301	2728	2728	ATCCAGGTAATCAGAATGATTTTAAACCAACTAATGACGATATTGAAATGC
ENST00000025301	283	283	AGTCTTTATTGCAGAGTCAGAAGGAACTATGCAGTGTAACAGCAGAGGACT
ENST00000025301	2849	2849	AGTAAATGAAACTTTAGAGTCAATGACATCATTGGAAGTTACAAAAATGGT
ENST00000025301	2897	2897	GGTTGATGAACGTACAGATTATTTAACTAAATCTTTAAAGGAGAAAACCCC
ENST00000025301	2918	2918	TTTAACTAAATCTTTAAAGGAGAAAACCCCTCCATTTTCCCACTGTGATCA
ENST00000025301	296	296	GAGTCAGAAGGAACTATGCAGTGTAACAGCAGAGGACTGTTTACAGCAGGA
ENST00000025301	2994	2994	AGTAGCAATAAGGACATGTTTGCTGACCGGTTATCTAAATCTATTATTAAA
ENST00000025301	3019	3019	ACCGGTTATCTAAATCTATTATTAAACATTCCATAGATAAGAGCAAATCAG
ENST00000025301	306	306	GAACTATGCAGTGTAACAGCAGAGGACTGTTTACAGCAGGATGAGCATGCC
ENST00000025301	3116	3116	TGTTTCTGGAGAAGAATCACAGTTGACACCAGAAAAGTCTCCCAAATTTCC
ENST00000025301	3144	3144	CCAGAAAAGTCTCCCAAATTTCCTGACTCTCAGAATCAGTTAACTCACTGC
ENST00000025301	3161	3161	ATTTCCTGACTCTCAGAATCAGTTAACTCACTGCTCACTTTCAGCTGCAAA
ENST00000025301	3239	3239	TATGGTTCATGGATCCTCCCTAGAGACACTGCCATCTTGTCCAGCTGTGAC
ENST00000025301	3263	3263	GACACTGCCATCTTGTCCAGCTGTGACAGGTCAGAAATCTGACTTGAAGGA
ENST00000025301	3279	3279	CCAGCTGTGACAGGTCAGAAATCTGACTTGAAGGAATCTGCTAAGGATCAA
ENST00000025301	3321	3321	AAGGATCAACCACTGAAAAAGCATAACTTGAATAGTACATCACTTGAGGCC
ENST00000025301	3358	3358	CATCACTTGAGGCCTTGTCTTTTGGACAGGAAAACCCCTTTCCTCATTCAC
ENST00000025301	3366	3366	GAGGCCTTGTCTTTTGGACAGGAAAACCCCTTTCCTCATTCACATACTTTC
ENST00000025301	338	338	ACAGCAGGATGAGCATGCCAATTTAACTGAGGTCACATTTCTGGGTTTTAA
ENST00000025301	3439	3439	TAGATGGTTTGCATGTGGAAGATAAACAGAAAGTCAGAGACAGAAATGTAA
ENST00000025301	3453	3453	GTGGAAGATAAACAGAAAGTCAGAGACAGAAATGTAATACCTGATACTCCT
ENST00000025301	3536	3536	TTCTGAATGGGATATCAAGAAGTTAACTAAAAAGCTCAAGGGAGAATTAGC
ENST00000025301	3634	3634	CTGTTGGTAGTTTGTCTGAGAATGAACAAAATACTATAGAAAAAGAAGAGT
ENST00000025301	3670	3670	TAGAAAAAGAAGAGTTCATGTTGAAACTCATGCGATCTCTTTCTGAAGAAG
ENST00000025301	371	371	CACATTTCTGGGTTTTAATGAAGAGACAGATGCTGCTCATATACAGGATTT
ENST00000025301	3834	3834	GAAATGGCAGCTTCCCATTTAGATAACAAAATAATTCAAGAACCCAAGGTT
ENST00000025301	3850	3850	ATTTAGATAACAAAATAATTCAAGAACCCAAGGTTAAAAACCCTTGCTTAA
ENST00000025301	3864	3864	ATAATTCAAGAACCCAAGGTTAAAAACCCTTGCTTAAATGTGCAAAGTCAA
ENST00000025301	3915	3915	AGAAGTGTGTCGCCTACTTTTTTAAACCCCTCAGACGAAAATTTGAAAACA
ENST00000025301	3938	3938	AAACCCCTCAGACGAAAATTTGAAAACATTATGCAATTTTGCGGGTGATCT
ENST00000025301	4038	4038	TGTATGCTTTTCAAGCAAAAGAAGAACAGTTGTTATGCTGATGGTGACGAA
ENST00000025301	415	415	AGGATTTAGCTGCAGTTTCTTTGGAACTTCCAGATATTCTGAATTCACTCC
ENST00000025301	4199	4199	TAAGTATCCCAGCTGTGAAAGTGTGACAGATGAATATGCAGGTCACCTTAT
ENST00000025301	42	42	CGCTCACGGGTCGTTGAGGCCGGTGACATGTCTGTGAGCTGCGGAGGCTGC
ENST00000025301	4237	4237	CAGGTCACCTTATTCAGATACTAAAACAGGAAGGTGGTAATAGTGAGTTGA
ENST00000025301	4331	4331	ATCAGGATTACAGGAAGCAGCTAAGACAACCAAAGTGCAGTGCAACTCAAG
ENST00000025301	4392	4392	GTGCCAAGTTCACAAGTGAAAACAAACAAGGAACTGTTAATGTTTTCAAAC
ENST00000025301	4416	4416	AACAAGGAACTGTTAATGTTTTCAAACAAAGAGCACCACCAAGAAGCAGAC
ENST00000025301	4440	4440	AACAAAGAGCACCACCAAGAAGCAGACAAAAAGAGACAAAGTAAAAGAAAT
ENST00000025301	4450	4450	ACCACCAAGAAGCAGACAAAAAGAGACAAAGTAAAAGAAATGAAGGTTACT
ENST00000025301	4490	4490	TGAAGGTTACTTTTGTAAAAATCAAACTTGTGAAAGGACCCTGGATCCATA
ENST00000025301	4502	4502	TTGTAAAAATCAAACTTGTGAAAGGACCCTGGATCCATATAGAAATGAGGT
ENST00000025301	4571	4571	TTCAACCTCTCTGGTTCACAGCATAACAAAAGATGCTAAGGAAGAGTTGAC
ENST00000025301	4595	4595	AACAAAAGATGCTAAGGAAGAGTTGACAGCCTCTCTAGTTGGCCTACCAAA
ENST00000025301	4628	4628	TCTAGTTGGCCTACCAAAATCCTTAACAGATTCTTGCTTGTTTGAAAAATC
ENST00000025301	4798	4798	GAGACAATGTTGTTCAAGCTGTAGAACAGTATGCCAAAAAAGTAGTGGATG
ENST00000025301	4824	4824	CAGTATGCCAAAAAAGTAGTGGATGACACTCTAGAGCTAACTCTAGGATCT
ENST00000025301	4838	4838	AGTAGTGGATGACACTCTAGAGCTAACTCTAGGATCTACAGTGTTCCGAGT
ENST00000025301	4871	4871	ATCTACAGTGTTCCGAGTGTCTGAGACCACAAAATCAGCAGACAGGGTCAC
ENST00000025301	4887	4887	GTGTCTGAGACCACAAAATCAGCAGACAGGGTCACTTATGCAGAAAAGTTG
ENST00000025301	493	493	TTATTTGTATGAAGAATATAAATAAACCATTAGATATAAGCAGTGATCCTC
ENST00000025301	4947	4947	ACAGGTCAAGCTTGCAGATACTGTGACCTTAAAGAACTCCACAATTGCACT
ENST00000025301	4957	4957	CTTGCAGATACTGTGACCTTAAAGAACTCCACAATTGCACTGGAAATTCAT
ENST00000025301	5349	5349	GAGTCTGTCAGTAGCCAGCAGATGAACCTCAGTATTGGTGATGACAGCACT
ENST00000025301	5407	5407	GGTCCAATTTAAGTTTTGAAGATGAACACCAAGATGAAAGCAGCAGTTTTC
ENST00000025301	5457	5457	CATCATCTAAGTGAAAGTAATGGTAACAGCAGTAGCTGGAGCAGTCTTGGT
ENST00000025301	5529	5529	GACAATTTATCCTTTCCAACATCAGACAGTGATGGACCAGATGATAAAGAT
ENST00000025301	5622	5622	AAGACACTGCTAATTACGAATATTGACATGGAGCCATGCACGGTAGACCCC
ENST00000025301	5643	5643	ATTGACATGGAGCCATGCACGGTAGACCCCCAGCTAAGGATTATTCTTCAG
ENST00000025301	580	580	TGAGAGTGTCACCTACATCACCAAGACTTAGGATTGATTTTATCTTTAGTC
ENST00000025301	5887	5887	GGCTCTTGGAAAATGCATAGAGCAAACCCCAAACCAGTATATTTTAGTATT
ENST00000025301	5975	5975	GATAAAATTTGAATAGTGAATATTAACATCGTAAGTCAGTTGGGAGGCAAG
ENST00000025301	6118	6118	CTATACACATGTGTAGTGTGTCAAGACCCTAAGAACATGTATTTGAAGGAA
ENST00000025301	6150	6150	GAACATGTATTTGAAGGAAGGTCTAACCAGGGGGTTTTCAGGGGCATTGTC
ENST00000025301	645	645	GCTACTGGTATAAGGTACACCTTGGACACATTCTTGCATCAGAAGCACCAA
ENST00000025301	6459	6459	CAAACTATTTAATTTCTTAGCAGAAACATTAGTATTTTAGGTTTCTATAAA
ENST00000025301	6740	6740	GATTGTGCAGTAAGAATTTTTATTGACAATAATTAAAATTTTTTTTGACAA
ENST00000025301	677	677	CTTGCATCAGAAGCACCAACTTGAGACCACTGATGAAGATGATGATGATAC
ENST00000025301	6798	6798	TTCCCAACTTATCTTACAAGTGAAAACTTAAATTGTAAAACATGTTGAAAT
ENST00000025301	6812	6812	TACAAGTGAAAACTTAAATTGTAAAACATGTTGAAATTTTAAAAATTAATG
ENST00000025301	6897	6897	TTTTTATTGTTGGATTTTTGAAAAAACCTCTACCAAGAATGTGGTGTTTTT
ENST00000025301	6989	6989	CCCCCACCCCGCCCCACCCAGATAAACTATATCTACACTGTCTCGTCAAGT
ENST00000025301	7021	7021	CTACACTGTCTCGTCAAGTTCTCTGACACGATCTTTCTGGGCTCTACATTT
ENST00000025301	7068	7068	ATTTCCTACTAGTTTGTGTCCAGAAACTGCAAGTTGACATGAATAGAGGAC
ENST00000025301	7092	7092	AACTGCAAGTTGACATGAATAGAGGACAAAGGTTGTGTCTTGCTTTTGTCT
ENST00000025301	732	732	CAGTCTGTGTCATCCATAGAGGATGACTTTGTCACTGCTTTTGAGCACTTA
ENST00000025301	7373	7373	ACGTTTTCATTTTTTCTGAGCACTGACTGTTCTGAAAGCTGCACAAAACGT
ENST00000025301	7671	7671	GGTGGAGAAATGCAGGAATTGTATAACCAGAATTGTTCCTGCCTTTAGCTT
ENST00000025301	770	770	TTTTGAGCACTTAGAAGAGGAAGAGACTTCAAAGCCATACAATGATGGAAT
ENST00000025301	7703	7703	TTGTTCCTGCCTTTAGCTTTTCAGAACTTGAGATGTGGCAGCACTGGACTG
ENST00000025301	7748	7748	GGACTGGGTTTTTTTAAATGTTAGGACTAGGAATGTTTGCTCTTGTTAATT
ENST00000025301	7822	7822	TAGAATGCATTTTTACAAGTATCTAACTATCAAATTGTGTTTAGTAACTTG
ENST00000025301	7843	7843	TCTAACTATCAAATTGTGTTTAGTAACTTGAGTGTATGCACAAGTTTGATC
ENST00000025301	7925	7925	AAGTGATGATATATTATTTTGTGAAACTTTGTGTTTGAAAATGTTTATTTC
ENST00000025301	798	798	TCAAAGCCATACAATGATGGAATGAACATTACTGTGCTAAGGAGCCAGTGT
ENST00000025301	8041	8041	GCTGAGTTCAGCATTTGCTTATTTAACCACTACATAATGACAGACCAGTTA
ENST00000025301	8055	8055	TTGCTTATTTAACCACTACATAATGACAGACCAGTTATTAGGTATTAGCAT
ENST00000025301	8059	8059	TTATTTAACCACTACATAATGACAGACCAGTTATTAGGTATTAGCATGTGT
ENST00000025301	8103	8103	CATGTGTGGTAATAATAATAGTGGAACTTCACACTTACATCAATTCAGTGC
ENST00000025301	8214	8214	ATATTGAATATTGGCAGGTGTGAAAACAAGTGTCAAAATTCCTCATATAGA
ENST00000025301	8290	8290	TATCTTTTAATTAAGTGTAGTCTAAACTTAACTTTCTGTAAAGGCACTTTG
ENST00000025301	8295	8295	TTTAATTAAGTGTAGTCTAAACTTAACTTTCTGTAAAGGCACTTTGTGGTT
ENST00000025301	8364	8364	ATCTATTTGGTTGCTCTATAGTCAAACAGCTCTTTTGAAGACAACTGTCTT
ENST00000025301	8379	8379	CTATAGTCAAACAGCTCTTTTGAAGACAACTGTCTTATTTTATTACAAATT
ENST00000025301	8411	8411	TCTTATTTTATTACAAATTGGCTTGACATATTTATACTGTAACATTGTAAT
ENST00000025301	8427	8427	ATTGGCTTGACATATTTATACTGTAACATTGTAATATTGCTGTGCTGTACA
ENST00000025301	8485	8485	CCTTACGAAATACGTCTTTTTCAGAACTGTTAAAGTTTTGATGTACATCGA
ENST00000025301	8539	8539	GAATTCTGTTTTTACCAGTTTCAAAACCTTCAAGTGATATGTGGAAAAAAG
ENST00000025301	8573	8573	TGATATGTGGAAAAAAGTGAATGAGACCTCTGATAGGGGGTTTTCAGAACC
ENST00000025301	8596	8596	AGACCTCTGATAGGGGGTTTTCAGAACCTTGTTCACACCAAAATGTGACAG
ENST00000025301	8618	8618	AGAACCTTGTTCACACCAAAATGTGACAGTTCTTTCATGTTTTCCTAAACC
ENST00000025301	863	863	GACGGTTACTGGTCATCATTTAGAAACCCATGATTTAAAGATTCTCATTAG
ENST00000025301	8641	8641	TGACAGTTCTTTCATGTTTTCCTAAACCAAGTTAAAATTACATGTATATTT
ENST00000025301	8789	8789	TGATATAATTTAATGGTGTTATAAAACCTTTAAGAGGATTCATGGTGAATA
ENST00000025301	895	895	ATTTAAAGATTCTCATTAGCTCTGGACAGCAGAAGTCATTGGCTAAACCCT
ENST00000025301	8992	8992	AAGTGAAAGATAGTTTACTTATCTGACTTTGATATTAGATGGCTGACATTA
ENST00000025301	90	90	TGCGGCCCCCAGATCTTTCTCTTTGACACTTTGCAATAAAAAAGGGCAGTG
ENST00000025301	9012	9012	ATCTGACTTTGATATTAGATGGCTGACATTAGTGCACATAATGCAGAGTTT
ENST00000025301	9039	9039	ATTAGTGCACATAATGCAGAGTTTAACCTTGATTCTTCAACAGAGTCCAGA
ENST00000025301	916	916	CTGGACAGCAGAAGTCATTGGCTAAACCCTCAACTTCCTCAGTGAATGTCC
ENST00000025301	9169	9169	TTAAATTTTATGTTTTTCTAAGGAAACTTTCCACAGAATTTTAAACAACTG
ENST00000025301	9188	9188	AAGGAAACTTTCCACAGAATTTTAAACAACTGATGCATCCATACTCAGGGT
ENST00000025301	9240	9240	TAGGGAGAATACTTTGCATTTAAAAACCCTGTCCACCTGTCACCAGCACAA
ENST00000025301	9340	9340	TGCATTTTTTCTCATTTTCAGCAAGACTCCTCTAAGCATTTACTCATTTAC
ENST00000025301	9441	9441	TTATTTATTTATTGGTTTTTTTTTAACCATCTGTGTACATTCCTTTCATAG
ENST00000025301	955	955	CAGTGAATGTCCTGGGACATAAAGAACTACCTTCTGTGAAAACTTCAGTCA
ENST00000025301	9699	9699	CTATATTAAGATCTTGTACTGTGTAACAGTAACTCTTTTTTGCTTTTCAGT
ENST00000025301	9705	9705	TAAGATCTTGTACTGTGTAACAGTAACTCTTTTTTGCTTTTCAGTAATTTA
ENST00000025301	971	971	ACATAAAGAACTACCTTCTGTGAAAACTTCAGTCACAACATCAATTTCAGA
ENST00000025301	9744	9744	TTCAGTAATTTAATATGTTCACTTAACAAAATACGAACTTTGAGATGCACT
ENST00000029410	1055	1055	TGCACTGTCCTCAACATCATGTTGGACTGTGACAAGACCGCCACACCCTGG
ENST00000029410	1061	1061	GTCCTCAACATCATGTTGGACTGTGACAAGACCGCCACACCCTGGTGCACA
ENST00000029410	1066	1066	CAACATCATGTTGGACTGTGACAAGACCGCCACACCCTGGTGCACATTCAG
ENST00000029410	1151	1151	ACAGGCCATATTGCTCAGGCTCAGGACAAGGCCTCAGGTCGTGGGCCCAGC
ENST00000029410	1181	1181	GCCTCAGGTCGTGGGCCCAGCTCTGACAGGATGTGGAGTGGCCAGGACCAA
ENST00000029410	1202	1202	TCTGACAGGATGTGGAGTGGCCAGGACCAAGACAGCAAGCTACGCAATTGC
ENST00000029410	1208	1208	AGGATGTGGAGTGGCCAGGACCAAGACAGCAAGCTACGCAATTGCAGCCAC
ENST00000029410	1340	1340	GAGGCTGGGGTGTGTCCTGTCCGGGACCCCCCCTGCCTTCCTGCTCACCCT
ENST00000029410	1372	1372	CTGCCTTCCTGCTCACCCTACTCTGACCTCCTTCACGTGCCCAGGCCTGTG
ENST00000029410	1416	1416	GCCTGTGGGTAGTGGGGAGGGCTGAACAGGACAACCTCTCATCACCCCCAC
ENST00000029410	1421	1421	TGGGTAGTGGGGAGGGCTGAACAGGACAACCTCTCATCACCCCCACTTTTG
ENST00000029410	1477	1477	TCCTGCTGGGCTGCCTCGTGCAGAGACACAGTGTAGGGGCCATGCAGCTGG
ENST00000029410	1545	1545	CCTGGTGAGGGTTAGGACTTCAGAAACCAGAGCACAAGCCCCACAGAGGGG
ENST00000029410	1573	1573	AGAGCACAAGCCCCACAGAGGGGGAACAGCCAGCACCGCTCTAGCTGGTTG
ENST00000029410	1717	1717	TTTTAAATGATAGCACCTAAATGAAACTTTCAAAAAGTATGGCAGGCCAGA
ENST00000029410	300	300	GGGACGTGGCCCGGGCAGTCAGGGGACAAGGGCAGGAGACCTCGGGCCCTC
ENST00000029410	313	313	GGCAGTCAGGGGACAAGGGCAGGAGACCTCGGGCCCTCCCCGTGCCTGCCC
ENST00000029410	581	581	TTCCTGGAGAGCAGCAACAGCACGGACTACATTGCCATGCACGACGTTGAC
ENST00000029410	605	605	GACTACATTGCCATGCACGACGTTGACCTGCTCCCTCTCAACGAGGAGCTG
ENST00000029410	632	632	CTGCTCCCTCTCAACGAGGAGCTGGACTATGGCTTTCCTGAGGCTGGGCCC
ENST00000029410	703	703	GCTCCACCCTCTCTACCACTACAAGACCTATGTCGGCGGCATCCTGCTGCT
ENST00000029410	890	890	TACAAGACATTTCGCCACCTGCATGACCCAGCCTGGCGGAAGAGGGACCAG
ENST00000029410	911	911	CATGACCCAGCCTGGCGGAAGAGGGACCAGAAGCGCATCGCAGCTCAAAAA
ENST00000029410	936	936	ACCAGAAGCGCATCGCAGCTCAAAAACAGGAGCAGTTCAAGGTGGACAGGG
ENST00000029410	956	956	CAAAAACAGGAGCAGTTCAAGGTGGACAGGGAGGGAGGCCTGAACACTGTG
ENST00000029410	974	974	AAGGTGGACAGGGAGGGAGGCCTGAACACTGTGAAGTACCATGTGGCTTCC
ENST00000037869	1069	1069	TTTAAGATGTGGAACTGGGAGGTAGACTAGTTTGGATAAGAACTTTGAAAT
ENST00000037869	1192	1192	CTTTCAGCCTGGAGACTGTGCAGAAACATGAGAGGTGATGACACACTAATT
ENST00000037869	1207	1207	CTGTGCAGAAACATGAGAGGTGATGACACACTAATTATGGGAAGCAGAATT
ENST00000037869	1263	1263	CTGATGGCCCCTGAGGCTGTGTGTAACAAAATGACAGGACAATCTTGCAGT
ENST00000037869	1271	1271	CCCTGAGGCTGTGTGTAACAAAATGACAGGACAATCTTGCAGTAACACTTT
ENST00000037869	1290	1290	AAAATGACAGGACAATCTTGCAGTAACACTTTCCCCTTGAAGAGAAGGGGG
ENST00000037869	1351	1351	GATATATACTAGTATCTAGGAATGAACAGTAAAAGAGGAGCAGTTGGCTAC
ENST00000037869	1417	1417	TAAATGAAGTACTGGATTTGGGAAAACCTGGTTTTATTAGAACATATGGAA
ENST00000037869	1433	1433	TTTGGGAAAACCTGGTTTTATTAGAACATATGGAATGAAAGCCTACACCTA
ENST00000037869	1486	1486	ATTGCCTACTTAGCCCCCTGAATTAACAGAGCCCAATTGAGACAAACCCCT
ENST00000037869	1502	1502	CCTGAATTAACAGAGCCCAATTGAGACAAACCCCTGGCAACAGGAAATTCA
ENST00000037869	1506	1506	AATTAACAGAGCCCAATTGAGACAAACCCCTGGCAACAGGAAATTCAAGGG
ENST00000037869	1566	1566	AAGCAACTTGGGCTAGGATGAGCTGACTCCCTTAGAGCAAAGGAGAGACAG
ENST00000037869	204	204	CGGTGCAGCGCCAGCTGTTGTGAGGACAGCCAGGCCTCCATGAAGCAGGTG
ENST00000037869	413	413	GAAGCAGCAGCTGGACAGTTGTGTGACCAAGTGTGTGGATGACCACATGCA
ENST00000037869	429	429	AGTTGTGTGACCAAGTGTGTGGATGACCACATGCACCTCATCCCAACTATG
ENST00000037869	785	785	CCTGGCAGTAAGGCTTTCCCCTGTAACAAGCCAGAGCCCTCCAAGGTACCA
ENST00000037869	812	812	AAGCCAGAGCCCTCCAAGGTACCAGACTCTTCTTACTACACAGGTACTAAC
ENST00000037869	945	945	CCCACCATCTTCCATAAGCTGTGAAACAAAATCAATGAGGTCACTAACTTA
ENST00000037869	966	966	TGAAACAAAATCAATGAGGTCACTAACTTAGAAGGGAAAGAAAGTTTTCTG
ENST00000033079	1021	1021	TTCCACATTTACACAGATGTGGAAGACATGAAAGAGCAAGAAATAGTGAGC
ENST00000033079	1061	1061	AAATAGTGAGCAGGATAATGGCTGGACTTCTGGAAAACTACTATGAGTTTT
ENST00000033079	1072	1072	AGGATAATGGCTGGACTTCTGGAAAACTACTATGAGTTTTTTGAGAATGAA
ENST00000033079	112	112	GCCCCGCGCCACAGCCGTAGCTTTAACCTCCCGTCAGCGGCCGCCCCAGGA
ENST00000033079	1151	1151	GTTCAATTACTGAACAGGTTAATGAACTTTCTGAGGAAGAAGAGGAAGATG
ENST00000033079	1187	1187	AAGAAGAGGAAGATGAAAAGCTGGAACATATTGAAGAACTTCCAGAAGAGG
ENST00000033079	1199	1199	ATGAAAAGCTGGAACATATTGAAGAACTTCCAGAAGAGGGTGCAGAAAAAT
ENST00000033079	1260	1260	GCCAGAGGTGGTACAATTAAGGATGACTGAAAACATCCTGGAATCAAATAG
ENST00000033079	1267	1267	GTGGTACAATTAAGGATGACTGAAAACATCCTGGAATCAAATAGTGTTACG
ENST00000033079	1356	1356	AGCCTCTACAGATATTTTAGAAAGAACAATTAGAGCAGCTGTGGAACAGCA
ENST00000033079	1376	1376	AAAGAACAATTAGAGCAGCTGTGGAACAGCACCTTTTTGATCTTCAGAGCA
ENST00000033079	1495	1495	CATTGTGATGGGGAAGGATCTAATAACCAGATTGATATTGCTGATGATATT
ENST00000033079	1540	1540	GATATTATTAATGCCAGTGAAAGTAACAGAGACTGTTCAAAACCTGTGGCT
ENST00000033079	1546	1546	ATTAATGCCAGTGAAAGTAACAGAGACTGTTCAAAACCTGTGGCTAGCACT
ENST00000033079	1556	1556	GTGAAAGTAACAGAGACTGTTCAAAACCTGTGGCTAGCACTAATTTAGACA
ENST00000033079	1579	1579	AAACCTGTGGCTAGCACTAATTTAGACAATGAAGCTATGCAGCAAGATTGT
ENST00000033079	1663	1663	GGTATATTGTTAGAGCCATGCAGTGACCGTGGTGATAGTGAAGATGGCTGT
ENST00000033079	1717	1717	GAGAGGGAAGAATATTTGTTATTTGACAGTGATAAATTGTCACACTTGATT
ENST00000033079	1927	1927	CCTGCTTTTAAGTCTTGGCAGGAGGACTCTGAGTCTGGAGAAGCTCAGCTG
ENST00000033079	1996	1996	ATGAATCATCACCCCTTGGAAGAGGACTGTCCTCCAGTATTATCACACCGC
ENST00000033079	2149	2149	AGTTCAAAAGATGAAAAGAGAGAGGACAGAACACCTTATCAGCTGGTCAAG
ENST00000033079	2154	2154	AAAAGATGAAAAGAGAGAGGACAGAACACCTTATCAGCTGGTCAAGAAACT
ENST00000033079	2177	2177	GAACACCTTATCAGCTGGTCAAGAAACTTCAGAAGAAAATCAGACAATTTG
ENST00000033079	2195	2195	TCAAGAAACTTCAGAAGAAAATCAGACAATTTGAGGAACAGTTTGAAAGGG
ENST00000033079	2207	2207	AGAAGAAAATCAGACAATTTGAGGAACAGTTTGAAAGGGAAAGAAATAGCA
ENST00000033079	2283	2283	CAATCCAAAGGTATTAAAATGGATGACAGAGCTTACAAAACTGCGGAAGCA
ENST00000033079	2297	2297	TAAAATGGATGACAGAGCTTACAAAACTGCGGAAGCAAATTAAAGATGCAA
ENST00000033079	2324	2324	TGCGGAAGCAAATTAAAGATGCAAAACACAAAAATTCTGATGGAGAATTTG
ENST00000033079	2358	2358	TTCTGATGGAGAATTTGTACCTCAGACACGTCCACGTAGTAACACACTTCC
ENST00000033079	2374	2374	GTACCTCAGACACGTCCACGTAGTAACACACTTCCAAAAAGCTTTGGCTCT
ENST00000033079	2407	2407	CCAAAAAGCTTTGGCTCTTCTCTAGACCATGAAGATGAAGAGAATGAAGAT
ENST00000033079	2435	2435	ATGAAGATGAAGAGAATGAAGATGAACCCAAGGTCATTCAGAAGGAGAAAA
ENST00000033079	2462	2462	CCAAGGTCATTCAGAAGGAGAAAAAACCATCTAAAGAAGCAACCCTTGAAC
ENST00000033079	2486	2486	AACCATCTAAAGAAGCAACCCTTGAACTTATTCTTAAAAGACTGAAAGAAA
ENST00000033079	255	255	CGGGGCATCGCGGTTCCAACGATTAACTGCTGAAGTACTGATCGAGTTCTG
ENST00000033079	2553	2553	TCTTCCAGAAGATATCAAGAAAATGACCAAAGATCATTTGGTAGAAGAGAA
ENST00000033079	2634	2634	TGAAAGTCAACATGGAAGGCCGGTGACCAAGGAAGAAAGGCACATTGTTAA
ENST00000033079	2660	2660	CCAAGGAAGAAAGGCACATTGTTAAACCTCTCTATGATAGATACAGGCTTG
ENST00000033079	2690	2690	TCTATGATAGATACAGGCTTGTAAAACAAATGCTGACAAGAGCTAGCATCA
ENST00000033079	2700	2700	ATACAGGCTTGTAAAACAAATGCTGACAAGAGCTAGCATCACTCCTGTCCT
ENST00000033079	2784	2784	GTTACAGCCAATCATAGAAGGAGAAACTGCACATTTTTTTGAAGAAATCAA
ENST00000033079	2865	2865	CTCTGAGTTAGGTGATATGTTGAAAACTGCAGTACAGGTACAGTCTTCATT
ENST00000033079	2930	2930	CTGATGTTGAAGAAAATCAAGAAAAACTGGCTCTGGATCTCCGATTGTCAA
ENST00000033079	298	298	GAGTTCTGCATTTCTTCAATGAGGAACTACAGGCTGATCTTCTGCCATAAT
ENST00000033079	2990	2990	CAGCTTCTATGCCTGAATTATTGGAACAACTTTGGAAAGCCAGAGCTGAAA
ENST00000033079	3023	3023	GGAAAGCCAGAGCTGAAAAAAAGAAACTACGCAAAACGTTGCGGGAATTTG
ENST00000033079	3176	3176	GGCTTCTTGAAGTTCTTATAAGCAAACAAGATTCTTCAAAATCCATATAAG
ENST00000033079	329	329	GGCTGATCTTCTGCCATAATCTCAAACAGCCATAAATGACAAAAGAATGCT
ENST00000033079	3340	3340	TTGTACTTGGTTGTGGTGCCACTAAACAAAACAAATGATGGGAGAGTAAGT
ENST00000033079	3345	3345	CTTGGTTGTGGTGCCACTAAACAAAACAAATGATGGGAGAGTAAGTAGGCC
ENST00000033079	342	342	CCATAATCTCAAACAGCCATAAATGACAAAAGAATGCTTGCTCAGTGAGGG
ENST00000033079	3434	3434	AGACTGTCCTCTCCACCTTTAGCAAACATATGGTTTACTTCATTGTTTTGT
ENST00000033079	3697	3697	ACTGTGTTCTCTGTTTTCCTAGAAAACCAAAATCAAACTGAGATTTCAAGT
ENST00000033079	3734	3734	CTGAGATTTCAAGTCGTACTATGGAACACCTTTCTGTTTAATTCCCAAAGT
ENST00000033079	3761	3761	ACCTTTCTGTTTAATTCCCAAAGTGACATCTTCTCACAGGTAGTATGTTAG
ENST00000033079	3832	3832	GTCACACAGCTCCCGGATGAAGATAACAGTTGGTAGACCAAAAGGTGACCT
ENST00000033079	3843	3843	CCCGGATGAAGATAACAGTTGGTAGACCAAAAGGTGACCTCGCTTAGTATA
ENST00000033079	3854	3854	ATAACAGTTGGTAGACCAAAAGGTGACCTCGCTTAGTATATTGAAAACACA
ENST00000033079	3875	3875	GGTGACCTCGCTTAGTATATTGAAAACACACACCACACATCACACACAGAA
ENST00000033079	3929	3929	AATCATACCACATGCTGCCTATGGGACTTCAGTTACTGTTTCCTGAGTTAC
ENST00000033079	394	394	AGCTGGTGCAGAAGCCATTTTTTAAACTTAGGTATTTAAGTACTGAAAGAA
ENST00000033079	4058	4058	AAAATAGCCATGTCAGTATGTAGGAACTCTGATGGTGCTCAGATTTGTGTG
ENST00000033079	423	423	AGGTATTTAAGTACTGAAAGAAAAGACAGCTTTGATTTCTGGCTGCAAAAA
ENST00000033079	4234	4234	TTTAATCAGCAAAATCCATACCAAAACAACGACAACAACGCCCTCTTAAGG
ENST00000033079	4261	4261	AACGACAACAACGCCCTCTTAAGGGACCACCCTTTGGTCAATCATAACATG
ENST00000033079	4282	4282	AGGGACCACCCTTTGGTCAATCATAACATGCTGTTTAAAGCAGCTGTTTAC
ENST00000033079	4433	4433	TGCTAATCATTGTTACAGAATGGTGACTTCATTTGTGCTAACAGTACAACA
ENST00000033079	4563	4563	CTATACCCATGTTTTGCATGCAATGACTCATGCATGGTTTTCTTAACTAGC
ENST00000033079	4597	4597	TGGTTTTCTTAACTAGCTAATATTAACAATTTATTCCATATAAAAATGGAA
ENST00000033079	4660	4660	CTTTAATAAGGTGAGGGAAGCATGAACCTCAGACTTCTGGCACTATTACAT
ENST00000033079	4667	4667	AAGGTGAGGGAAGCATGAACCTCAGACTTCTGGCACTATTACATAGTAAGC
ENST00000033079	4788	4788	TCTGGGGGGTGGGGGGTGAGGGAAAACCTGGTAGTGAATGTGTAGTTGGGG
ENST00000033079	484	484	AAGAGCTCCTCCCCTTCCTTGAGTAACTGCAACTCCGTTCTTGCTAACAAA
ENST00000033079	5001	5001	AGTCTCCAGATAGGAGTGTATCCAAACATCTAATTTTATGTGCACTGTGTA
ENST00000033079	505	505	AGTAACTGCAACTCCGTTCTTGCTAACAAAATATTTGGAATTCCACTTGAT
ENST00000033079	5163	5163	CATATTTTTATAAGTCAGTGGTCTGACTGGTTTCATTTTAGAATTAACAGC
ENST00000033079	5184	5184	TCTGACTGGTTTCATTTTAGAATTAACAGCTGCTTCAATATGTTATTCAAT
ENST00000033079	5270	5270	GGCATGGCAGCACTTATGCTCTGTGACAGTATTGTGTGTCATAGTTGAGCA
ENST00000033079	5434	5434	CTGTGTCTGGCACTTCATTGTACAGACTTTTATAATAAAAGAACTTGAAAG
ENST00000033079	548	548	CACTTGATGAGCTGCAGCAGGGAGGACATCCAGACAATGAGGTTCCATTCA
ENST00000033079	556	556	GAGCTGCAGCAGGGAGGACATCCAGACAATGAGGTTCCATTCATAGTCCGC
ENST00000033079	592	592	CCATTCATAGTCCGCCACGTTGTGGACTATATTGAGGAACATGGAGGTCTG
ENST00000033079	605	605	GCCACGTTGTGGACTATATTGAGGAACATGGAGGTCTGGAGCAACAAGGAC
ENST00000033079	629	629	AACATGGAGGTCTGGAGCAACAAGGACTTTTTCAAGTCAATGGAAATGCTG
ENST00000033079	657	657	TTTTCAAGTCAATGGAAATGCTGAGACAGTGGAGTGGCTTCGGCAGAGATA
ENST00000033079	764	764	GCCTTCTTAGATTTTTTCTTCAAGAACTTCCTGAACCTGTTATCCCTGGCA
ENST00000033079	773	773	GATTTTTTCTTCAAGAACTTCCTGAACCTGTTATCCCTGGCAGTTTACATA
ENST00000005257	1013	1013	GCTGCATTTTATAATCAAAGCCCAAACTCCTTTCTTATCTTGACCATACTA
ENST00000005257	1030	1030	AAGCCCAAACTCCTTTCTTATCTTGACCATACTAATAAATATAATTTATAA
ENST00000005257	1080	1080	AGCATTGCCATTGAAGGCTTAATTGACTGAAATTACTTTAACATTTTGGAA
ENST00000005257	1095	1095	GGCTTAATTGACTGAAATTACTTTAACATTTTGGAAATTGTTGTATATCAC
ENST00000005257	1406	1406	TGGTCTTCTACTGCCTTGAAAAATGACAATTGTGAACATGATAGTTAAACT
ENST00000005257	1570	1570	TGAGTAACTTAGAAAAGTGGTGTAAACTTGTACATGGAATTTTTTGAATAT
ENST00000005257	1654	1654	TATCATTCTGGGTGTGTTCTTACTGACACCAGGGGTCCGCTGCCCCATGTG
ENST00000005257	1922	1922	TTCAGCACCAGTTATGTTTGAATGAACCCTCCTTTTCTCTGAGATTCTGGT
ENST00000005257	220	220	CCCAGGCTCCCCCGCCACCCGTCAGACTCCTCCTTCGACCGCTCCCGGCGC
ENST00000005257	2255	2255	AGTGCAGAAAACGTGGCACACACTGACCACACATTAGGCTGTGTCACCATT
ENST00000005257	2441	2441	TTCTTTTTTCTCAGTCCTAATTTGAACAGGTCAAAGATGTGTTCAGGCATT
ENST00000005257	2513	2513	AAAGTTAAAAATAGGCTTTTTAGGAACTCACTCTTTAGATATTTACATCCA
ENST00000005257	267	267	GCGCGGGGCCTTCCAGGCGACAAGGACCGAGTACCCTCCGGCCGGAGCCAC
ENST00000005257	2725	2725	AGGGGTCCTAACCACTAACATTGTGACTTTGCTTTGAGACCTTTCCTCTCC
ENST00000005257	374	374	TCTTAATCCTTTGGTGAAAACTGAGACACAAAATGGCTGCAAATAAGCCCA
ENST00000005257	526	526	GAGGACTATGAGCCTACCAAAGCAGACAGCTATCGGAAGAAGGTAGTGCTA
ENST00000005257	697	697	ATGGAATCCTTTGCAGCTACAGCTGACTTCAGGGAGCAGATTTTAAGAGTA
ENST00000005257	811	811	CAGGTTTCTGTAGAAGAGGCAAAAAACAGAGCTGAGCAGTGGAATGTTAAC
ENST00000005257	835	835	AACAGAGCTGAGCAGTGGAATGTTAACTACGTGGAAACATCTGCTAAAACA
ENST00000005257	846	846	GCAGTGGAATGTTAACTACGTGGAAACATCTGCTAAAACACGAGCTAATGT
ENST00000005257	874	874	TCTGCTAAAACACGAGCTAATGTTGACAAGGTATTTTTTGATTTAATGAGA
ENST00000005257	925	925	GAAATTCGAGCGAGAAAGATGGAAGACAGCAAAGAAAAGAATGGAAAAAAG
ENST00000006777	1058	1058	GCCTCCGGCCTGTGCTATGTGCAGAACCACTTTGGTCCAAACCCCACCTCC
ENST00000006777	1073	1073	TATGTGCAGAACCACTTTGGTCCAAACCCCACCTCCTCCAGTGTCTACCCA
ENST00000006777	1292	1292	GAAGGTCCTCCCTAAGAGTCTCCTGACAAAAGTTACTTATTGAACACCTCT
ENST00000006777	1310	1310	TCTCCTGACAAAAGTTACTTATTGAACACCTCTATGTGCCAGGCTCTGTGT
ENST00000006777	1475	1475	GATAAAGTCACGTGGCTCTTTAGTAACACGGACAAGGCTCCTCGCCAAGGA
ENST00000006777	1501	1501	CACGGACAAGGCTCCTCGCCAAGGAACTCGTGGCAGAAGAGGGCAGCAGTT
ENST00000006777	412	412	GCGCTTTGCTGGCAATTTCGAGAGAACCGTGGGCACCGTCCGCCACTGCTT
ENST00000006777	784	784	GCGAGTGGCACTGAAGCTCGATCAGACCTTCCCCTTCAGCCTGATGAGGAG
ENST00000006777	873	873	AGAGGAGGGCAGCCCAGAGCCGGAAACTGAACCCGGTGCCTGGCTCCTACC
ENST00000006777	878	878	AGGGCAGCCCAGAGCCGGAAACTGAACCCGGTGCCTGGCTCCTACCCCACA
ENST00000006777	92	92	CGCGAGGAGGCGGAAGGAGCAGAGGACCGGCAGCCGGCGTCGAGGCGGGGC
ENST00000005340	1263	1263	CAGGTGAATGACATGAACTTTGAGAACATGAGCAACGATGACGCTGTGCGG
ENST00000005340	1299	1299	GATGACGCTGTGCGGGTGCTGAGGGACATTGTGCACAAGCCTGGCCCCATT
ENST00000005340	1442	1442	CTGGGTGTCCCATTCCGCGGCTCTGACTGGCACCTTCCCAGCCTATCCAGG
ENST00000005340	1605	1605	CCAGAGTCTGGACTGGAAGTCCGGGACCGCATGTGGCTCAAGATCACCATC
ENST00000005340	1803	1803	GAGCAGTGCTATTACGTCTTCGGAGACCTCAGTGGTGGCTGTGAGAGCTAC
ENST00000005340	1851	1851	TACCTAGTCAACCTGTCTCTCAATGACAACGATGGCTCCAGTGGGGCTTCA
ENST00000005340	1878	1878	AACGATGGCTCCAGTGGGGCTTCAGACCAGGATACCCTGGCTCCTCTGCCT
ENST00000005340	2287	2287	CCCACCCAGGGCTCCATCCCTATGGACCGCCCCCTGGCATGGCCCTCCCCT
ENST00000005340	2400	2400	CCTCCGGGGGCCCCTCCAGTCAGAGACCTGGGCTCTGTGCCCCCAGAACTG
ENST00000005340	2537	2537	CTGGGCCGGGCGCTCCTGGTGTGTGACTGGGTGTCCTGGCCGTCATGTGCT
ENST00000005340	2673	2673	TTCCTCCCCCTTCCCTCAGGGGTAGACAAGGGACCTTTGATTATTTTTAGC
ENST00000005340	2816	2816	ATTCCCATCCATTGGGCCCCTTCTAACCCCAGAATGTGACCTCCTCCTCCA
ENST00000005340	2989	2989	TATTTATTTTAGTCACTTGTATAAAACACCAAATAAAGCAATAGAGGCAAA
ENST00000005340	356	356	GATTTACCACCTGGATGAGGAAGAGACTCCCTACCTGGTGAAGATCCCTGT
ENST00000005340	610	610	CTCCAGTCCATGAGCCTCGGGCAGAACTGGCGCCTCCAGCCCCACCTTTAC
ENST00000005340	656	656	TTTACCTCCTTTGCCACCCGAGAGGACCAGCGGCATTGGGGACTCAAGGCC
ENST00000005340	672	672	CCCGAGAGGACCAGCGGCATTGGGGACTCAAGGCCTCCATCCTTCCACCCT
ENST00000005340	740	740	TGAGAATCTGGAGCCTGAGACAGAAACCGAGTCAGTAGTGTCACTGAGGCG
ENST00000005340	85	85	GCGGTGGCGCGCGGCGGCCGCTGAGACCGGGGCTTTGAGTCGCACCCCGCG
ENST00000005340	881	881	ATACGAGAGCTCCTCTACCCTCATGACCAGCGAGCTGGAGAGTACCAGCCT
ENST00000005340	927	927	AGCCTGGGGGACTCGGACGAGGAGGACACCATGAGCAGGTTCAGCAGCTCC
ENST00000003912	1182	1182	TCCATTCAAGGGAACCTGCAGCTTGACTACCCCATCTTCTACGTGATGTTC
ENST00000003912	1500	1500	ATGGATGCCATGCCAGGTATGCAGAACATGCACGATAAAGGGATGACTGTC
ENST00000003912	1575	1575	TCCTATGGGGCTCTGGAAAACAATGACAACATTTCTGAGATCTACGCTCCT
ENST00000003912	1692	1692	CTAGAGCACACCAAGAAGGAATGAGACTCGCCTCCCTCTATTTATAACTGT
ENST00000003912	1713	1713	TGAGACTCGCCTCCCTCTATTTATAACTGTCCCCTCCAGGCTGACAGTGGT
ENST00000003912	1731	1731	ATTTATAACTGTCCCCTCCAGGCTGACAGTGGTTCAACCCTGAATCCTAAA
ENST00000003912	1757	1757	CAGTGGTTCAACCCTGAATCCTAAAACTTGCCTTTCAAGTCTCATTTTGTT
ENST00000003912	1794	1794	AGTCTCATTTTGTTTCTAACTGAGAACTCTATGGATGATGATCTCAAAAAG
ENST00000003912	1984	1984	CTTTCTACCATCCTTGAGGATGGTAACTGAGCTTCCTCTGACAGTGACCAA
ENST00000003912	210	210	AGGAGAAGGCTGTAAATCTGCCAAAACAGCCTTGAAGTATTCTTTTGTCAT
ENST00000003912	2343	2343	GAAACTTGGTTTTGGTCCTGTGAGGACTACTTGTTTGTCCACCTCCTCCAC
ENST00000003912	2730	2730	CTGGGAGAAGCAAGCATTCTCCAAAACAGGGCTGTTGCTTTCTTCCTGGCC
ENST00000003912	2904	2904	CCAACTGCAGACACTGTTAAGTGGGACTGGAGTGGGGCCCACGGGTCTGCA
ENST00000003912	3026	3026	GAATTTACAAAGATGTTCTGCTAAAACCCCCAGGGCCCCATGCAGTCTTGC
ENST00000003912	354	354	CAGGCCCTGTGGGATGCGCCACTAGACCACCATGGACGGATCCCACAGCGC
ENST00000003912	3562	3562	GCCACAGAAAATGACCGTCATGGAGACCCTGCTAAAGGTCGGACCCTGAGC
ENST00000003912	3903	3903	ATATCAGCCTGGGCAACATAGCAAGACCTCATCTCTGCTAAAAATTAAAAA
ENST00000003912	4074	4074	GCACTCCAGCCTGGGTGACAATGAGACCATGGCTCAAAAAAAAAAAAAAAA
ENST00000003912	4311	4311	TTCTCCGAGCCTGCAAGAACAAAAAACAAAAAGCAGAAATTAAAATCAGGT
ENST00000003912	4640	4640	ATCATGGGGACAGTGCCACCCAGGAACTGCTGCTGAGGCCTGGGAAGCTCC
ENST00000003912	4861	4861	AATCTTTGTCCAGTGGTATAAATGGACTGTCTGCTGATGGCCATACGCAGC
ENST00000003912	5060	5060	CAGGTACCTAAAGCAAGGTCACCAAACTTGGGTTTAAACTTCAGTTGCCAT
ENST00000003912	5442	5442	AAAAAAAAAGTACTAGGTGCAAATAACATTATGAAGTGGTATTTAATTAAA
ENST00000003912	624	624	CACCTCGTGGTCAGCATTGCACTTAACCTCCAGAAGTACTGCCACATCCGC
ENST00000003912	926	926	TGTCGTGGGTACCTACCTGCTGGTGACATTCGCACCCAACAGTCACGAGAA
ENST00000012049	1285	1285	CCTGCTGTCTGGCACACCCCTGCGGACACCGAGGTCAATCTCCACCCACCC
ENST00000012049	1386	1386	GGGGCTCTAGCGTGCTTGGCCAATGACTGTGGAGAGGACTGTGAGAGAGAA
ENST00000012049	1512	1512	CTCCTAATTGTGCTACAATTGGAAGACCTTCTTTCTTTTGATTGTCTCAAG
ENST00000012049	1597	1597	TGGGATGACAGCCAGAGGAATAAGAACTTGCTCCCTCCCCAGAGGTAAACA
ENST00000012049	1620	1620	GAACTTGCTCCCTCCCCAGAGGTAAACACTTGGTCCAAAGGTTTGCAGGGA
ENST00000012049	164	164	TGGCCCACCGATTCCATGGGGAGGAACTTGGCTGGGCCTAAACTCAATCCG
ENST00000012049	1645	1645	ACACTTGGTCCAAAGGTTTGCAGGGACCAAATACTGTTCTTTTTTTTTTTG
ENST00000012049	1733	1733	GTGGTGCGATCTCGGCTCACTGCAAACTCCGCCTCCTGGGTTCACGCCATT
ENST00000012049	180	180	TGGGGAGGAACTTGGCTGGGCCTAAACTCAATCCGTGGTCTGGTACAGGTT
ENST00000012049	1881	1881	TAGCCAGGATGGTCTCGATCTCCTGACCTTGTAATCCGCCAGCCTCGGCCT
ENST00000012049	1974	1974	AAAATGCTGTTCTTTAAGTCAGCGAACTGAAAAAGTAAAAGACTGCTGGGT
ENST00000012049	1990	1990	AGTCAGCGAACTGAAAAAGTAAAAGACTGCTGGGTGTGGTGGCTCACACCT
ENST00000012049	2075	2075	GATCACCCGAGGTCAGGAGTTTGAGACCAGCCTGGTCAACATGGCGAAACC
ENST00000012049	2264	2264	ACTCCAGCCTGGGCAACAGAGCGAGACTCCATCTCAATAAATAAATAAATA
ENST00000012049	28	28	TTTGGGTCGTGCCATTCTCAGGGGAACCAACCCCAATACCTAAGGGAGGCT
ENST00000012049	479	479	AAGCCCGGCTGCGGAGGGTGGTGGGACAACTGGATCCACAGCGTCTCTGGA
ENST00000012049	537	537	TCTGCGCCCCCTGCTGGTTGTGCGAACCCCGGGCAGCCCGGGAAATCTCCA
ENST00000012049	600	600	CCTGGAGGCCACGCTGCGGTCCCTGACAGCAGGTTGGCACGTGGAGCTGGA
ENST00000012049	661	661	GCCTCAACACCCCTGGGGCCAGTGGACTTTGGCAATGTGGTGGCCACACTG
ENST00000012049	72	72	GGAGGCTGGGAGGCGTGTCCTCAGGACCGTAGTTCTTATTGGTTTCGCTGC
ENST00000012049	826	826	CTGCTGGAGCTGGCCCAAGCACTTGACCTGGAGCTGAGCAGGGCCAAAAAA
ENST00000012049	851	851	ACCTGGAGCTGAGCAGGGCCAAAAAACAGGCAGCCCCGGTGACCCTGCAAC
ENST00000012049	867	867	GGCCAAAAAACAGGCAGCCCCGGTGACCCTGCAACTGCTCTTCTTGGATGG
ENST00000012049	917	917	GTGAAGAGGCGCTGAAGGAGTGGGGACCCAAGGACTCCCTTTACGGTTCCC
ENST00000012049	925	925	GCGCTGAAGGAGTGGGGACCCAAGGACTCCCTTTACGGTTCCCGGCACCTG
ENST00000007264	1062	1062	AGTGGCTGTCGGAGTGGACGCTGGAACCGGACAGCTGAGAGCCGTGGGGCT
ENST00000007264	1067	1067	CTGTCGGAGTGGACGCTGGAACCGGACAGCTGAGAGCCGTGGGGCTGGGGC
ENST00000007264	109	109	GCCGGGCACGGCATCGGGGGCCTGGACTGCACGGCCCGGCAGCAGGCCGGC
ENST00000007264	1117	1117	CAGGGGGTGTCAGCTGCACAGCGGGACTCTAGGGAGATGGGCGAGCGAGCG
ENST00000007264	1342	1342	TTCCTGCCCACATGCCCCGGGAGAAACCGAGGCCCCTCCCTCCTCCTGGAA
ENST00000007264	1367	1367	ACCGAGGCCCCTCCCTCCTCCTGGAACAGCTTCCGGCTCTCAAGCGTCACC
ENST00000007264	1565	1565	GTTCTGGGCTCACCTGGCCTGGGAGACCCATCTGGTCCCTGCGTCCTCTGC
ENST00000007264	158	158	GCCATGGAGCCAGGCAGCGTGGAGAACCTGTCCATCGTGTACCGGAGCCGC
ENST00000007264	1641	1641	TCGCCCTCAGCTGCCTCCTCCCGAGACCTAATGGTCCCTGCTGGGCTCGAG
ENST00000007264	2016	2016	TCCTGGCTACAGCAGGGCTCCAGGGACTCCAAATAAATGTTCAGTGACTGG
ENST00000007264	224	224	AACAAGCACTGGGACGTTCGCATTGACAGCAAGGCGTGGCGGGAGACTCTG
ENST00000007264	244	244	CATTGACAGCAAGGCGTGGCGGGAGACTCTGACCCTGCAGAAGCAGCTGCG
ENST00000007264	250	250	CAGCAAGGCGTGGCGGGAGACTCTGACCCTGCAGAAGCAGCTGCGGTACCG
ENST00000007264	299	299	CGCTTTCCCGAGCTGGCCGACCCTGACACCTGCTACGGGTTCAGGTTCTGC
ENST00000007264	421	421	CAGGTGCTTCAAGGAGCGGCGCGTGACCAAGGCTTACCTGGCATTGCTGCG
ENST00000007264	472	472	GGGGCACATCCAGGAGAGCCGGGTAACCATCAGCCATGCCATTGGCAGGAA
ENST00000007264	497	497	ACCATCAGCCATGCCATTGGCAGGAACAGCACGGAGGGCCGGGCCCACACC
ENST00000007264	554	554	ATCGAGGGCTCGCAGGGTTGTGAGAACCCAAAGCCAAGCCTCACAGATCTC
ENST00000007264	591	591	GCCTCACAGATCTCGTGGTTCTGGAACACGGGCTGTACGCAGGCGATCCTG
ENST00000007264	652	652	GCTGCTGAAGCCGCTCACGGGCCGGACACACCAGCTGCGCGTGCACTGCAG
ENST00000007264	709	709	GGGCCACCCCGTGGTGGGCGACCTGACCTACGGAGAAGTCTCGGGCCGGGA
ENST00000007264	737	737	TACGGAGAAGTCTCGGGCCGGGAGGACCGGCCGTTCAGAATGATGCTGCAC
ENST00000007264	788	788	GCTTTCTACCTGCGCATCCCCACGGACACCGAGTGTGTGGAGGTCTGCACG
ENST00000007264	818	818	GAGTGTGTGGAGGTCTGCACGCCTGACCCCTTCCTGCCCTCCCTGGATGCC
ENST00000007264	878	878	CCCCACACACTGCTGCAGTCGCTGGACCAGCTCGTGCAGGCCTTACGGGCC
ENST00000007264	917	917	GCCTTACGGGCCACCCCCGACCCTGACCCCGAGGATAGGGGCCCCAGGCCA
ENST00000014914	120	120	GGCAGCACTAATGGTGCCTGTCTAGACTCTGACAGGTGGAGCTGCTGAGCT
ENST00000014914	1248	1248	CCTGCTGGCTCATGCTGTCAGTCTGACCAAGCTCGTCCGGGGGAGGAAGCC
ENST00000014914	126	126	ACTAATGGTGCCTGTCTAGACTCTGACAGGTGGAGCTGCTGAGCTAACTAC
ENST00000014914	1356	1356	TATCGCTATTGAATATATTGTCCTGACCATGAATAGGACCAACGTCAATGT
ENST00000014914	1368	1368	ATATATTGTCCTGACCATGAATAGGACCAACGTCAATGTCTTTTCTGAGCT
ENST00000014914	1417	1417	CTTTCCGCTCCTCGTCGCAATGAAGACTTTGTCCTCCTGCTCACCTACGTC
ENST00000014914	1461	1461	CTACGTCCTCTTCTTGATGGCGCTGACCTTCCTCATGTCCTCCTTCACCTT
ENST00000014914	147	147	TCTGACAGGTGGAGCTGCTGAGCTAACTACGGACCTGGTGGGGGAAGTTTT
ENST00000014914	1514	1514	GTGGTTCCTTCACGGGCTGGAAGAGACATGGGGCCCACATCTACCTCACGA
ENST00000014914	154	154	GGTGGAGCTGCTGAGCTAACTACGGACCTGGTGGGGGAAGTTTTCCTTGGC
ENST00000014914	1600	1600	ACCCTGCTCATGCTTCCTGACTTTGACCGCAGGTGGGATGACACCATCCTC
ENST00000014914	1708	1708	TTTTGGCTGCTCACAAAGCAACGAAACCCCATGGATTATCCTGTTGAGGAT
ENST00000014914	1745	1745	ATCCTGTTGAGGATGCTTTCTGTAAACCTCAACTCGTGAAGAAGAGCTATG
ENST00000014914	1780	1780	GTGAAGAAGAGCTATGGTGTGGAGAACAGAGCCTACTCTCAAGAGGAAATC
ENST00000014914	1824	1824	GGAAATCACTCAAGGTTTTGAAGAGACAGGGGACACGCTCTATGCCCCCTA
ENST00000014914	1831	1831	ACTCAAGGTTTTGAAGAGACAGGGGACACGCTCTATGCCCCCTATTCCACA
ENST00000014914	1873	1873	TATTCCACACATTTTCAGCTGCAGAACCAGCCTCCCCAAAAGGAATTCTCC
ENST00000014914	1964	1964	ATGAAGTAAAGAAAGAGGGCAGCTAACTCTGTCCTGAAGAGTGGGACAAAT
ENST00000014914	1984	1984	AGCTAACTCTGTCCTGAAGAGTGGGACAAATGCAGCCGGGCGGCAGATCTA
ENST00000014914	2067	2067	GAGTCTTCTGAGAAAACTGTACAAGACACTACGGGAACAGTTTGCCTCCCT
ENST00000014914	2078	2078	GAAAACTGTACAAGACACTACGGGAACAGTTTGCCTCCCTCCCAGCCTCAA
ENST00000014914	2144	2144	GCTGGGGCTGATGTGGGCTAGTAAGACTCCAGTTCTTAGAGGCGCTGTAGT
ENST00000014914	2239	2239	GGAGTCTCAGGCAACTCAAGTTTAGACCCTTACTCTTTTTGTTTGTTTTTT
ENST00000014914	2506	2506	ACAGCTCTAGGGGCCTGCTCCTCTAACTCACAGTGGGTTTTGTGAGGCTCT
ENST00000014914	2546	2546	TGTGAGGCTCTGTGGCCCAGAGCAGACCTGCATATCTGAGCAAAAATAGCA
ENST00000014914	2776	2776	CCCTCTCTTCTTGCACTGTCCCCAAACTTGCTGTCAATTCCGAGATCTAAT
ENST00000014914	2834	2834	TACGCTCTGCCAGGAATTCTTTCAGACCTCACTAGCACAAGCCCGGTTGCT
ENST00000014914	3102	3102	AGCAGTTACCAGTAATGAGCATTAGACTCTGGGGGATAGAACACGGGCTGC
ENST00000014914	3117	3117	TGAGCATTAGACTCTGGGGGATAGAACACGGGCTGCCCTGAGAGCTTCATG
ENST00000014914	3222	3222	ATGTGTCTCTCCCGTTCCCTCTAAAACAAGTGTGTTTCCCCTCATTTTTGA
ENST00000014914	3482	3482	TCTTGGCAAAAACATGTGACACCTAACCATGATAATTGACTTAATCCAAGA
ENST00000014914	3495	3495	ATGTGACACCTAACCATGATAATTGACTTAATCCAAGAAAGAGCTCTGTAG
ENST00000014914	3665	3665	GCTCTGCTTTTCATCAAAAGGAAAAACCAGCGTGAGGCAGAGGCGAGGGAG
ENST00000014914	3802	3802	GGCTTTGTACTGAAAAGGGGGAAGGACACATAGTGACACAGATCCTTCTGG
ENST00000014914	3812	3812	TGAAAAGGGGGAAGGACACATAGTGACACAGATCCTTCTGGTCTTTCCCAG
ENST00000014914	3846	3846	CTTCTGGTCTTTCCCAGGAGGTGTGACCTAATGAGGTTTGTTGTGAGAATA
ENST00000014914	387	387	CGGGCTGGGCCCTTGCCCCGGGTGGACCCGAGTGCCTGCGGGGAGGCGGGT
ENST00000014914	3914	3914	ATATATTATCTATCATAGGCTAGGGACTCAAGAAATGCATATTCCCCCCCC
ENST00000014914	4251	4251	GTACAGACGAGGTTTCACCATGTTGACCAGGCTGGTCTTGAACTCCTGATC
ENST00000014914	4267	4267	ACCATGTTGACCAGGCTGGTCTTGAACTCCTGATCTTAAGTGATCTGCCCG
ENST00000014914	432	432	GCGGGTGTGGCTCCCCCGGGAGGTGACAGCTGGCGGGGCCCGTAAGGAGCT
ENST00000014914	4674	4674	GGATAGAGAGGACAGGGTGTCAAGAACAGCATTTTTACCAAGTTGATATAA
ENST00000014914	4707	4707	TTTACCAAGTTGATATAAAAATGAAACAGGATCCAGGCATGGGTCTTTACA
ENST00000014914	4790	4790	AGCAATTTGAATCACTTGTTGAAAAACACACAAAATATATTTTTTGTAGAG
ENST00000014914	4852	4852	GCTCTGTTGCCCAGGCTGGTCTTGAACTCGAGATTCTCCTGCTTTGGCCTC
ENST00000014914	497	497	CCCCTCTCGTAGCCGGCGCCCTGGGACCAGCGCGTGAGCACGTCTCGGAGG
ENST00000014914	5018	5018	TCCCCGGAAATGGCATCATCTCTGGACTGTTGTTTCTCCTTCTTCCTTCTC
ENST00000014914	5139	5139	ACTATATGGGCCAGGCAGATCTCGAACTCCAAACCTCGTGATCCACCTACC
ENST00000014914	5146	5146	GGGCCAGGCAGATCTCGAACTCCAAACCTCGTGATCCACCTACCTTGGCCT
ENST00000014914	5392	5392	CCTCCTCCCACTGCTGCGGCTGTTAACTCATCTTCAGGTCTCACACCTTCT
ENST00000014914	5513	5513	GGATAGCTGTTCTGTTTAAGTAGGGACCTCTCATGGCCTACAGGCTTTGAC
ENST00000014914	5537	5537	GACCTCTCATGGCCTACAGGCTTTGACATCTGAGAATCAAACTGGAGAACA
ENST00000014914	5552	5552	ACAGGCTTTGACATCTGAGAATCAAACTGGAGAACATTCCGAAGCCGTTCT
ENST00000014914	5560	5560	TGACATCTGAGAATCAAACTGGAGAACATTCCGAAGCCGTTCTTATAAGTG
ENST00000014914	5719	5719	CCTAAACGGGCGATGATGAAATAAAACTCAACAGCCTTTCTCTCATCTTGC
ENST00000014914	578	578	CACCCCCGCCCAGCTTCCAGGGGTGACTGTGCCTCTGACGTCAGACGGTTT
ENST00000014914	5842	5842	CCCATGTTTCCACTAGATGGCGCTGACACTTCAGGCATCAACCCTCATGGC
ENST00000014914	5935	5935	TGTGGGGCACCAAGCTGAGCTGCAGACACCCAGTAGGCGCGAGGCAAATGC
ENST00000014914	6015	6015	GCTCTTTGCTTCCTCCCTCCCACTAACTTTAAAGAATTGCTCTCCATCTCC
ENST00000014914	6081	6081	TTGCCCTTTGTCTTATTTTTGTGAAACCCTCCAAGGTATTTCCAGTCCATT
ENST00000014914	6166	6166	TCATATGCTATTGTTGTTAACGTGGACTAGTATTTATGTGTTGAGAACACT
ENST00000014914	6187	6187	GTGGACTAGTATTTATGTGTTGAGAACACTGGCTGTTTGTCAGGAAAAGTG
ENST00000014914	6220	6220	TGTTTGTCAGGAAAAGTGTGCCAAAACAAAGAGTACGGCCGGCCCTGGAAA
ENST00000014914	6258	6258	CCGGCCCTGGAAATGCATCAGCAAAACCCATTTCCCCCGTGCACTCATTCT
ENST00000014914	627	627	TTTTGGGTCATTCCCTGGCACGGGGACTTTATTTTCATAACAGCATGAAGT
ENST00000014914	6321	6321	TTCATTTCTGTCATTACTGCTGAGAACTGGACTGTGCCCAGCTGACCTTTC
ENST00000014914	6326	6326	TTCTGTCATTACTGCTGAGAACTGGACTGTGCCCAGCTGACCTTTCCCTTC
ENST00000014914	6340	6340	CTGAGAACTGGACTGTGCCCAGCTGACCTTTCCCTTCCTTGCCCTCATCTT
ENST00000014914	641	641	CTGGCACGGGGACTTTATTTTCATAACAGCATGAAGTGCCGTGGAACTGGA
ENST00000014914	6412	6412	GCCACCGTCCCGGCCCCAGTCTGAAACATGGGATTATTTCAGAATTGGAGG
ENST00000014914	6473	6473	AGAAAAAAATCCTTCTCGTGTGTTGACTGCTGAGATCCAGGAACTGGGAAA
ENST00000014914	6586	6586	TCTGGAATTCCTTCTATCGGGGCAGACAGTGCTGTGCCTTTCTTGACTTCA
ENST00000014914	6606	6606	GGCAGACAGTGCTGTGCCTTTCTTGACTTCAGGATGTTCCAAGGATGCTGC
ENST00000014914	661	661	TCATAACAGCATGAAGTGCCGTGGAACTGGAATAGGCGTGTCCTCTCCCTC
ENST00000014914	6737	6737	CTGCAACCTCCAGATTTCTTTCTTGACCCTTCAAAGTGGAACAGTCCAGTG
ENST00000014914	6752	6752	TTCTTTCTTGACCCTTCAAAGTGGAACAGTCCAGTGCCAAAAATTTTAGAG
ENST00000014914	6838	6838	TCCACAGTCTTCATTTTACAGAGGAACTCAGGGCTAATGGAGTTAATGCAA
ENST00000014914	6925	6925	TCAGCACCTGTGTGGTCAATTCTGGACACTTCCCAGAGAAGTCTTTGAGTA
ENST00000014914	7097	7097	AGCCATGGGAAAGGGATGAGGGAGGACAGCTTCTGGTTAAACACAGGTCCC
ENST00000014914	7112	7112	ATGAGGGAGGACAGCTTCTGGTTAAACACAGGTCCCTCTTCCACATCAAAT
ENST00000014914	7140	7140	CAGGTCCCTCTTCCACATCAAATGAACATTGGCTTCCTGGGACAGAAGGCC
ENST00000014914	7156	7156	ATCAAATGAACATTGGCTTCCTGGGACAGAAGGCCTTCAAAGGAGGGATTG
ENST00000014914	7229	7229	TCTTCATTTTCCCCATCCCCATGAGACAAGACTGATGGAAAGGGTGGTGGG
ENST00000014914	7309	7309	ATCATTTCAGTTTTTAGCCCTCATGACTGTATTTTCTAATCAGAGACAATA
ENST00000014914	7329	7329	TCATGACTGTATTTTCTAATCAGAGACAATAACATTTTAAATAAAACAACG
ENST00000014914	7335	7335	CTGTATTTTCTAATCAGAGACAATAACATTTTAAATAAAACAACGACAAAG
ENST00000005260	1124	1124	AGTCCCTTGATCGATATGTTTAATAACCCAGCCACGGCTGCCCCGAATTCA
ENST00000005260	1221	1221	AGCGATCAGTTTCGGTTGCAACGGGACTGAACATGATGAAGAAGCAGAAAG
ENST00000005260	1226	1226	TCAGTTTCGGTTGCAACGGGACTGAACATGATGAAGAAGCAGAAAGTGAAG
ENST00000005260	1252	1252	CATGATGAAGAAGCAGAAAGTGAAGACCATCTTCCCGCACACTGCGGGCTC
ENST00000005260	1285	1285	CCCGCACACTGCGGGCTCCAACAAGACCTTACTCAGCTTTGCACAGGGAGA
ENST00000005260	1362	1362	AGAAGGATGGCTGGCTCTATGGAGAACACGACGTGTCCAAGGCGAGGGGTT
ENST00000005260	1429	1429	CACGAAGTTGCTGGAAGAAAATGAGACAGAAGCAGTGACCGTGCCCACGCC
ENST00000005260	1441	1441	GGAAGAAAATGAGACAGAAGCAGTGACCGTGCCCACGCCAAGCCCCACACC
ENST00000005260	1490	1490	CCAGTGAGAAGCATCAGCACCGTGAACTTGTCTGAGAATAGCAGTGTTGTC
ENST00000005260	1627	1627	TAAGGCCCCAGCGTCCAAGCCCGAGACCGCGGCTCCTAACGATGCCAACGG
ENST00000005260	1654	1654	CGCGGCTCCTAACGATGCCAACGGGACTGCAAAGCCGCCTTTTCTCAGCGG
ENST00000005260	1685	1685	AAGCCGCCTTTTCTCAGCGGAGAAAACCCCTTTGCCACTGTGAAACTCCGC
ENST00000005260	1704	1704	GAGAAAACCCCTTTGCCACTGTGAAACTCCGCCCGACTGTGACGAATGATC
ENST00000005260	1757	1757	TCGGCACCCATCATTCGATGAGAGGACAGCCAAGGACTCTCCCGGGCCTCT
ENST00000005260	1767	1767	TCATTCGATGAGAGGACAGCCAAGGACTCTCCCGGGCCTCTCCGGTTCTCC
ENST00000005260	1862	1862	CGGGAAGCTTCAGTGGAGAGGCCTAACTCTAATGTCGCCTGCTTAAGCAAA
ENST00000005260	1919	1919	TTCTCTGTTTCACGTAGTTGGGTTGACAAGTTTCTGCCTTTAAGATAAATG
ENST00000005260	1960	1960	AAGATAAATGAGTAATAGTCTAATGACCAGCTCAGCCATTTAAAATATTTT
ENST00000005260	2006	2006	ATTTTCTTCCTATTCTGTTCAAGAAACAGTAAACTTGGTTTCAATCTTTAC
ENST00000005260	2013	2013	TCCTATTCTGTTCAAGAAACAGTAAACTTGGTTTCAATCTTTACTGTATTT
ENST00000005260	2063	2063	TTTTAAATGAATTTTTTCCTTAATAACAGCCAGAATAAGGGATAGTCTATG
ENST00000005260	2126	2126	GCTTTCTGCACCTGATATGAATGAGACCAGTTTTATTTTATAAAGCATGTG
ENST00000005260	2262	2262	GAAAATACTATATAAATGTAATTTAACTTAAAATGTTTAAGTGTAGAGCTT
ENST00000005260	2302	2302	GTGTAGAGCTTCCAGAGATGGAGAAACCCCCACCCTCCCTCCAACCACGCC
ENST00000005260	242	242	ATGTCCCGGGGGCCCGAGGAGGTGAACCGGCTCACGGAGAGCACCTACCGG
ENST00000005260	2550	2550	CTGCATCCATTACCAGTACACTCAAACTGCTCGGGGTCCTGGTTTCTCCGT
ENST00000005260	2624	2624	AAAGGATACGTGTAAAGCCAGGATGACCTCTGGTGCCTGGAGAAGGGCGGG
ENST00000005260	2682	2682	GCCTAGCAGCCATGATGCCCTCGGAACCTGGCCCTATGGTATGGATGTGAG
ENST00000005260	2709	2709	CTGGCCCTATGGTATGGATGTGAGGACTACGCACTGGCTGCCCTGAGCCCG
ENST00000005260	279	279	AGAGCACCTACCGGAATGTTATGGAACAGTTCAATCCTGGGCTGCGAAATT
ENST00000005260	2955	2955	AGGCTGAGGCAGGAGAATCACTTGAACCCGGGAGGCAGAGGTTGCAGTGAG
ENST00000005260	3047	3047	TGTGTTGCTGGGTGCTGGGGCTGTGACTTATCCCCTCTCCTTTAGCCTTGC
ENST00000005260	311	311	AATCCTGGGCTGCGAAATTTAATAAACCTGGGGAAAAATTATGAGAAAGCT
ENST00000005260	3202	3202	GTTACCATCTGCTTCTCCTGGGAGGACAAACCAGGCACCCCCACCATGAAG
ENST00000005260	3255	3255	GCTGCAGGCACCATGAACTATGTTAACAACCCCAGTCTGTACTACAGAAAG
ENST00000005260	3379	3379	GGAGCCCCATCTGGCGCTAAGGGGAACTGCTGGGGTGTGGGTGACACCTGG
ENST00000005260	3397	3397	AAGGGGAACTGCTGGGGTGTGGGTGACACCTGGCCTTTGGCGTTCTGCCTT
ENST00000005260	3490	3490	TGGGGGTCTCGGATGCAACCTGCAGACCCCGTGGCTCACCCAACCCCAGGT
ENST00000005260	3528	3528	CCCAACCCCAGGTTCTGCCTCCCAGACCAGAACGGGCATGGCCTGGTCCTT
ENST00000005260	426	426	CCACTGGGTCCCCCGTGTCAACTGAACTGGGACATGTCCTCATAGAGATTT
ENST00000005260	432	432	GGTCCCCCGTGTCAACTGAACTGGGACATGTCCTCATAGAGATTTCAAGTA
ENST00000005260	468	468	TAGAGATTTCAAGTACCCACAAGAAACTCAACGAGAGTCTTGATGAAAATT
ENST00000005260	543	543	TCCATGAGCTGGAGAAGAAGATAGAACTTGACGTGAAATATATGAACGCAA
ENST00000005260	586	586	GAACGCAACTCTAAAAAGATACCAAACAGAACACAAGAATAAATTAGAGTC
ENST00000005260	591	591	CAACTCTAAAAAGATACCAAACAGAACACAAGAATAAATTAGAGTCTTTGG
ENST00000005260	712	712	ACACAAAGAAATTGAGTATGTGGAGACCGTTACTTCTCGTCAGAGTGAAAT
ENST00000005260	864	864	ATTATTATCACTTACAGTCTGCAGAACTACTGAATTCCAAGCTGCCTCGGT
ENST00000005260	898	898	TTCCAAGCTGCCTCGGTGGCAGGAGACCTGTGTTGATGCCATCAAAGTGCC
ENST00000005260	958	958	CATGAATATGATCGAAGAAATAAAGACCCCAGCCTCTACCCCCGTGTCTGG
ENST00000005260	985	985	CCCAGCCTCTACCCCCGTGTCTGGAACTCCTCAGGCTTCACCCATGATCGA
ENST00000014930	1134	1134	TTATAAGAGCTTTGTCTTCAGAAAAACTAAAAATAAAAGGCATTGACTTAA
ENST00000014930	179	179	TACAACATGTTGGGCATGATCAAGAACTCGCTGTTCGGAAGCGTAGAGACG
ENST00000014930	233	233	CCTTGGCAGGTCCTAAGCAAAGGGGACAAGGAAGAAGTTGCCTATGAAGAA
ENST00000014930	371	371	GCAAAGTATGCGGGGGGCACCAATGACAAGGGAATTGGGATGGGGATGACA
ENST00000014930	394	394	TGACAAGGGAATTGGGATGGGGATGACAGTCCCTATTTCCTTTGCTGTGTT
ENST00000014930	476	476	TTAAAAGTCTGGTTCCGGATTCCAAACCAATTTCAAAGCGACCCACCAGCT
ENST00000014930	509	509	CAAAGCGACCCACCAGCTCCCAGTGACAAAAGCGTTAAGATTGAGGAACGG
ENST00000014930	650	650	GAGGGCACAGCCACCTACCGGGGGGACATCTACTTCTGCACGGGTTATGAC
ENST00000014930	674	674	GACATCTACTTCTGCACGGGTTATGACCCTCCCATGAAGCCCTACGGACGG
ENST00000014930	724	724	GCGCAATGAGATCTGGCTGTTGAAGACATGAGTGACCCACTGAACCAAGAA
ENST00000014930	733	733	GATCTGGCTGTTGAAGACATGAGTGACCCACTGAACCAAGAACTTACTGGA
ENST00000014930	742	742	GTTGAAGACATGAGTGACCCACTGAACCAAGAACTTACTGGAAGTGTGCCT
ENST00000002501	1011	1011	GGGGTGAAGGGGACCCAGGCCTGTGACAGCCACTCCAGGAACTCCTGGGGG
ENST00000002501	1274	1274	ACCTGCTTCTCTTGGCCCCTGCGTGACAGACAAGTCCATTCCCTCCTTAGC
ENST00000002501	1322	1322	AGCTCAGAACACCAAATATCACCAGACTGCCTAAGAGACTTGATGACACCT
ENST00000002501	1342	1342	ACCAGACTGCCTAAGAGACTTGATGACACCTCCCGGAATGCTCTCGGGGTG
ENST00000002501	1466	1466	TACAAGGCCTGCCCACGGCCCTTAAACTTGCTGGGCAGGTTTGGAGCCCAT
ENST00000002501	1495	1495	GCTGGGCAGGTTTGGAGCCCATGGGACCCCGTGGGTCTCTGTCCAGGAGCA
ENST00000002501	1534	1534	TGTCCAGGAGCAGCAGAGGAGGCTGACAGGCCCTGCTCCCTCTGCTCTGGG
ENST00000002501	1742	1742	ATGAGCACACTTCTGGGGAAGGAAAACAGGCTCCTGGCCTTCACTCTCAGC
ENST00000002501	2041	2041	GAGCTTCCACAGAGCTCGTTTGCAAACAGGGGGATTAAAGCATCACTGCGC
ENST00000002501	220	220	TGCGCTGGGCGTCCCAGCCCAGGGGACAGGGGACAATGGCCACACGCCTGT
ENST00000002501	227	227	GGCGTCCCAGCCCAGGGGACAGGGGACAATGGCCACACGCCTGTGGAGGAG
ENST00000002501	359	359	CTGGAGGTCCACTTCGACCTCCTGGACCTCACTGAGCTCACCGACATGTCG
ENST00000002501	386	386	CTCACTGAGCTCACCGACATGTCGGACCAGGAGCTGGCCGAGGTCTTTGCT
ENST00000002501	413	413	CAGGAGCTGGCCGAGGTCTTTGCTGACTCGGACGACGAGAACCTCAACACC
ENST00000002501	428	428	GTCTTTGCTGACTCGGACGACGAGAACCTCAACACCGAGTCCCCAGCAGGT
ENST00000002501	505	505	CCTGCGCTCCCCTTCCTGGACGAGGACAAGGGCTGAGCAGAGCCACGAGAA
ENST00000002501	679	679	ACGATGGCAGATCTGGGCAGTGCTGACCCAGCAGACACACTTCACCCGCCC
ENST00000002501	688	688	GATCTGGGCAGTGCTGACCCAGCAGACACACTTCACCCGCCCACGAGGCTC
ENST00000002501	767	767	GGGGCAGCTCTCTGCCAGCCCCGAGACCGGCCTTGTCTGCTGGGCACGGGT
ENST00000002501	831	831	GGAGACCAGCCGGCTTTCCTGGGGGACACACGGGGCCCCCGGATGCCTCTG
ENST00000002501	998	998	CCACGGCGGCCTTGGGGTGAAGGGGACCCAGGCCTGTGACAGCCACTCCAG
ENST00000022615	1265	1265	GCATGTCCCACACCATTTTTTCATGACCTTGTAATATACTGGTCTCTGTGC
ENST00000022615	165	165	TGGCATGGTCAAGATAGACCTGAAAACCAAGTCTTGTAGTGGAGTGGAATT
ENST00000022615	265	265	CTAGAAACCAAATATAAGGTCTGTAACTATGGACTTACCTTCACCCAGAAA
ENST00000022615	295	295	GGACTTACCTTCACCCAGAAATGGAACACAGACAATACTCTAGGGACAGAA
ENST00000022615	356	356	AGAATAAGTTGGCTGAAGGGTTGAAACTGACTCTTGATACCATATTTGTAC
ENST00000022615	385	385	ACTCTTGATACCATATTTGTACCGAACACAGGAAAGAAGAGTGGGAAATTG
ENST00000022615	541	541	CTTGCTGGCTATCAGATGAGTTTTGACACAGCCAAATCCAAACTGTCACAG
ENST00000022615	557	557	TGAGTTTTGACACAGCCAAATCCAAACTGTCACAGAATAATTTCGCCCTGG
ENST00000022615	598	598	TTCGCCCTGGGTTACAAGGCTGCGGACTTCCAGCTGCACACACATGTGAAC
ENST00000022615	688	688	AATGAGAAGATTGAAACATCCATAAACCTTGCTTGGACAGCTGGGAGTAAC
ENST00000022615	712	712	AACCTTGCTTGGACAGCTGGGAGTAACAACACCCGTTTTGGCATTGCTGCT
ENST00000022615	759	759	TGCTAAGTACATGCTGGATTGTAGAACTTCTCTCTCTGCTAAAGTAAATAA
ENST00000022615	76	76	GAGAGATTTTTCTAAGATATGTGTAACACACCAACGTACTGTGACCTAGGA
ENST00000022615	800	800	AAGTAAATAATGCCAGCCTGATTGGACTGGGTTATACTCAGACCCTTCGAC
ENST00000022615	816	816	CCTGATTGGACTGGGTTATACTCAGACCCTTCGACCAGGAGTCAAATTGAC
ENST00000022615	840	840	GACCCTTCGACCAGGAGTCAAATTGACTTTATCAGCTTTAATCGATGGGAA
ENST00000022615	868	868	TTATCAGCTTTAATCGATGGGAAGAACTTCAGTGCAGGAGGTCACAAGGTT
ENST00000022615	94	94	ATGTGTAACACACCAACGTACTGTGACCTAGGAAAGGCTGCTAAGGATGTC
ENST00000022615	971	971	TGTCCCTGGAAGTGAAGAGAAATGAACCCACTATGTTTTGGCCTTAAAATT
ENST00000005286	1012	1012	GCACAACTTCACAGCCAGCCTCCTGACCCTGCGGATCAAGGTGAAGAAGGG
ENST00000005286	1048	1048	CAAGGTGAAGAAGGGGCTGCATGTGACAGCCGCCCGCCCAGCCCAGCCCAC
ENST00000005286	105	105	GCGGGTGCGGGAGATGCCGTGCGGGACTGGGGCCACCTGAGCCGCCCGCCT
ENST00000005286	1081	1081	CCGCCCAGCCCAGCCCACACTCTGGACTGCCAAGCTGGACCGCTTCAAGGG
ENST00000005286	1094	1094	CCCACACTCTGGACTGCCAAGCTGGACCGCTTCAAGGGCTCCAGGCACCAC
ENST00000005286	1182	1182	AGCCAGATTCCAGCAGTCCCCTTGAACTGTCTGAGTTCCTATGGGTGGACT
ENST00000005286	1205	1205	GAACTGTCTGAGTTCCTATGGGTGGACTTTGTGGTGGAGAATAGCACTGGT
ENST00000005286	1304	1304	GGCCAGGCCCCTGAAGCAGAGAAGGACAAAATGGTGTGGGAAATCCTGGTG
ENST00000005286	1340	1340	TGGGAAATCCTGGTGTCTGAGCGGGACATCAGAGCCCTTATCCCACTGGCC
ENST00000005286	1399	1399	GGAGCTGGTGAATACAGCACCACTGACTGGAGTGCCCCAGCATGTCCCCGT
ENST00000005286	1583	1583	CGGGGCGCCCGGGGGGTGCGAGTGGACTTCTGGTGGCGCCGGCTCCGCGCC
ENST00000005286	1621	1621	CCGGCTCCGCGCCTCGCTGCGGCTGACCGTGTGGGCCCCCCTGCTACCGCT
ENST00000005286	1725	1725	CTGGCCCTGCTGAAGGGCCTGCGGAACCCGCTGCAGAGGCGTCGGATGAGG
ENST00000005286	2012	2012	ATTGAGGTGCGTTCCCCACTGTCTGACTCCATCCTGGGGGAGCAGGCGCTG
ENST00000005286	2104	2104	GCAGCCAGTGATGGGCATCTCGCTGACCTTGAGCCGGGGCACTGCCCACCC
ENST00000005286	2258	2258	CCAGCTGAGCTCTACGACCGCCGTGACCTGGGACTGTCCGTCTCAGCCGAG
ENST00000005286	2265	2265	AGCTCTACGACCGCCGTGACCTGGGACTGTCCGTCTCAGCCGAGGAGCCTG
ENST00000005286	278	278	GTGGACTGTGGCCAGGCTCCCCTGGACCCTGTCTACCTGCCGGCAGCCCTG
ENST00000005286	2793	2793	TCGTCCTGCGCTATCAGCGCAAAGAACCTCCCGACAGTGCCACTGACCCCA
ENST00000005286	2813	2813	AAAGAACCTCCCGACAGTGCCACTGACCCCACCTCCCCCCAGCCCCACAAC
ENST00000005286	2858	2858	CACAACTGGGTCTGGCTGGGCACTGACCAGGAGGAACTGAGCCGCCAGCTG
ENST00000005286	2868	2868	TCTGGCTGGGCACTGACCAGGAGGAACTGAGCCGCCAGCTGGACCGGCAGT
ENST00000005286	2885	2885	CAGGAGGAACTGAGCCGCCAGCTGGACCGGCAGTCCCCTGGCCCGCCCAAG
ENST00000005286	3055	3055	GCGGCGGAAGCGAGTAGAGTTTGTGACATTTGCGCCAGCCCCTCCAGCCCA
ENST00000005286	3143	3143	TCCATCCTTGTGGCAGGCGAGGAGGACATCCGCTGGGTGTGTGAGGACATG
ENST00000005286	324	324	CCCTGGAGCTCCTAGACGCCCCTGAACACTTCCGTGTGCAGCAGGTGGGCC
ENST00000005286	3398	3398	CCCTCTGCCCTGCCCCTTGTCATGGACCATGGTCGTGAGGAAGGGCTCATG
ENST00000005286	3440	3440	GGGCTCATGCCCCTTATTTATGGGAACCATTTCATTCTAACAGAATAAACC
ENST00000005286	50	50	GGCGGCGGCGGCGGCGGCGGCCGGGACCCAGCGGGCCAGGTGGGGACGGCG
ENST00000005286	550	550	GGCCGTTTCAGTGGAAGCGGCTGTGACTCCAGCAGAGCCCTACGCCCGGGT
ENST00000005286	881	881	GGGGGTGTGGAGCTGCGCCCAGCAGACCCCCCGCAGTACCAGGAGGTACCT
ENST00000005286	922	922	GGAGGTACCTCTGGACGAGGCTGTGACTCTGCGGGTGCCTGACATGCCAGT
ENST00000005286	938	938	GAGGCTGTGACTCTGCGGGTGCCTGACATGCCAGTGCGGCCCGGCCAGCTC
ENST00000000233	245	245	GGTTGGCTTGGATGCGGCTGGCAAGACCACAATCCTGTACAAACTGAAGTT
ENST00000000233	262	262	CTGGCAAGACCACAATCCTGTACAAACTGAAGTTGGGGGAGATTGTCACCA
ENST00000000233	317	317	CCCAACCATAGGCTTCAATGTAGAAACAGTGGAATATAAGAACATCTGTTT
ENST00000000233	333	333	AATGTAGAAACAGTGGAATATAAGAACATCTGTTTCACAGTCTGGGACGTG
ENST00000000233	405	405	CCTCTGTGGCGGCACTACTTCCAGAACACTCAGGGCCTCATCTTTGTGGTG
ENST00000000233	432	432	ACTCAGGGCCTCATCTTTGTGGTGGACAGTAATGACCGGGAGCGGGTCCAA
ENST00000000233	441	441	CTCATCTTTGTGGTGGACAGTAATGACCGGGAGCGGGTCCAAGAATCTGCT
ENST00000000233	540	540	CTGCTGGTATTTGCCAACAAGCAGGACATGCCCAACGCCATGCCCGTGAGC
ENST00000000233	572	572	CAACGCCATGCCCGTGAGCGAGCTGACTGACAAGCTGGGGCTACAGCACTT
ENST00000000233	576	576	GCCATGCCCGTGAGCGAGCTGACTGACAAGCTGGGGCTACAGCACTTACGC
ENST00000000233	753	753	AGCTCCTGCGTGCATCCCCGGGATGACCAGACTCCCGGACTCCTCAGGCAG
ENST00000000233	758	758	CTGCGTGCATCCCCGGGATGACCAGACTCCCGGACTCCTCAGGCAGTGCCC
ENST00000000233	766	766	ATCCCCGGGATGACCAGACTCCCGGACTCCTCAGGCAGTGCCCTTTCCTCC
ENST00000056217	1032	1032	AGGTACAAGATGTGATGCTTGGGAGACAAGGAGAAAGAATGGGGCTCACTG
ENST00000056217	1213	1213	GGACTCTCAGGACGAAAAGAGTCAAACCTTTTTGGGAAAATCAGAGGAAGT
ENST00000056217	1483	1483	CATGACTCAGATTCCCGGGACTCAGACAGAGTCCAGGGCTGAGGAACTGTC
ENST00000056217	1810	1810	CCCAGTTGCCTTTCCCAGGAGGGAAACCTCTTGTGCTGCACGTGCTCCAGA
ENST00000056217	1988	1988	GGCACCGTCCAGCACTTACGGAGTGACTCCTTCCCTGGTTCTCACAGGACA
ENST00000056217	2398	2398	GGACACCCATCCCTCCGTGGTGGAGACAGATGGCCATGCTCGTGTAGTGGT
ENST00000056217	2711	2711	CCTCTACCCCCACTACCCATCATAGACCCTCCCACCGAACCACCCCCATTG
ENST00000056217	3300	3300	GCTGGAGCCGGCAGGGCCTGCGCAGACCTTCCATCTTGCCTGAGGGCTCTT
ENST00000056217	339	339	CCTATAAGTGGAGAGAGGAACACAGACTCTCAGCAACTCAGCAGAGTGAGT
ENST00000056217	3535	3535	GCAGCGGCTGGAGAGCCTGTCCGAGACACCCGGGCCTAGCTCTCCGCGGCA
ENST00000056217	3890	3890	ACGTTCCTTTCAGACCTGGAAGAGAACTTTGAGAACAATATCTTCTCCTTC
ENST00000056217	3950	3950	GACGTAGTCCTGAACCACGCCCCAGACTTCCGCCGGGTCTACCTGCCTTAT
ENST00000056217	4445	4445	CCAGTCCACCTGCACCTCTTCAATGACTGTCTGCTGCTGTCTCGGCCCCGA
ENST00000056217	4589	4589	CTGTTCCGACTCTTTCTGCGGCAGAACACTCAGGGCGCCCAGGCCGAGTTC
ENST00000056217	4956	4956	AGACTGCCAAACTACAGCTGGTGGAACAGCAAGCCTAAGTCTTCTCTGAGA
ENST00000056217	5034	5034	GCTCATGGCAAGGGCTGGCCCCAGAACCCTGCAAGAGAGGCCTTCTGTGGA
ENST00000056217	5066	5066	AAGAGAGGCCTTCTGTGGATGGAGAACTAGGCCTTCTCAAAGCTCAAGGAC
ENST00000056217	5090	5090	AACTAGGCCTTCTCAAAGCTCAAGGACAAAATCCAGCTAACCCAGTCCCTC
ENST00000056217	5187	5187	AGGGACTTTGCACTGGACTCTGGGAACCTTTCATCATTAAAAAAAGGGGGA
ENST00000056217	5212	5212	ACCTTTCATCATTAAAAAAAGGGGGACCATTGGGGCCTGAGCCAAGGAACT
ENST00000056217	5265	5265	CCTTCTACTGCCTTATAGTGCTTAAACATTCTCCGCCTCCAGGGTGCAGAT
ENST00000056217	5426	5426	CCGGTGACCTCTAAGGTATCTTCTAACCTAGAAATTCACCATAATTATGGT
ENST00000056217	652	652	ATTTTGGCCAGGACTTACTTCTTTGACATTGGGATCTGGACAGGCAGAAGA
ENST00000064780	1014	1014	AGCTGCTGAAAGAGTACCACAGCAAACAGCTGGTGCAGACGAGCCACAGGC
ENST00000064780	1339	1339	CGTGGCTCGAATTCCTGAGCAGCGGACAAGTTCAATGGTGTCTGAGGTGAA
ENST00000064780	1366	1366	AAGTTCAATGGTGTCTGAGGTGAAGACCATCACGGAGGCTGGGCCCTCGTG
ENST00000064780	1406	1406	GGGCCCTCGTGGGGTGATCTCCCTGACTCCCCACAGCCTGGCCTCCCCCCT
ENST00000064780	1496	1496	AAGTGGCTGAAGCCCCCAGCAGAGAACAAGGCCGAGGAGAACCGCTATGTG
ENST00000064780	1511	1511	CCAGCAGAGAACAAGGCCGAGGAGAACCGCTATGTGGTCCGGCTAAGTGAG
ENST00000064780	1574	1574	ATCTGAGGGGCGGTCTAGTCTAAGGACACTGCGGCCCTGCCCTGGGAGGTT
ENST00000064780	1646	1646	TGGAGCTGCAGCTGGGACTGTGAGGACCGAGAAGCAATGGCCCAGCAGACG
ENST00000064780	1674	1674	GAGAAGCAATGGCCCAGCAGACGAGACAGCAAAGACCAAGGCCTGGAGGTG
ENST00000064780	1683	1683	TGGCCCAGCAGACGAGACAGCAAAGACCAAGGCCTGGAGGTGGGAGCGTCT
ENST00000064780	2177	2177	TAGGTTCTGGGCTGGGTTGTGGGGGACTGGGGAGCTGGGCTCTACCATCCC
ENST00000064780	2362	2362	GTTTTTAATGAAACTGAAAAAATAGACTTGATCCCGGCAGGACTGTGATAC
ENST00000064780	2378	2378	AAAAAATAGACTTGATCCCGGCAGGACTGTGATACAGAGCCCTAGCCTGCC
ENST00000064780	2441	2441	AGATCTCAGGAGCTTTAGGGAGAAGACTTGGTGGGGCTGGAGCACACCTTG
ENST00000064780	2634	2634	CATCCTGTTTCTCTTATTTATTGAAACTCACCATTGCCCTATCCTTGTGTC
ENST00000064780	2943	2943	AGAAATAGTGTGAGCCACATATGTGACTTTAAATTTTCTGACAGTCACATT
ENST00000064780	2994	2994	TCAAAAAGTAAAAAGAAGCAGGTGAACTTAATTTTTTTTTAACCCAGTCTA
ENST00000064780	3125	3125	GTGTATCTTACACATCTTGATTGGAACTCAAATATTTCAAGGGCTCCATAG
ENST00000064780	334	334	GCTGCCCTGGCCTCTCGCCACCCTGACATCAACAACCCTTTGGCAGTGCCC
ENST00000064780	3506	3506	AGGATATGGCTTTGAATGGGGCCTAACACAAATTCATAAACTTTCTTAAAA
ENST00000064780	536	536	GCAACTCGAGATACACTCTGTGGAGACTGCTGGCCTGGGTGGTTTGGGCCT
ENST00000064780	691	691	AGCAGGGGCCAGCAGCGGTGGTGAGACACGGCAGCCTGGGAACGGCACCCG
ENST00000064780	907	907	CAGTGGAATCAACCCTGCCTACCGGACTGAGGATGCCAATGAGGACACCAT
ENST00000064780	926	926	TACCGGACTGAGGATGCCAATGAGGACACCATTGGGGTCCTGGTGCGCTTG
ENST00000040738	10253	10253	TATACACAGTTATTTCAGTATAGAAACTGGCTTTATTGCCAAGTGTTTTTT
ENST00000040738	10308	10308	CATGTTTTAACTCTCATATGAGCAAACTGTCCAACTTCAGTTTTTCATAAG
ENST00000040738	10339	10339	CAACTTCAGTTTTTCATAAGATTAAACTTCTTACGATCAAATTTGTCTCTT
ENST00000040738	10480	10480	TGTATGGGTTTTTTTTTTTATTTTGACTCTTAATGTAAGGTGGATATTTCT
ENST00000040738	1095	1095	AGTGAGCAAAAAAATAAATCAACAGACAAAGGTGAAAAGAAGCCAGACAGC
ENST00000040738	1116	1116	ACAGACAAAGGTGAAAAGAAGCCAGACAGCAATGAGAAAGGAGAAAGAAAG
ENST00000040738	1160	1160	AAGAAAGAAAGAAAAGAAGGAAAAGACTGAAAAGAAATTTGATCACTCAAA
ENST00000040738	1222	1222	ATACACAGAAAGTTAAAGATGAAAAACAAGCAAAGGAAAAAGAAGTAGAGA
ENST00000040738	1289	1289	AGAAAAGAACAGTAATAAAGCTAAAACTGTTGAAGGGACAAAAGAAGATTT
ENST00000040738	1301	1301	TAATAAAGCTAAAACTGTTGAAGGGACAAAAGAAGATTTCTCTTTGATAGA
ENST00000040738	1342	1342	CTTTGATAGATTCTGATGTGGATGGACTTACAGACATCACAGTTAGCTCTG
ENST00000040738	1350	1350	GATTCTGATGTGGATGGACTTACAGACATCACAGTTAGCTCTGTTCATACC
ENST00000040738	1380	1380	ACAGTTAGCTCTGTTCATACCAGTGACCTTTCATCTTTTGAAGAAGATACT
ENST00000040738	1473	1473	ATTACGTCAGATGATGAAGAGAAGAACAAACAGAATAAAACAAAAACTCAA
ENST00000040738	1477	1477	CGTCAGATGATGAAGAGAAGAACAAACAGAATAAAACAAAAACTCAAACTA
ENST00000040738	1499	1499	CAAACAGAATAAAACAAAAACTCAAACTAGTGATTCTAGTGAAGGAAAAAC
ENST00000040738	1523	1523	AACTAGTGATTCTAGTGAAGGAAAAACAAAAAGTGTACGGCATGCGTATGT
ENST00000040738	1555	1555	GTGTACGGCATGCGTATGTCCACAAACCATATCTTTACTCAAAATACTATA
ENST00000040738	1609	1609	ATTCTGATGATGAGCTTACTGTAGAACAACGACGACAGTCCATTGCCAAAG
ENST00000040738	1678	1678	TAAGAAGGCAAATCAATAGAGAAAAACTTGAAGAAAAACGAAAACAGAAAG
ENST00000040738	1696	1696	GAGAAAAACTTGAAGAAAAACGAAAACAGAAAGCAGAAAAGACAAAGTCTT
ENST00000040738	1712	1712	AAAACGAAAACAGAAAGCAGAAAAGACAAAGTCTTCAAAAACCAAGGGTCA
ENST00000040738	1727	1727	AGCAGAAAAGACAAAGTCTTCAAAAACCAAGGGTCAAGGCAGGAGTAGTGT
ENST00000040738	1755	1755	AAGGGTCAAGGCAGGAGTAGTGTGGACTTAGAAGAATCATCAACAAAGAGT
ENST00000040738	1786	1786	AAGAATCATCAACAAAGAGTTTGGAACCTAAAGCCGCCAGAATTAAAGAAG
ENST00000040738	1893	1893	AAAGATTCAAGGAATGTTGAAGAGAACTCCAAAAAGAAACAGCAATATGAA
ENST00000040738	1906	1906	ATGTTGAAGAGAACTCCAAAAAGAAACAGCAATATGAAGAAGATTCCAAAG
ENST00000040738	1934	1934	GCAATATGAAGAAGATTCCAAAGAAACCCTTAAAACAAGTGAGCATTGTGA
ENST00000040738	1943	1943	AGAAGATTCCAAAGAAACCCTTAAAACAAGTGAGCATTGTGAAAAGGAAAA
ENST00000040738	2014	2014	TGAAGCATGTTCATGCAAAAAGTGAACCAAGTAAACCTGCCCGGAGACTTT
ENST00000040738	2035	2035	GTGAACCAAGTAAACCTGCCCGGAGACTTTCAGAGTCTTTGCATGTAGTTG
ENST00000040738	2067	2067	GAGTCTTTGCATGTAGTTGACGAAAACAAAAATGAATCCAAATTAGAAAGA
ENST00000040738	2095	2095	AAAATGAATCCAAATTAGAAAGAGAACATAAAAGACGGACATCTACCCCTG
ENST00000040738	2151	2151	ATGGAGGGGGTACAGGAAGAGACTGACACAAGAGATGTAAAAAGGCAAGTA
ENST00000040738	2212	2212	AAATTTGCACCGAAGAGCCCCAGAAACAGAAAAGCACACTTAAAAACGAAA
ENST00000040738	2264	2264	GCATCTAAAGAAAGATGATTCTGAAACACCACATTTGAAAAGCCTACTTAA
ENST00000040738	2333	2333	CAAGGAGAAGCCTGAAAGAGAGAAAACTCCATCGGAAGACAAATTGTCTGT
ENST00000040738	2346	2346	GAAAGAGAGAAAACTCCATCGGAAGACAAATTGTCTGTGAAACATAAATAT
ENST00000040738	2362	2362	CATCGGAAGACAAATTGTCTGTGAAACATAAATATAAAGGTGATTGTATGC
ENST00000040738	2393	2393	ATATAAAGGTGATTGTATGCATAAAACAGGTGATGAGACTGAGCTTCACTC
ENST00000040738	2405	2405	TTGTATGCATAAAACAGGTGATGAGACTGAGCTTCACTCTTCTGAGAAAGG
ENST00000040738	2471	2471	AAATATTCAAAAGCAAAGTCAACAAACAAAGCTTTCTTCAGATGATAAAAC
ENST00000040738	2495	2495	AACAAAGCTTTCTTCAGATGATAAAACCGAACGAAAAAGTAAACATAGGAA
ENST00000040738	2512	2512	ATGATAAAACCGAACGAAAAAGTAAACATAGGAATGAAAGGAAATTATCAG
ENST00000040738	2582	2582	GCCAGTTTCTGAATATATTATAAAAACAGATGAGAATGTTCGTAAAGAAAA
ENST00000040738	2642	2642	AGAGAGACGCTTGTCAGCTGAAAAAACTAAGGCAGAGCACAAATCAAGAAG
ENST00000040738	2781	2781	GATAAGTGTGATATGGACTCCACTAACATGGATAGTAATTTGAAACCAGAA
ENST00000040738	2800	2800	CCACTAACATGGATAGTAATTTGAAACCAGAAGAGGTTGTTCACAAGGAGA
ENST00000040738	2834	2834	GGTTGTTCACAAGGAGAAACGACGAACAAAGAGCTTGTTAGAAGAGAAACT
ENST00000040738	285	285	GGCGGCGCGGGTGCGGGCGCCGGGGACCCGCAGCTCGTGGCCATGATCGTG
ENST00000040738	2857	2857	GAACAAAGAGCTTGTTAGAAGAGAAACTTGTGTTGAAGTCTAAATCAAAAA
ENST00000040738	2882	2882	ACTTGTGTTGAAGTCTAAATCAAAAACTCAAGGCAAACAGGTAAAAGTTGT
ENST00000040738	2893	2893	AGTCTAAATCAAAAACTCAAGGCAAACAGGTAAAAGTTGTAGAAACAGAAT
ENST00000040738	2912	2912	AGGCAAACAGGTAAAAGTTGTAGAAACAGAATTACAAGAAGGTGCCACAAA
ENST00000040738	2938	2938	CAGAATTACAAGAAGGTGCCACAAAACAGGCAACCACTCCAAAACCAGACA
ENST00000040738	2956	2956	CCACAAAACAGGCAACCACTCCAAAACCAGACAAGGAGAAGAACACAGAAG
ENST00000040738	2961	2961	AAACAGGCAACCACTCCAAAACCAGACAAGGAGAAGAACACAGAAGAAAAT
ENST00000040738	2973	2973	ACTCCAAAACCAGACAAGGAGAAGAACACAGAAGAAAATGACTCAGAAAAA
ENST00000040738	2988	2988	AAGGAGAAGAACACAGAAGAAAATGACTCAGAAAAACAGCGTAAGTCTAAA
ENST00000040738	2998	2998	ACACAGAAGAAAATGACTCAGAAAAACAGCGTAAGTCTAAAGTTGAAGACA
ENST00000040738	3021	3021	AAACAGCGTAAGTCTAAAGTTGAAGACAAACCTTTTGAAGAAACTGGTGTT
ENST00000040738	3025	3025	AGCGTAAGTCTAAAGTTGAAGACAAACCTTTTGAAGAAACTGGTGTTGAAC
ENST00000040738	3038	3038	AGTTGAAGACAAACCTTTTGAAGAAACTGGTGTTGAACCTGTATTAGAGAC
ENST00000040738	312	312	CCGCAGCTCGTGGCCATGATCGTGAACCACCTCAAGAGCCAGGGGCTCTTC
ENST00000040738	3261	3261	AAGAAGGACGAAAATAAATCAGATGACAAGGATGGTAAAGAAGTTGACAGT
ENST00000040738	3282	3282	GATGACAAGGATGGTAAAGAAGTTGACAGTAGTCATGAAAAGGCCAGAGGT
ENST00000040738	34	34	TTGCTCTGGATCCGCTGGTTCCGTAACAACATCCCGTTGGCTTCCCTCAGG
ENST00000040738	3411	3411	AAAGGAGAAGAAAAATTAGCAGCAAACACTTTGAGCACTCCCAGCGGTTCC
ENST00000040738	3448	3448	CTCCCAGCGGTTCCTCCCTTCAGAGACCAAAAAAGAGTGGTGATATGACAT
ENST00000040738	3470	3470	GAGACCAAAAAAGAGTGGTGATATGACATTGATCCCTGAACAAGAGCCAAT
ENST00000040738	3484	3484	GTGGTGATATGACATTGATCCCTGAACAAGAGCCAATGGAAATTGATTCTG
ENST00000040738	354	354	GGGCTCTTCGACCAGTTCCGCAGAGACTGCCTGGCCGACGTGGACACCAAG
ENST00000040738	3545	3545	TGAAAATGTGTTTGAAGTATCTAAAACCCAAGACAACCGCAATAATAATTC
ENST00000040738	3552	3552	GTGTTTGAAGTATCTAAAACCCAAGACAACCGCAATAATAATTCTCAGCAA
ENST00000040738	3601	3601	AAGACATTGACTCTGAAAATATGAAACAAAAAACTTCTGCCACTGTTCAAA
ENST00000040738	3608	3608	TGACTCTGAAAATATGAAACAAAAAACTTCTGCCACTGTTCAAAAGGATGA
ENST00000040738	3641	3641	CACTGTTCAAAAGGATGAATTGAGAACTTGCACAGCAGATTCAAAAGCAAC
ENST00000040738	3695	3695	TCCAGCTTATAAGCCAGGCCGTGGAACAGGAGTTAATAGTAATTCTGAAAA
ENST00000040738	372	372	CGCAGAGACTGCCTGGCCGACGTGGACACCAAGCCTGCGTATCAGAATCTG
ENST00000040738	3746	3746	GCATGCCGATCATAGAAGCACCTTGACCAAGAAAATGCATATACAAAGTGC
ENST00000040738	3802	3802	CCAAAATGAACCCTGGGGAGAAAGAACCCATTCATAGAGGAACTACTGAAG
ENST00000040738	3818	3818	GGAGAAAGAACCCATTCATAGAGGAACTACTGAAGTGAATATAGATTCTGA
ENST00000040738	3909	3909	GATAGGGTACAGAAGAATTTGAAAAACACAGCTGCTGAAGAACATGTTGCT
ENST00000040738	3925	3925	ATTTGAAAAACACAGCTGCTGAAGAACATGTTGCTCAAGGAGATGCCACTC
ENST00000040738	3955	3955	TTGCTCAAGGAGATGCCACTCTTGAACATTCCACAAATTTAGACTCCTCAC
ENST00000040738	3972	3972	ACTCTTGAACATTCCACAAATTTAGACTCCTCACCATCCTTAAGTTCAGTG
ENST00000040738	400	400	CCAAGCCTGCGTATCAGAATCTGAGACAGCGTGTTGACAACTTTGTTGCAA
ENST00000040738	411	411	TATCAGAATCTGAGACAGCGTGTTGACAACTTTGTTGCAAATCACTTGGCA
ENST00000040738	4116	4116	CCTGCGGATCACTCTGCTCTCCCTAACCAAAGTCTGACTGTTAGGGAATCA
ENST00000040738	4127	4127	CTCTGCTCTCCCTAACCAAAGTCTGACTGTTAGGGAATCAGAAGTCCTTAA
ENST00000040738	4154	4154	TGTTAGGGAATCAGAAGTCCTTAAGACAAGTGACAGCAAAGAAGGTGGTGA
ENST00000040738	4161	4161	GAATCAGAAGTCCTTAAGACAAGTGACAGCAAAGAAGGTGGTGAAGGTTTC
ENST00000040738	4228	4228	CAAAAGCAAGCATCACTAGCAAAAGACACATTCCAGAAGCTCACCAGGCTA
ENST00000040738	4270	4270	ACCAGGCTACTTTATTGGATGGTAAACAAGGAAAGGTAATCATGCCTCTTG
ENST00000040738	4409	4409	AAATGCAGAGCCCAATTTAAAGCAGACAATTAAAGCAACAGTAGAGAATGG
ENST00000040738	4496	4496	CCTGAATACAGAAAAATATGCTGAAACTGTCAAACTTAAGCATAAAAGAAG
ENST00000040738	4504	4504	CAGAAAAATATGCTGAAACTGTCAAACTTAAGCATAAAAGAAGCCCAGGTA
ENST00000040738	4539	4539	AAAAGAAGCCCAGGTAAAGTAAAAGACATATCAATTGATGTTGAAAGAAGG
ENST00000040738	4572	4572	ATTGATGTTGAAAGAAGGAATGAAAACAGTGAGGTAGACACCAGTGCTGGA
ENST00000040738	4584	4584	AGAAGGAATGAAAACAGTGAGGTAGACACCAGTGCTGGAAGTGGCTCTGCA
ENST00000040738	4636	4636	CCTCTGTTTTACACCAAAGGAACGGACAAACTGAGGATGTGGCAACTGGGC
ENST00000040738	4640	4640	TGTTTTACACCAAAGGAACGGACAAACTGAGGATGTGGCAACTGGGCCTAG
ENST00000040738	468	468	ACATGGAGTCCGCATCTCAATAAGAACCAGCTAAGAAACAACATTAGACAA
ENST00000040738	4769	4769	GCCTGCCACAACCACTTCTTCAGAAACAAGACAAAGTGAGGTGGCTTTGCC
ENST00000040738	4774	4774	CCACAACCACTTCTTCAGAAACAAGACAAAGTGAGGTGGCTTTGCCTTGCA
ENST00000040738	480	480	CATCTCAATAAGAACCAGCTAAGAAACAACATTAGACAACAAGTCCTCAAA
ENST00000040738	4835	4835	GGCAGATGAAGGCCTCATAATAGGAACACATTCCAGAAATAATCCTCTTCA
ENST00000040738	490	490	AGAACCAGCTAAGAAACAACATTAGACAACAAGTCCTCAAATCAGGAATGT
ENST00000040738	4949	4949	CACAGAGGGATTTGCTGAAAGTGAAACCTTCCTCACAAGCACTAAGGAAGG
ENST00000040738	5010	5010	GAGTGTGCTGTGGCTGAATCTGAGGACAGAGCAGCAGACCTACTGGCTGTG
ENST00000040738	5022	5022	GCTGAATCTGAGGACAGAGCAGCAGACCTACTGGCTGTGCATGCAGTTAAA
ENST00000040738	5075	5075	CGAAGCCAATGTAAATAGCGTTGTGACAGAGGAAAAGGATGATGCTGTAAC
ENST00000040738	5099	5099	GACAGAGGAAAAGGATGATGCTGTAACCAGTGCAGGCTCTGAAGAAAAATG
ENST00000040738	5165	5165	TAGAGACTCAGAAATAGTTGAAGGAACTATTACTTTTATTAGTGAAGTTGA
ENST00000040738	5219	5219	TGATGGAGCAGTTACAAGTGCTGGAACAGAGATAAGAGCAGGATCTATAAG
ENST00000040738	5303	5303	GATGAGAATGGGTCCCAAAAAAGAAACAGAGGGCACTGTGACATGTACAGG
ENST00000040738	531	531	TCAGGAATGTTGGAGTCTGGTATTGACCGAATTATTTCTCAGGTTGTGGAC
ENST00000040738	5318	5318	CAAAAAAGAAACAGAGGGCACTGTGACATGTACAGGAGCAGAAGGCAGAAG
ENST00000040738	5349	5349	ACAGGAGCAGAAGGCAGAAGTGATAACTTTGTGATCTGCTCAGTAACTGGA
ENST00000040738	5369	5369	TGATAACTTTGTGATCTGCTCAGTAACTGGAGCAGGGCCCCGGGAGGAACG
ENST00000040738	5447	5447	GGGAGATAATGATGCACCACCAGGAACAAGTGCCAGCCAAGAAGGAGATGG
ENST00000040738	5525	5525	GAGTGCAGTCACCAGCACGGGGATAACAGAAGATGGAGAGGGGCCAGCAAG
ENST00000040738	555	555	GACCGAATTATTTCTCAGGTTGTGGACCCAAAGATCAACCACACATTCAGA
ENST00000040738	5702	5702	TCCTTGTGATGATGAAGGCATTGTGACTAGCACAGGCGCAAAAGAGGAAGA
ENST00000040738	580	580	ACCCAAAGATCAACCACACATTCAGACCTCAGGTAGAGAAAGCTGTGCATG
ENST00000040738	5850	5850	TTGATTTGTGAAAGTGCAGAAGGGGACAGTCAGATTGGTACTGTGGTAGAG
ENST00000040738	5931	5931	ATGAATGCAAATGAAAATAATGTTGACAGCATGAGTGGCACAGAGAAAGGA
ENST00000040738	5964	5964	AGTGGCACAGAGAAAGGAAGTAAAGACACAGATATCTGCTCCAGTGCAAAA
ENST00000040738	6011	6011	AAAAGGGATTGTAGAAAGCAGTGTGACCAGTGCAGTCTCAGGAAAGGATGA
ENST00000040738	6041	6041	TGCAGTCTCAGGAAAGGATGAAGTGACACCAGTTCCAGGAGGTTGTGAGGG
ENST00000040738	6074	6074	TCCAGGAGGTTGTGAGGGTCCTATGACTAGTGCTGCATCTGATCAAAGTGA
ENST00000040738	6099	6099	ACTAGTGCTGCATCTGATCAAAGTGACAGTCAGCTCGAAAAAGTTGAAGAT
ENST00000040738	6234	6234	TCACCAAGTGAAAAAGAAGATGAGGACATCATCACCTCTGTAGAAAATGAA
ENST00000040738	6437	6437	AGGAGGTCTCTCAGATGCTCTGAGAACTGAAGAAAATATGGAAGGTACCAG
ENST00000040738	6467	6467	AGAAAATATGGAAGGTACCAGAGTAACCACAGAAGAATTTGAGGCCCCCAT
ENST00000040738	6516	6516	ATGCCCAGTGCAGTCTCAGGAGATGACAGCCAACTCACTGCCAGCAGAAGT
ENST00000040738	67	67	CCGTTGGCTTCCCTCAGGCGGCGGGACCAGTGCAGCCGCCGCCTCCCAGGA
ENST00000040738	670	670	GCAACACAGCTCCCGATGATGAGAAACCAGACACTTCCCTTATTACACAAG
ENST00000040738	6924	6924	ATCATCTCTACGAGCTCGGTGGAAGACTGTGAGGGCCCAGTGTCCAGTGCT
ENST00000040738	7002	7002	GTCACACCAGCGGAAGAGATGGGTGACACCGCCATGATTTCCACAAGCACC
ENST00000040738	7170	7170	TGTATGCCAATTTCCGCCAGCATTGACAGACATGAAGAGAATCAGCTGACT
ENST00000040738	7193	7193	TGACAGACATGAAGAGAATCAGCTGACTGCAGACAACCCAGAAGGGAACGG
ENST00000040738	7200	7200	CATGAAGAGAATCAGCTGACTGCAGACAACCCAGAAGGGAACGGTGACCTG
ENST00000040738	7221	7221	GCAGACAACCCAGAAGGGAACGGTGACCTGTCAGCCACAGAAGTGAGCAAG
ENST00000040738	7284	7284	ATGCCCAGCCTAATTGCTGAGAATAACTGTCGGTGTCCTGGGCCAGTCAGG
ENST00000040738	7321	7321	CTGGGCCAGTCAGGGGAGGCAAAGAACCGGGTCCCGTGTTGGCAGTGAGCA
ENST00000040738	7480	7480	AAATAGGACCATTTGCAGGAAGAGGACAGAAAGAGAGCACTTTACACCTCA
ENST00000040738	7536	7536	GCAGAAGAGAAGAATGTATTGTTGAACTCCCTTCAGAAAGAAGATAAGAGC
ENST00000040738	755	755	CAATGATGCCATGTCGATATTGGAAACCATAACTTCTCTTAACCAAGAAGC
ENST00000040738	7574	7574	AGAAGATAAGAGCCCAGAGACAGGGACAGCAGGGGGCAGTAGCACAGCAAG
ENST00000040738	761	761	TGCCATGTCGATATTGGAAACCATAACTTCTCTTAACCAAGAAGCCAGTGC
ENST00000040738	7635	7635	GGAAGGGGCTTAGAGGGGAATGCTAACTCACCTGCCCACCTGAGAGGACCA
ENST00000040738	7657	7657	CTAACTCACCTGCCCACCTGAGAGGACCAGAACAGACGTCTGGGCAGACGG
ENST00000040738	7663	7663	CACCTGCCCACCTGAGAGGACCAGAACAGACGTCTGGGCAGACGGCTAAGG
ENST00000040738	771	771	ATATTGGAAACCATAACTTCTCTTAACCAAGAAGCCAGTGCTGCTAGGGCT
ENST00000040738	7725	7725	AGCATTCGCTATTTGGCAGCAGTAAACACCGGTGCTATAAAAGCTGATGAC
ENST00000040738	7749	7749	AACACCGGTGCTATAAAAGCTGATGACATGCCACCTGTTCAAGGGACCGTG
ENST00000040738	7769	7769	TGATGACATGCCACCTGTTCAAGGGACCGTGGCTGAGCATTCCTTTCTTCC
ENST00000040738	7818	7818	CCTGCTGAGCAGCAGGGGTCTGAAGACAACTTGAAAACCAGTACCACCAAA
ENST00000040738	7829	7829	GCAGGGGTCTGAAGACAACTTGAAAACCAGTACCACCAAATGTATTACTGG
ENST00000040738	7941	7941	CTGTTGGCTCCTAAATGTGAGCAGGACTTGACTATAAAGAATGATTATAGT
ENST00000040738	7946	7946	GGCTCCTAAATGTGAGCAGGACTTGACTATAAAGAATGATTATAGTGGCAA
ENST00000040738	8000	8000	GACTGATCAAGCATCTGCTGAGAAAACAGGAGATGATAACAGCACAAGGAA
ENST00000040738	8013	8013	TCTGCTGAGAAAACAGGAGATGATAACAGCACAAGGAAATCATTCCCTGAG
ENST00000040738	8046	8046	AGGAAATCATTCCCTGAGGAAGGAGACATAATGGTTACTGTGTCTTCTGAA
ENST00000040738	806	806	CAGTGCTGCTAGGGCTTCAACAGAAACATCAAATGCCAAGACCAGTGAGAG
ENST00000040738	8085	8085	GTGTCTTCTGAAGAAAATGTGTGTGACATAGGCAATGAAGAGTCTCCATTG
ENST00000040738	8131	8131	CATTGAATGTTTTGGGAGGATTGAAACTGAAAGCCAACTTGAAAATGGAGG
ENST00000040738	821	821	TTCAACAGAAACATCAAATGCCAAGACCAGTGAGAGAGCGTCAAAAAAACT
ENST00000040738	8245	8245	GGGGAAAGCCAAGTGGAATAGCTGAACTCCAGAGGGAGCCTTTGTTGGTGA
ENST00000040738	8306	8306	AAATGTTGAAAATTCAGGCTTCAGAACAAATGAAGAAATTCATAGCGAATC
ENST00000040738	8337	8337	GAAGAAATTCATAGCGAATCTTATAACAAAGGAGAGATATCCAGTGGTAGA
ENST00000040738	8367	8367	GGAGAGATATCCAGTGGTAGAAAAGACAACGCAGAAGCCATAAGCGGTCAC
ENST00000040738	844	844	AGACCAGTGAGAGAGCGTCAAAAAAACTTCCATCTCAGCCAACCACTGATA
ENST00000040738	8485	8485	AGCATTATCTCTCTTCAGAAGATGAACCAGATGATAATCCAGATGTCCTGG
ENST00000040738	8577	8577	GAGCCACATGACACAAAGGAAGAGAACTCCAGAGATTTGGAAGAATTACCT
ENST00000040738	8789	8789	AAGACCTCGCAAATACCCTGTAGAAACAACGTTAAAAATGAAAGACGACTC
ENST00000040738	8910	8910	GATGAATCCAATAAAGAAACAGCTAACCTACAAGAAAGAAGTATAAGCAAT
ENST00000040738	900	900	ACTGACAAAGAAAGAACTTCAGAGGACATGGCTGATAAAGAAAAATCTACA
ENST00000040738	9075	9075	AAATCAGTTTCTGATCCAGTGGAGGACAAGAAAGAGCAGGAGTCTGATGAG
ENST00000040738	9239	9239	AGAAGTCAGCCCTCCTGGGGCCCGAACAAGAGGCCAGCAAAGGGTGGAGGA
ENST00000040738	9298	9298	TGAAAAAAGCGAAGCGATAATCCTGACCACTGCTGCCCTAGGCTTATGGAG
ENST00000040738	930	930	GCTGATAAAGAAAAATCTACAGCTGACTCTGGAGGTGAAGGACTGGAAACA
ENST00000040738	9377	9377	CTTGGTGGCCATAGGCTTCTCTTTAACCAGGAAAAAGATATGCATGTGCTG
ENST00000040738	953	953	TGACTCTGGAGGTGAAGGACTGGAAACAGCCCCAAAGTCTGAAGAGTTCAG
ENST00000040738	9531	9531	AGTTTACTTTGTATCTGAACTCAAAACAAAGTAGTTGTATATTTTAACATT
ENST00000040738	9655	9655	CTGGTAATCTGTGTATAGTATATAAACATGTAAAAATAGGTTGTATTTTAC
ENST00000040738	9742	9742	TTTTACAGAGAAAACTTATCTGTGAACTTTACTATATATCTGTTTATTTTA
ENST00000078527	112	112	TCAAATGGAAGCCGGTAGAAATGAGACAGACGCCCGGAGAAGCGGGGAGCC
ENST00000078527	1176	1176	GAGCCTTTGGTACAGTTAGCTGTAGACAAGGGCTACCGGATTGCAGAGGGA
ENST00000078527	1370	1370	TGCCTGGGCAACTTGGACATACGTGACCACTCACCCTTGGCTCTGCCTTAC
ENST00000078527	1419	1419	ACACTTGGGCTGCAAAGGAGCAAGAACAATAAGACCCTAGAGAAGCCCGAT
ENST00000078527	1427	1427	GCTGCAAAGGAGCAAGAACAATAAGACCCTAGAGAAGCCCGATCTTGGATT
ENST00000078527	1628	1628	AGAGCCGCTGTTGAGATCCTTAAAGACTGTGCCTTGGAAGCCTCTTGCAGA
ENST00000078527	1699	1699	AGGTCCCCAGAAATCCTATCATGGGACTTTTGTATCACTGGAAAACCTGTT
ENST00000078527	1718	1718	CATGGGACTTTTGTATCACTGGAAAACCTGTTCTCCAGTCACACGATACAT
ENST00000078527	1760	1760	ACGATACATTCTAGGCTACTTCCTGACTTACTGGCTCCTGGGACTACTCCT
ENST00000078527	1777	1777	ACTTCCTGACTTACTGGCTCCTGGGACTACTCCTACATTGCAACTTCCTGC
ENST00000078527	1808	1808	CCTACATTGCAACTTCCTGCCTTGGACATGACCTGGACTCTCCAGGGACAG
ENST00000078527	1813	1813	ATTGCAACTTCCTGCCTTGGACATGACCTGGACTCTCCAGGGACAGGTTGG
ENST00000078527	1819	1819	ACTTCCTGCCTTGGACATGACCTGGACTCTCCAGGGACAGGTTGGAAGCCA
ENST00000078527	1830	1830	TGGACATGACCTGGACTCTCCAGGGACAGGTTGGAAGCCAACTTAACCCAG
ENST00000078527	1850	1850	CAGGGACAGGTTGGAAGCCAACTTAACCCAGGGGTCTGAAAGTAAAAATAC
ENST00000078527	2017	2017	TGGTCCTGGCTAGGGCAAATTTTAGACAACTATTTTCTCTGTAAGTGAAGA
ENST00000078527	2102	2102	TGTCTAGTCAATCAACATAGCAGAGACAGTCTTAAACCTACCATTGACCTG
ENST00000078527	2225	2225	TCCACACAAGATGGTATAGGCCTGAACAGTGTAGTGGCAGTAATAAAGTGG
ENST00000078527	39	39	AGGTCGGGACGGGCAGGGGCTGAGGACCCCGCGCCAGCTTGGGAGCCCTGG
ENST00000078527	395	395	GTTTGCAGTCAGCTGCCGTATCCTGACTCTGATGCTGCAGGCCCTCTTCAA
ENST00000078527	489	489	CGCCTGGCCCCCTCAGGCTTTGTGGACCAACTCGTGGAAGGTCTTCTGGGC
ENST00000078527	538	538	GCGGCCTGTCTCACTGGGATGCTGAACACTTCTTGTTCATTGCTGAGCATG
ENST00000078527	626	626	TTTCCCCTTGGCCCTGCTGGTGGGGACTGAACTGTTGAGACCCTTACGGGG
ENST00000078527	631	631	CCTTGGCCCTGCTGGTGGGGACTGAACTGTTGAGACCCTTACGGGGGTTAC
ENST00000078527	640	640	TGCTGGTGGGGACTGAACTGTTGAGACCCTTACGGGGGTTACTGAGTCTAC
ENST00000078527	860	860	CTCAGAAGCTTTGTTTGCCCTCCTGACATTCAGTGCCATGGGGCAGCTGGA
ENST00000078527	902	902	GCAGCTGGAGAGGGGCCGAGTCTGGACTAGTGTACTCCTCTTTGCCTTTGC
ENST00000156109	1007	1007	CTTGGATCTCAGGCAACAGAACGGAACTGCCTCATCACGGAAGACCCTCTG
ENST00000156109	1092	1092	GAGAGGAAGCGGAAACACCTTCCAGACCGACAGGATGGGCCTGCAGCCAAG
ENST00000156109	1182	1182	AGGGACCTGCGTGTGCGGTTTGTGGACAACATGTACAAAGGAGGCCAATAT
ENST00000156109	1265	1265	AAGCCCAGATACCTGTGTATGTCGGACAGATGAAGGCCGAGTCCTGGAAGG
ENST00000156109	1367	1367	TGTGATGGTGGTGCTGGGCCCACAGACTGGAAGGGTGGGACATTTGCTGAG
ENST00000156109	1381	1381	TGGGCCCACAGACTGGAAGGGTGGGACATTTGCTGAGCCGGGACAGAGCAC
ENST00000156109	1398	1398	AGGGTGGGACATTTGCTGAGCCGGGACAGAGCACGGAGCCGGGCTTTGGTG
ENST00000156109	1506	1506	ATGGGCCCTAGTGACACAGATGATGACTGACCCATGGGACTCCTCCCATCC
ENST00000156109	1510	1510	GCCCTAGTGACACAGATGATGACTGACCCATGGGACTCCTCCCATCCCCCA
ENST00000156109	1519	1519	ACACAGATGATGACTGACCCATGGGACTCCTCCCATCCCCCAGGCTGGTAC
ENST00000156109	1633	1633	CTTCTGGTGCAGTCCTGGGACAAGGACAAGGGAAAGGGATGGGTGAACCAG
ENST00000156109	1654	1654	AAGGACAAGGGAAAGGGATGGGTGAACCAGTAGGGAAGCTAGAAACAAACC
ENST00000156109	1712	1712	TACCAAAATTTAGGGTATAATAAAAACCATTTCAAGTACTTAATAGAAAGA
ENST00000156109	27	27	CTTTGGCCGGCCCCTAGCGATCTGAACCCAAACTAAATTTCCCAGCAAGCA
ENST00000156109	283	283	TGAAGCCCCAGGAGGCCCCCAAGGAACTCGTCATCCCTTTGATCCAGAATG
ENST00000156109	33	33	CCGGCCCCTAGCGATCTGAACCCAAACTAAATTTCCCAGCAAGCAGCGCGC
ENST00000156109	520	520	CCAGCGGGGAAGGGGCAGACAGCGAACCCCGGGCAGAGACAGTGCCAGAGG
ENST00000156109	533	533	GGCAGACAGCGAACCCCGGGCAGAGACAGTGCCAGAGGAGGCTAATTATGA
ENST00000156109	613	613	CCATGCTGCGGGGCATGGGCTGGAAACCTGGCGAGGGCATCGGCCGCACCT
ENST00000156109	754	754	CCACTGGCCCCTCCCGCATGCCAAGACCAGATGAGGAGCAAGAGAAAGATA
ENST00000156109	87	87	CCTGGGAAAAGGAGCAAGATGGCTGACTCCAAAGAGGGTGTTTTGCCGCTG
ENST00000156109	926	926	TCTGGCTGTGGGGAGCCGGGTGGTGACTGTTAGTGAGTACTACCTGCGGCC
ENST00000157600	1640	1640	GACACAAATGGCGTTCTGCAAGGGGACTCTGGGAGGAGTTTTCCAGAATGC
ENST00000157600	1964	1964	CCTCTCTATCAATGTATCTCATCAGACTTCCACTGGGAGTGTAGGCTTTGG
ENST00000157600	2117	2117	CTGATGAGCTTCTCTTTAGCCAGGGACCTGACTCAGCTGCCCTCAGAGCCC
ENST00000157600	252	252	AAGAGGATGGCAAAGGTGGCTAAGGACCTCAACCCAGGAGTTAAAAAGATG
ENST00000157600	2894	2894	TCATGGACATTTGAATCCTTCCAAAACTTGGCTTATGTCTTTCTGGCCTTG
ENST00000157600	3239	3239	TGCGGGGTGCACAAAAAGAACAGTGACCCCTACGCCCATAGATGTTACGGT
ENST00000157600	3529	3529	GATCACTTGAGCCTAGGAGTTCGAGACCGGCCTGGGCAACATGGCAAAACT
ENST00000157600	3870	3870	GCTGGTGTTGGAGATACAGTGGTGAACATGGCCCATGGATGGAACTGAAAG
ENST00000157600	4521	4521	GTTGCACACACAGAAAAAAATTGAAACTGTTTTACCTTGCAGTCGAGTTTC
ENST00000157600	456	456	CGGAAAATTGGCCGCTTGCTGATGGACTCCAAGTATTCCACCCTCACTGCT
ENST00000157600	4983	4983	TATTCATGAAAGCCTTCCCCTATGAACTTCTAAAGAATAATCGTATTATCT
ENST00000157600	5059	5059	TCCTGGCAACTAAATGAAAGAACAAACAACCTGGGGTTCTGGGATGGTTCG
ENST00000157600	536	536	TTACAAGAGGAACCGGATGATCATGACCAACCCTATTGCTACTGGGAAAGA
ENST00000157600	5563	5563	TTACGAAAAAAGTTACAAGAAGAGAACAAAGAGCTATTAGAGGGTGTTGCT
ENST00000157600	6073	6073	CCATTACTGTTGACATGAATTTTGAACATTTGATAATGCCAGTATCAGCCA
ENST00000157600	616	616	GGGCTCCCCCTGGAGTCACCCAGAAACTGGGACTGCAGTACATGGAGCTCA
ENST00000157600	622	622	CCCCTGGAGTCACCCAGAAACTGGGACTGCAGTACATGGAGCTCATCCCCA
ENST00000157600	665	665	CATCCCCAAGGAGAAGCAGCCAGTGACAGGCACAGAGGGTGCCTTTTACCG
ENST00000157600	7171	7171	TTTCAATCAAGCCTGTCCCATGGAGACACAAGCAATAGTGACATGAGCACT
ENST00000157600	772	772	GTGGACTTTTGGAGAATGAGTTGAAACTGATGGAAGAATTTGTCAAGCAAT
ENST00000157600	7831	7831	GGTAGGCTTACCCAGATAGTCATAAACACAGCCACCAGTGGCAGCTGGGCT
ENST00000157600	8200	8200	GACCCAAAGAATCCAAGAGACTAAGACTGTGCAGGGTTGGGGAACGGAAGC
ENST00000157600	933	933	GCTACCACCAACGGCAGTCTCAGTGACCCGTCCAAAGAAGTGGAATACGTC
ENST00000083182	1038	1038	TGAAAGTTGTGGTGGATGTCTTAAGACAAGCTTCTAAGGCTTGTGTAGTAA
ENST00000083182	1086	1086	TAAAACGTGAATTTAAGAAGGCAGAACAGTTAATTAAACATGCAGTGTATT
ENST00000083182	1098	1098	TTAAGAAGGCAGAACAGTTAATTAAACATGCAGTGTATTTGGCACGGGATC
ENST00000083182	1137	1137	TGGCACGGGATCATTTTGGATCCAAACACCCAAAATATTCTGATACACTGC
ENST00000083182	1235	1235	GTTGCAATTTATCAGGCAGCCCTTGACATTAGACAGTCAGTGTTTGGTGGC
ENST00000083182	1242	1242	TTTATCAGGCAGCCCTTGACATTAGACAGTCAGTGTTTGGTGGCAAAAATA
ENST00000083182	1340	1340	CACCAGTATAGCTCTGGGAAATTTGACAATGCACTATTTCATGCAGAAAGA
ENST00000083182	1485	1485	TTGATTGTCATAATAAGGAAACTGAACAGAGGCTGCTTCAAGAAGCTCATG
ENST00000083182	1570	1570	AGCTTTTGGGGAATTTAATGTACAGACTGCAAAACACTATGGAAACCTTGG
ENST00000083182	1578	1578	GGGAATTTAATGTACAGACTGCAAAACACTATGGAAACCTTGGAAGACTTT
ENST00000083182	1589	1589	GTACAGACTGCAAAACACTATGGAAACCTTGGAAGACTTTATCAGTCAATG
ENST00000083182	1599	1599	CAAAACACTATGGAAACCTTGGAAGACTTTATCAGTCAATGAGAAAATTTA
ENST00000083182	1668	1668	ACATCAAAGCAATTCAGATTAAAGAACAACTTCTTGGTCAAGAAGATTATG
ENST00000083182	1713	1713	ATTATGAAGTAGCCCTTTCAGTGGGACATCTGGCTTCTTTATATAATTATG
ENST00000083182	1739	1739	CATCTGGCTTCTTTATATAATTATGACATGAATCAGTATGAAAATGCTGAG
ENST00000083182	1767	1767	TGAATCAGTATGAAAATGCTGAGAAACTTTATTTGCGATCTATAGCAATTG
ENST00000083182	1913	1913	TTTGAATATCACAATGTTCTGTCTAACTGGAACCGGTTGCGAGATCGGCAA
ENST00000083182	1919	1919	TATCACAATGTTCTGTCTAACTGGAACCGGTTGCGAGATCGGCAATATTCA
ENST00000083182	1948	1948	GTTGCGAGATCGGCAATATTCAGTGACAGATGCTCTTGAAGATGTCAGCAC
ENST00000083182	2053	2053	CGAGGGACCGAGCTGCTGAGGGAGGACCTCAGTTAACCAATTACCTTTTCC
ENST00000083182	2063	2063	AGCTGCTGAGGGAGGACCTCAGTTAACCAATTACCTTTTCCCGGATTCCAG
ENST00000083182	2112	2112	AGGGAATTCATACTGTGAAATCAAAACCATGTTGTTTTGGGGGGCTGGAAT
ENST00000083182	2148	2148	TTGGGGGGCTGGAATTTGCATTGAAACACTGGTCCAGTCCATTGAAGACCC
ENST00000083182	2170	2170	GAAACACTGGTCCAGTCCATTGAAGACCCTATTTTGGGTGATCCCTATCTT
ENST00000083182	2288	2288	TGGCCCACATTTTCAACCTAGTAGAACAAACAACAGGAAATCTTTTTTTTG
ENST00000083182	2374	2374	AAGAAAAAAAATACCCCTAAATAAAACTATTTAAGAGTTTAAAAGAGTTGC
ENST00000083182	2619	2619	AACCACTCTATATTACAAGGAAAGGACTGTCAGATTCATCTGAACTGGACC
ENST00000083182	2637	2637	GGAAAGGACTGTCAGATTCATCTGAACTGGACCAGTGTTGATCTGTAATGT
ENST00000083182	2642	2642	GGACTGTCAGATTCATCTGAACTGGACCAGTGTTGATCTGTAATGTAATAG
ENST00000083182	303	303	AGGGAAGGAAGATGGCGGCCGTGGAACTAGAGTGGATCCCAGAGACTCTCT
ENST00000083182	322	322	CGTGGAACTAGAGTGGATCCCAGAGACTCTCTATAACACCGCCATCTCCGC
ENST00000083182	3263	3263	CCCTAATAATACACCTATTTCACTAACTTGTCTTTCTGTTTATTGGGTTTT
ENST00000083182	332	332	GAGTGGATCCCAGAGACTCTCTATAACACCGCCATCTCCGCTGTCGTGGAC
ENST00000083182	3376	3376	TTTGTGACATGTAGCAATTCAAGAAACAAAAAGGTATTTTGCTGTTACCTC
ENST00000083182	3479	3479	CCCCCCCTATTTTCAGGGGTTCATGACTTGGCTGTTAAAGATGTTGCTCCT
ENST00000083182	356	356	AACACCGCCATCTCCGCTGTCGTGGACAACTACATCCGCTCCCGCCGAGAC
ENST00000083182	3566	3566	TGTGTTGAATTTTAGTTTTCTTTTAACATGCATGTTGGGTGAGAGGGGAAA
ENST00000083182	3785	3785	GGATGTACTGAAAGAGATGAAGCAAACCCACACCCTAAGATGGTAACTGTG
ENST00000083182	38	38	GGGACGGAACCCGGGTTCCTCTCGAACCGGGATTGTGACGCTTTTGGCCTG
ENST00000083182	380	380	GACAACTACATCCGCTCCCGCCGAGACATCCGCTCCTTGCCCGAGAACATC
ENST00000083182	3978	3978	TATTAATTACCAAATAGTCTTTGTGACCAAGGACTAACATTTTTAAGTTAC
ENST00000083182	3989	3989	AAATAGTCTTTGTGACCAAGGACTAACATTTTTAAGTTACTCAGCTCTATC
ENST00000083182	401	401	CGAGACATCCGCTCCTTGCCCGAGAACATCCAGTTTGATGTTTACTACAAG
ENST00000083182	4236	4236	ACAGCATTTCCTAGGATAAAAATAAACAAATGACTTACAGCCTCATCCTCC
ENST00000083182	4265	4265	ATGACTTACAGCCTCATCCTCCCTAACTCCATTTGAACTCAACTTAGCTCA
ENST00000083182	4546	4546	TTCTAATGAAGAATAATACCCTATGACTTTAAGTGTAAGATTCATCCTTTA
ENST00000083182	4793	4793	GGGCCTTTGGTCTCATCCTTCTCTGACTCTTCTACCCAGTCTTTTCCTAAA
ENST00000083182	4962	4962	TAATCTTTATGGATCCTCAAAGCTGACTTTGCCAAAGGGATTGAGACCCTT
ENST00000083182	5094	5094	CACTTGTGAAAATAATTTGAGAAAGACCTTTGTTCCTAGCCTGTTGGGAAA
ENST00000083182	516	516	AAGTACTGAGAGCTTTGGATAAAAGACATTTGCTTCATCATTGTTTTCAGG
ENST00000083182	5291	5291	ACATAGAAATAATGATTTGCTCATAACAGGTATCATTAACTGCCACTTTTT
ENST00000083182	5465	5465	TACTTCACCTCTTGGCTGTGGAGGAACTTAGTTGCCAGGAAATTTTTTTTT
ENST00000083182	5671	5671	TAGGAAATTTTTTGTTGTTAATATGACATTTGGATTAATCTCCAGCTTCAA
ENST00000083182	5743	5743	ATCTCAGGAATGTTTTAGGCAGAAAACTGGTTTTACCCTGTTGATAATCAG
ENST00000083182	5970	5970	CAGTTAAGTGTTGGATCACTAAATAACCATTGCAGGTACCGTTTGTGTAAC
ENST00000083182	5994	5994	AACCATTGCAGGTACCGTTTGTGTAACATTACTCATTTCTGTATATTCCTT
ENST00000083182	6189	6189	CTCAAAATAAAAAGTTCTTAATGGAACAGTTAAAAACAAAACACTAACAAT
ENST00000083182	6210	6210	TGGAACAGTTAAAAACAAAACACTAACAATCTTTACGTGAAAATCCCCACT
ENST00000083182	815	815	AGGTTGCTTCATGTGCGAAATGGAAACTGCAAATATCATTTGGGTGAAGAA
ENST00000083182	841	841	CTGCAAATATCATTTGGGTGAAGAAACATTTAAATTAGCTCAGACATATAT
ENST00000083182	859	859	TGAAGAAACATTTAAATTAGCTCAGACATATATGGATAAACTATCAAAACA
ENST00000083182	873	873	AATTAGCTCAGACATATATGGATAAACTATCAAAACATGGCCAGCAAGCAA
ENST00000083182	882	882	AGACATATATGGATAAACTATCAAAACATGGCCAGCAAGCAAATAAAGCTG
ENST00000083182	921	921	CAAATAAAGCTGCACTCTATGGAGAACTGTGTGCACTCCTATTTGCAAAAA
ENST00000078429	1011	1011	GGAGGAGAGCAAAGCCCTGTTCCGGACCATCATCACCTACCCCTGGTTCCA
ENST00000078429	1039	1039	ATCATCACCTACCCCTGGTTCCAGAACTCCTCCGTCATCCTCTTCCTCAAC
ENST00000078429	1072	1072	GTCATCCTCTTCCTCAACAAGAAGGACCTGCTGGAGGACAAGATCCTGTAC
ENST00000078429	1084	1084	CTCAACAAGAAGGACCTGCTGGAGGACAAGATCCTGTACTCGCACCTGGTG
ENST00000078429	1111	1111	AAGATCCTGTACTCGCACCTGGTGGACTACTTCCCCGAGTTCGATGGTCCC
ENST00000078429	1186	1186	GAGTTCATCCTGAAGATGTTCGTGGACCTGAACCCCGACAGCGACAAGATC
ENST00000078429	1192	1192	ATCCTGAAGATGTTCGTGGACCTGAACCCCGACAGCGACAAGATCATCTAC
ENST00000078429	1249	1249	TTCACGTGTGCCACCGACACGGAGAACATCCGCTTCGTGTTCGCGGCCGTG
ENST00000078429	1279	1279	CGCTTCGTGTTCGCGGCCGTGAAGGACACCATCCTGCAGCTCAACCTCAAG
ENST00000078429	1352	1352	CCAGGCCCAGGGAGACGGGATGGAGACACGGGGCAGGACCTTCCTTCCACG
ENST00000078429	1577	1577	CAAAGGCAGCCTTTTTCTGGCCTTGACTTATGGCTCGCTTTTTTCTAAAAA
ENST00000078429	1638	1638	AGAAAGAAAGAAAAAAAGCAACGAAACATAAAACACACAAGCGCCCCGTGC
ENST00000078429	1645	1645	AAGAAAAAAAGCAACGAAACATAAAACACACAAGCGCCCCGTGCCCCCAGT
ENST00000078429	1672	1672	ACACAAGCGCCCCGTGCCCCCAGTGACTCTGGGCCTCACAGAGCCCCCGCC
ENST00000078429	1830	1830	TTTCTTCATCACAAAAGGCGTGGAGACTCGGAGACGGACGTTTTTCCCCTT
ENST00000078429	1922	1922	ATCAACGCTGTGCTTTGCCCACTGGACTCCTGAAGAGGGGGTGGGGGGCTC
ENST00000078429	1977	1977	GGTCGCCCACCCTGGGAAGTGCCTAACCTTTTATTTTATTTTATTTTTTTG
ENST00000078429	2020	2020	TTTTTTTGAGGAAAAAGAACGCCTGACTCACAGGTTGAAGAAACACCCTGG
ENST00000078429	2037	2037	AACGCCTGACTCACAGGTTGAAGAAACACCCTGGGCCCTCTCTCATGGCCG
ENST00000078429	2173	2173	ACTGGCTGCTTGGGGCTGCCCGGGGACTCCAGAGGGCTGCACGGCCACCCT
ENST00000078429	2267	2267	CGGCTGGAGGGATGGTCCCCCGGTGACACTGGGAGAAAGGCCACTTGGATG
ENST00000078429	2339	2339	GCTTTGTGATGTCACCAATTTGGAAACAGCGAGGGTGGGTGGGGACTTTTA
ENST00000078429	2358	2358	TTGGAAACAGCGAGGGTGGGTGGGGACTTTTACAGAATATTCTCAGGTGTG
ENST00000078429	246	246	CGCGTCGGCCGGGGCCGGGACGATGACTCTGGAGTCCATGATGGCGTGTTG
ENST00000078429	2707	2707	GACTCGGAAGGTGGGGAACGAGGGGACTGTGTTTGGGGAGGTGGCTTTTTC
ENST00000078429	2744	2744	GAGGTGGCTTTTTCGTCTGCTGTTGACTGAACACTACAGCGCCCTGTGGTT
ENST00000078429	2836	2836	TGCCTTCGCCCGCCGCCACACCGGGACCCTGCACGGCTGCTTCTGGCCTCG
ENST00000078429	2869	2869	CGGCTGCTTCTGGCCTCGACAGATGACAAAAGAAACAGCCCCAAAATACGA
ENST00000078429	2878	2878	CTGGCCTCGACAGATGACAAAAGAAACAGCCCCAAAATACGACCACTCCAA
ENST00000078429	3330	3330	CTGAGGGCCTAGATTGCACAAGGTGACCTGGCCGTGGCCTGAGGGTGGAGT
ENST00000078429	337	337	GAGATCGAGAAGCAGCTGCGGCGGGACAAGCGCGACGCCCGGCGCGAGCTC
ENST00000078429	3445	3445	CCAAGCATCCCAGAGCCGGGCTGGGACCGCCAAAACGTCGTGGCCTGGATC
ENST00000078429	3762	3762	CGGCAGCAGCCCCCGGCCACTGCAAACCCATGCCCTGGGTCCCCCGGCTCC
ENST00000078429	3860	3860	TCCTGTGGCCGGCCTGGCGGACGGGACCCAGTGATACTTGTATATTACACA
ENST00000078429	3899	3899	GTATATTACACAGTCCTGATTTCAGACAATTTCAACCTTAATCTATTTAAA
ENST00000078429	4051	4051	TCACCTCCCACAGCCACCGGCCCTGACCCTTAATCCAGACACCGATGGAAG
ENST00000078429	454	454	CACGGCGCCGGCTACTCGGAGGAGGACAAGCGCGGCTTCACCAAGCTCGTC
ENST00000078429	487	487	GGCTTCACCAAGCTCGTCTACCAGAACATCTTCACCGCCATGCAGGCCATG
ENST00000078429	559	559	AAGATCCTCTACAAGTACGAGCAGAACAAGGCCAATGCGCTCCTGATCCGG
ENST00000078429	642	642	GCATCAGTACGTCAGTGCCATCAAGACCCTGTGGGAGGACCCGGGCATCCA
ENST00000078429	655	655	AGTGCCATCAAGACCCTGTGGGAGGACCCGGGCATCCAGGAATGCTACGAC
ENST00000078429	726	726	CTCCGACTCTGCCAAGTACTACCTGACCGACGTTGACCGCATCGCCACCTT
ENST00000078429	736	736	GCCAAGTACTACCTGACCGACGTTGACCGCATCGCCACCTTGGGCTACCTG
ENST00000078429	835	835	ATCGAGTACCCTTTCGACCTGGAGAACATCATCTTCCGGATGGTGGATGTG
ENST00000078429	912	912	GTGGATCCACTGCTTTGAGAACGTGACATCCATCATGTTTCTCGTCGCCCT
ENST00000078429	970	970	TACGACCAAGTCCTGGTGGAGTCGGACAACGAGAACCGGATGGAGGAGAGC
ENST00000078429	979	979	GTCCTGGTGGAGTCGGACAACGAGAACCGGATGGAGGAGAGCAAAGCCCTG
ENST00000054666	1066	1066	ACCTCTTTAAAAAAATTTTTAAAGAACTATGGCTATGACCAAAGCTTCTAT
ENST00000054666	1078	1078	AAATTTTTAAAGAACTATGGCTATGACCAAAGCTTCTATTTTGCCAAAAAG
ENST00000054666	1140	1140	TAAAATGGCCTTAAGTGTATTCCTGACAGTTAAATTCAGAAACGTGCCAAA
ENST00000054666	1215	1215	ATTAAAATCATTACCTTGTGTGTGAACCTTCTACATCTTCATAGGCCTTTC
ENST00000054666	1261	1261	CTTTCTTCCTTTTGAAAGGCTGTAGACAGTGTGGCTCCCCTTCTGATTCAG
ENST00000054666	1322	1322	GGGGGTTAGAGAAGGTTTGAGGTAGACTCTGACCGTCTCATAAAAGAGTTC
ENST00000054666	1328	1328	TAGAGAAGGTTTGAGGTAGACTCTGACCGTCTCATAAAAGAGTTCTACCCA
ENST00000054666	1379	1379	GCAGTTGGCAGATTATCAGCTGTGGACTCCAGCATGTTTCTGATAATTATG
ENST00000054666	1434	1434	CAACAATTCTGTAGCCTCAAGTAAGACCACCTGTGAACTTGATCATTATCT
ENST00000054666	1445	1445	TAGCCTCAAGTAAGACCACCTGTGAACTTGATCATTATCTGGCCCAAATAT
ENST00000054666	1479	1479	TTATCTGGCCCAAATATGAAGATAAACTATAACTTTGGAGTTTGTTTCCTA
ENST00000054666	1485	1485	GGCCCAAATATGAAGATAAACTATAACTTTGGAGTTTGTTTCCTATTTGTA
ENST00000054666	157	157	CTGCTGCCACTGGCAGTAATCGAAGACTTCAGCAGACACAAAATCAAGTAG
ENST00000054666	1671	1671	GTTGATGGGAATGCTGGAAGCAGAAACTTTGTCATCGGAAAAACTTTTCTT
ENST00000054666	1708	1708	GAAAAACTTTTCTTGTATGCATGAGACTCAACATCAGGATCCACAGCTTAA
ENST00000054666	1760	1760	GATGGGAATTCAGGTATGAAAGAAAACAGGCAAGGAGGCACTGAGGGAGAA
ENST00000054666	1788	1788	GGCAAGGAGGCACTGAGGGAGAAAGACACAGACTTTATCGCTCTGTGGCTC
ENST00000054666	1859	1859	AAACTCTTGTTCACATGCTATTATGACTTATAAAGCAGCAACAGCTGAGGC
ENST00000054666	1893	1893	GCAGCAACAGCTGAGGCGCACCAGGACACAGCTTCCATTTCTTTAACGTCT
ENST00000054666	1928	1928	CATTTCTTTAACGTCTGTTCCCTTAACATCGCTGAAATGATTTACTGTTGA
ENST00000054666	2101	2101	TGGCCACAGTGCCCAGACCCATGTAACCCACTGGCTCCTGCATTAACCCAG
ENST00000054666	2121	2121	ATGTAACCCACTGGCTCCTGCATTAACCCAGAAATACCTCGCTTCTATCTG
ENST00000054666	216	216	GTGGACATAATGCGAGTTAACGTGGACAAGGTTCTGGAAAGAGACCAGAAG
ENST00000054666	422	422	CGTGTGGGTTGTCTCTTCATGAAGAACCAGCGGAACTCAAAACTGCTGTTC
ENST00000054666	431	431	TGTCTCTTCATGAAGAACCAGCGGAACTCAAAACTGCTGTTCAAGAAACCT
ENST00000054666	438	438	TCATGAAGAACCAGCGGAACTCAAAACTGCTGTTCAAGAAACCTCTTCAAG
ENST00000054666	453	453	GGAACTCAAAACTGCTGTTCAAGAAACCTCTTCAAGACTTTTGACTTAGAA
ENST00000054666	464	464	CTGCTGTTCAAGAAACCTCTTCAAGACTTTTGACTTAGAACCTGCTATATT
ENST00000054666	471	471	TCAAGAAACCTCTTCAAGACTTTTGACTTAGAACCTGCTATATTATCAAGC
ENST00000054666	478	478	ACCTCTTCAAGACTTTTGACTTAGAACCTGCTATATTATCAAGCTTACCTA
ENST00000054666	760	760	CTTGTCATTTGGCATTATTTTCAGAACCACATTTTAAACCTTTGGGTAATC
ENST00000054666	772	772	CATTATTTTCAGAACCACATTTTAAACCTTTGGGTAATCAGATTTCCAACT
ENST00000054666	816	816	TCCAACTTATGCCTTCCAGAAAAAAACACTACTGCCTAACACAAATCTGTG
ENST00000054666	829	829	TTCCAGAAAAAAACACTACTGCCTAACACAAATCTGTGATAACAACAGGCT
ENST00000054666	845	845	TACTGCCTAACACAAATCTGTGATAACAACAGGCTGTGCCTTATTTTGATA
ENST00000054666	894	894	TAATTTTCTGATTCCCTAGAAGAGAACCCTCTACTTTTTGTAAGCACTACT
ENST00000054666	921	921	CCTCTACTTTTTGTAAGCACTACTGACTCTCGCTGTATTTAAGATGCTGGT
ENST00000039989	1136	1136	AAAAGCAGCATGACCACTACCTGAGACAGCAGGAAATCCTAGAAAAACATA
ENST00000039989	1499	1499	GGGACTCTGATGCATATAGGGACAAACAGCATATTCTATGGCCTAAAAGAG
ENST00000039989	1659	1659	TTATTCTACAGAAGAAGAGGCCCAAACCCCTGACTGTTCCATAACTGACTT
ENST00000039989	1892	1892	TCTGGCTCATACTCAATGAAGCTGGACTATACTGGAGAGCAGTAGGAAATA
ENST00000039989	208	208	CCAATGAACTTGAAGCATCCTCATGACCTAGTCATATTAATGAGACAAGAA
ENST00000039989	227	227	CTCATGACCTAGTCATATTAATGAGACAAGAAGCAACAGTTAACTACCTCA
ENST00000039989	2422	2422	CTAGAGATGAAAGGGCGGCGTCTAGACTTACAAGGAATACGGGTGCTGAAG
ENST00000039989	2577	2577	GAAACCCAAAGGAGATCATAAGAAAACTCCTGGGAAAAAAGTAGAAACAGG
ENST00000039989	2794	2794	ACCTGGCTTGCAGTTTCTTCAAAAAACATTGACATCACAGAACACATAGAT
ENST00000039989	3046	3046	CGAATTGCCAAAGTTTTGGAAAAGAACCAGACGTCCTGGGTCCTCTCCAGC
ENST00000039989	3382	3382	CAGCCCGAGTTTGTCCCAGCCAAGAACCGAATCCAGACCATCCAGTGTCAC
ENST00000039989	3393	3393	TGTCCCAGCCAAGAACCGAATCCAGACCATCCAGTGTCACTTAATGCTGAA
ENST00000039989	3503	3503	CTAAAAAAAAAGAATAAGAAAAGAAACCAATCATTGTCAGTATCTACTATT
ENST00000039989	3548	3548	ACTATTAATGATGTGTGTGAAAATAACTAAGACTTATAACAGGACTTTTAC
ENST00000039989	3561	3561	TGTGTGAAAATAACTAAGACTTATAACAGGACTTTTACATATGTGGGAATT
ENST00000039989	3566	3566	GAAAATAACTAAGACTTATAACAGGACTTTTACATATGTGGGAATTGGTTT
ENST00000039989	3741	3741	CTGGAGCTGTGCTCTGTCTCCAAAAACCTCAATGCCTTTAGGGCTTTTCTC
ENST00000039989	4012	4012	GAGGAAGGGGAATATGATTTTAAAAACAAAATATTTACAACAACAAAAATT
ENST00000039989	4227	4227	TATGTATATTTGAAGCCCTCTACAGACTGAGTCTATGTTTTACTAATTCTT
ENST00000039989	4401	4401	ACCTTTGATCCCAGGAGAATCAGAAACTCCAACATTTTGGAATCTTCAAGG
ENST00000039989	509	509	AACCTGATTGTACTAAAATTCTAGAACTTCCATATAGTATACATGCTTTTC
ENST00000039989	886	886	GTCGTGGTCCATGCAGCTCTGGATGACAGTGACTTCTTCACCAGCTATTAC
ENST00000039989	970	970	TATAACCACTCAGTGCTCTGTTATGACCACGCTTTGCAGGCCAGACCTGGG
ENST00000156825	1023	1023	AGACGCGGTCCTCGGCCCCACGTGAACCAGGCTCGGCGGCGAAGCCCAGCC
ENST00000156825	1055	1055	TCGGCGGCGAAGCCCAGCCTTGGAGACACCCAGGAGGAAGGCCGTGCTCCT
ENST00000156825	1538	1538	AGGCCGCTCTCCTTCAGTAAATGTAACACAGTCGAGGCACGTCATCGGGCA
ENST00000156825	1603	1603	CCAACGCCAGCCTTCGCTTCTGAAAACCAAACTCCAGCCGCTGCCAGTCGG
ENST00000156825	1608	1608	GCCAGCCTTCGCTTCTGAAAACCAAACTCCAGCCGCTGCCAGTCGGGACTT
ENST00000156825	2014	2014	GCCCAGCGAGCCCCCACCTGCATTGACCTTAGGCCCATAGAGAGGGCCTGT
ENST00000156825	2119	2119	GAGTCGCCCCTGTGGCTGGACTGTGACCATCCCTGATGGGGCCTGACCGCG
ENST00000156825	2139	2139	CTGTGACCATCCCTGATGGGGCCTGACCGCGGGAGCTGAGGAAGCGCCGCT
ENST00000156825	2299	2299	CAGCCGAGGGAAGCTCCAGGTGGGGACCACGTCTTCCTGAGGTTGGTGCCC
ENST00000156825	2462	2462	GCCTGGAGTTCGGTGCGTCCGCTAGACTTTGGTGCCCACGTTTGAGCTTCT
ENST00000156825	247	247	GCGCGCTACCTGGGCGGCTCCATGGACCTGAGCACCTTCGACTTCCGCACG
ENST00000156825	2528	2528	ATGAAAGGCTGAAAGCGGTGTGGGGACAGGGCCAGCAGGTCCCCCAACCTC
ENST00000156825	2558	2558	GCCAGCAGGTCCCCCAACCTCGCGGACATTCACAACCCAAGAGTCAGGCTT
ENST00000156825	2601	2601	TCAGGCTTAGGGGTATTCAGAGAAGACCAGGCCGGCCTGGGCATCTGTGGG
ENST00000156825	2721	2721	GTGAGGAAGATGGGCTGGGGCTCAGACCCAGCACCGCTCCTTCCAAAGGAA
ENST00000156825	2836	2836	GCAGGGAGGGGAGCTGTGCCCCGGGACCCTGGACTTCAGCTCACTAGCCAT
ENST00000156825	2843	2843	GGGGAGCTGTGCCCCGGGACCCTGGACTTCAGCTCACTAGCCATGGCCACT
ENST00000156825	2885	2885	ATGGCCACTGGAAGCTGCTTTCTGGACCTGAAGGCTGGGAGGCCACCCTCC
ENST00000156825	2934	2934	CCCCTCATCTGCCCGGCACTCAGAGACACTCTGTTTCCCTCTTCCCATCTC
ENST00000156825	298	298	GGCAAGATGCTGATGAGCAAGATGAACAAGAGCCGCCAGCGCGTGCGCTAC
ENST00000156825	3160	3160	GTCGCAGCCCAGCTTCCTGTCACTGACAGACCCCGATCAGTCCCTCTGATC
ENST00000156825	3164	3164	CAGCCCAGCTTCCTGTCACTGACAGACCCCGATCAGTCCCTCTGATCCCGG
ENST00000156825	3329	3329	GAGGGTCCTTTCCTCTCTCCCTGAAACCTTGGGGACCCCCACAGGCCAAGG
ENST00000156825	3338	3338	TTCCTCTCTCCCTGAAACCTTGGGGACCCCCACAGGCCAAGGCAATACTGG
ENST00000156825	3474	3474	ATTCCCTGCCCTGGAAAAGTCTCAGACCCTCAGGCTGAACCCCCTGGGCGC
ENST00000156825	3533	3533	TCCACACTCCAGCCCCAGAACCCAGACCTGGCATGGGGCGGGGAAGCCTGA
ENST00000156825	3595	3595	TGGGATCTTTCGTGGGGGCCTCATGACCAGCCTGCCCTGTGCGGTGCCTGG
ENST00000156825	361	361	CAGGTCAAGGGCAAGCCCGACCTGAACACGGCGCTGCCCGTGCGCCAGACG
ENST00000156825	3678	3678	GCCCCGCCCATGTCTCAGCCCCAAGACCTTCTGGGACTTTTTTTTTTTTTA
ENST00000156825	3688	3688	TGTCTCAGCCCCAAGACCTTCTGGGACTTTTTTTTTTTTTAGACAAGAGTT
ENST00000156825	3854	3854	GCTAATTTTTGTATTTTTAATAGAGACAGGGTTTCACCATGTTGGCCAGTC
ENST00000156825	3889	3889	ACCATGTTGGCCAGTCTGGTCTGGAACTCCTAACCTCAGGTGATCCGCCCG
ENST00000156825	3951	3951	CAAATTGCCGGGATTACAGGTGTGAACCACCATGGCAGCCCTTCTGGCACT
ENST00000156825	4022	4022	TCACGTGTCCCCCGCCTCCCCTCAGACCAAGCTCCCCACCGCTGCCGCCAC
ENST00000156825	411	411	GGCGTCCATCTTCAAGCAGCCGGTGACCAAGATTACCAACCACCCCAGCAA
ENST00000156825	4124	4124	CCCAGCCCTCGGCCCAGCCACACGGACCACAGGGCTCCCGAGTCTCAGCAA
ENST00000156825	4232	4232	CCCTGCAGCCCCCAGACCCAGGCAGACAGGGACAGCCCTTCTGACCACCGC
ENST00000156825	4238	4238	AGCCCCCAGACCCAGGCAGACAGGGACAGCCCTTCTGACCACCGCACACAC
ENST00000156825	4250	4250	CAGGCAGACAGGGACAGCCCTTCTGACCACCGCACACACTCGCCACCGCAA
ENST00000156825	4391	4391	CCCAGCTTCCGGAACGTTCTTTCGGACAGGGCCATACCGGAGCAAGACTCA
ENST00000156825	4563	4563	CGGCCCGGCCACACCATGGAGCAGGACTCGGCCATGAACAGGAACCAGGCT
ENST00000156825	4642	4642	TGGAGGAGTCCACCCTCAGCAAGAGACACACAGACACCGACACGGCGTGCA
ENST00000156825	4650	4650	TCCACCCTCAGCAAGAGACACACAGACACCGACACGGCGTGCAATCCCATT
ENST00000156825	469	469	AAGAGCGACCCGCAGAAGGCGGTGGACCAGCCGCGCCAGCTCTTCTGGGAG
ENST00000156825	4692	4692	AATCCCATTTGTGTGAATGTCCAGGACAGGCCGATTCAGAGACAGGAAGGG
ENST00000156825	4708	4708	ATGTCCAGGACAGGCCGATTCAGAGACAGGAAGGGGACACGTGGGTGCCAG
ENST00000156825	4719	4719	AGGCCGATTCAGAGACAGGAAGGGGACACGTGGGTGCCAGTGACTGGGGAT
ENST00000156825	4736	4736	GGAAGGGGACACGTGGGTGCCAGTGACTGGGGATTATGGGGACTGGGGGAA
ENST00000156825	4752	4752	GTGCCAGTGACTGGGGATTATGGGGACTGGGGGAAATGGCTAAAGGGCACC
ENST00000156825	5002	5002	ACCATGTTAGCCAGGCTGGTCACGAACTCCTGACCTCAAGTGATCCCCCAC
ENST00000156825	5009	5009	TAGCCAGGCTGGTCACGAACTCCTGACCTCAAGTGATCCCCCACCTCGGCC
ENST00000156825	5160	5160	CCCAGGCTGGAGTGCAATGGTGCAAACTTGGCTCACCGCAACCTCCTCCTC
ENST00000156825	5282	5282	GCTAATCTTTGTACTTTTAGTAGAGACAGGGTTTCACCATGTTGGCCACGG
ENST00000156825	5350	5350	AGGGCAAATAATATGAGACCACAAAACTGCCTTCCCTGCTCAGTTTTAATT
ENST00000156825	54	54	GGAGGGCGGGGGCCCGCGGGCCGGAACAGCCGCGGCAAGTGGCGGCGGCGG
ENST00000156825	5417	5417	TTAGCCTTCTCTGGTTACCAAAATAACCACGCTCACGGCCGTTCATTTGAA
ENST00000156825	546	546	CGACATTGCTGAGGAGCTGGTCAAGACCATGGACCTCCCCAAGGGCCTGCA
ENST00000156825	553	553	GCTGAGGAGCTGGTCAAGACCATGGACCTCCCCAAGGGCCTGCAGGGGGTG
ENST00000156825	581	581	TCCCCAAGGGCCTGCAGGGGGTGGGACCTGGCTGCACGGATGAGACGCTGC
ENST00000156825	656	656	ACACTAGCACCATGCCCATCACGGGACAGCTCTCGGCCGCCGTGGAGAAGA
ENST00000156825	682	682	CAGCTCTCGGCCGCCGTGGAGAAGAACCCCGGCGTATGGCTCAACACCACG
ENST00000156825	735	735	GCCCCTGTGCAAAGCCTTCATGGTGACCGACGAGGACATCAGGAAGCAGGA
ENST00000156825	745	745	AAAGCCTTCATGGTGACCGACGAGGACATCAGGAAGCAGGAAGAGCTGGTG
ENST00000156825	862	862	GCCCGTGACGGGGAGGCGCCGCTGGACAAGGCCTGCGCTGAGGACGACGAC
ENST00000156825	928	928	GAGGAGGAGGAGGAGCCCGACCCGGACCCGGAGATGGAGCACGTCTAGGGC
ENST00000046794	1270	1270	CCCCACCCCAGACCAACCACGAAGAACCCAGCAGAAGCAGAAACCACAAAA
ENST00000046794	1597	1597	ATGATGAAGATGATGTGCATCAGAGACCTTTGCCCCAGCCAGCACTACTTC
ENST00000046794	1831	1831	ACTTCCCCTTGCCACTTCCAAACAAACCTCGGCCCCCATCCCCCGCGGAGG
ENST00000046794	2075	2075	GGAAAGTCAAGTTTACTTGTTGGGAACTGGACTCCGAGGGAAAGAGGACTT
ENST00000046794	2124	2124	TTTCTGTCTGTGTCAGATATTATTGACTACTTCAGGAAAATGCCACTTCTG
ENST00000046794	2166	2166	CCACTTCTGCTCATTGATGGGAAAAACCGAGGTTCCAGATACCAGTGCACA
ENST00000046794	2298	2298	TCAATCAGCCTTGGTCAATGGACAAACACTTAGGACTGAACTGAACCCCTC
ENST00000046794	2307	2307	CTTGGTCAATGGACAAACACTTAGGACTGAACTGAACCCCTCCCCATGAAC
ENST00000046794	2317	2317	GGACAAACACTTAGGACTGAACTGAACCCCTCCCCATGAACACAAGGGTTT
ENST00000046794	2331	2331	GACTGAACTGAACCCCTCCCCATGAACACAAGGGTTTTATCCTTTCCTTTA
ENST00000046794	2537	2537	TACAGTAGTTTACACAGCTACAGAAACAATTTGGGGCAAGTTTTAAAACAC
ENST00000046794	2618	2618	AAACTGATTTGTTTTTTACAGCCAAACCTCTGTCAGTCAGAGGCATTCATT
ENST00000046794	2981	2981	TGTATCGTGGGTCTAGGTTTAATGAACACATCTGGGGTTAAGTTGGCATTT
ENST00000046794	3235	3235	AGTCCCTTCTCCTCATCCTTCCCAAACAGGCTGTATAAGTGCTTTGAGGTA
ENST00000046794	3352	3352	AAAACTGGTATTCAGCCAAATAGTGACAATCAGTTGTTCTTCAAGTTTTTC
ENST00000046794	3630	3630	GGTGTTTCACAAAATCTCATCCTTAACAACCAGAAGTTCTCAGTTTAGGGT
ENST00000046794	3933	3933	GTAGCGAATCATGTTTATAAAACAAACCAAAGCTCATTTTAAGTCTATTAG
ENST00000046794	4107	4107	TGGGCCTTGCCTCTTTTGGCCACAGACCTTCTATATGACCCCAGGTGCATC
ENST00000046794	416	416	TAGCTGAGTCGTTTTCTGAGAAGAGACCATATTTGTTCGCAGAGGAAGCCG
ENST00000046794	4441	4441	CAACTATGTGCTTCCAAGTCACATGACTCAATAAATGCTTCAGCTGGTTGA
ENST00000046794	4591	4591	AGCATAAGCTAAAGGATAAGCAGTGACCCATGGCCAATTTCCTATGTCATA
ENST00000046794	79	79	AAAGTGGTTGGAAAGCATTAAAAAAACATGCTCCAGCAGTTCACTGATGTG
ENST00000046794	918	918	GAAGAGACAGAAAGCCACGAAGAGGACAATGGGGGCTGGTCGTCCTTTGAA
ENST00000046794	996	996	GACCAGGATGGGGAGGATGATGGAGACTATGAGTCCCCCAATGAGGAGGAA
ENST00000155926	1117	1117	GTACTCATCCAGATCCACGCCGGGGACACACACACAGAGTAACTAAAAGTG
ENST00000155926	1178	1178	GCACATCGCCGACTGCTTTGGGGTAACAAAAAGACCCGAGTTGCCTGCCGA
ENST00000155926	1186	1186	CCGACTGCTTTGGGGTAACAAAAAGACCCGAGTTGCCTGCCGACCGAGGAC
ENST00000155926	1210	1210	GACCCGAGTTGCCTGCCGACCGAGGACCCCCGGGAGCCGGGCTCGGAGCAG
ENST00000155926	1272	1272	GGCGGCGCCCATTTGGGGGCTTCTAACTCTTTCTCCACGCAGCCCCTCTTC
ENST00000155926	130	130	TCCGAGATCCCCGGCCACGTAAGTAACTATTAATACCGCCTCGCCGGGGGA
ENST00000155926	1475	1475	ATAGCGAGATATGGGAGATCGCGGAACAAAACCCAGGATTTCGAAGAGTTG
ENST00000155926	1480	1480	GAGATATGGGAGATCGCGGAACAAAACCCAGGATTTCGAAGAGTTGTCGTC
ENST00000155926	1544	1544	GAGCCCAGCCAGAGTTTCAGCCCGAACCTCGGCTCCCCGAGCCCGCCCGAG
ENST00000155926	1570	1570	CCTCGGCTCCCCGAGCCCGCCCGAGACTCCGAACTTGTCGCATTGCGTTTC
ENST00000155926	1577	1577	TCCCCGAGCCCGCCCGAGACTCCGAACTTGTCGCATTGCGTTTCTTGTATC
ENST00000155926	1623	1623	GTATCGGGAAATACTTATTGTTGGAACCTCTGGAGGGAGACCACGTTTTTC
ENST00000155926	1637	1637	TTATTGTTGGAACCTCTGGAGGGAGACCACGTTTTTCGTGCCGTGCATCTG
ENST00000155926	1754	1754	TGCTTTTGCCTGTCTGCTCATAGTAACATCAACCAAATCACTGAAATTATC
ENST00000155926	1789	1789	AATCACTGAAATTATCCTGGGTGAGACCAAAGCCTATGTGTTCTTTGAGCG
ENST00000155926	1826	1826	GTGTTCTTTGAGCGAAGCTATGGGGACATGCATTCCTTCGTCCGCACCTGC
ENST00000155926	1943	1943	CATGACGGGGGGCTGGTGCTGCGGGACCTCAAGCTGCGGAAATTCATCTTT
ENST00000155926	1984	1984	ATTCATCTTTAAGGACGAAGAGAGGACTCGGGTCAAGCTGGAAAGCCTGGA
ENST00000155926	2093	2093	GCTTACGTAAGCCCAGAGATCTTGAACACCAGTGGCAGCTACTCGGGCAAA
ENST00000155926	2186	2186	TTGGTGGGGCGGTACCCTTTCCATGACATTGAACCCAGCTCCCTCTTCAGC
ENST00000155926	2193	2193	GGCGGTACCCTTTCCATGACATTGAACCCAGCTCCCTCTTCAGCAAGATCC
ENST00000155926	2245	2245	GCGTGGCCAGTTCAACATTCCAGAGACTCTGTCGCCCAAGGCCAAGTGCCT
ENST00000155926	2311	2311	GCGTCGGGAGCCCTCAGAGCGGCTGACCTCGCAGGAAATTCTGGACCATCC
ENST00000155926	2330	2330	CGGCTGACCTCGCAGGAAATTCTGGACCATCCTTGGTTTTCTACAGATTTT
ENST00000155926	2523	2523	CAGCGGAAAGGAGTTCTTCCGGGGGACACGAATTGCCTGGCTGAGTAGCAA
ENST00000155926	2554	2554	ATTGCCTGGCTGAGTAGCAAGAAAGACACACTCTTAAGTTTCTTGGTTCAG
ENST00000155926	2589	2589	AAGTTTCTTGGTTCAGAGCAGGAAAACCTTCAAGGAGCTGACTGACCACGT
ENST00000155926	2604	2604	GAGCAGGAAAACCTTCAAGGAGCTGACTGACCACGTAGCATGGGGGCAAGA
ENST00000155926	2608	2608	AGGAAAACCTTCAAGGAGCTGACTGACCACGTAGCATGGGGGCAAGAGGCG
ENST00000155926	2689	2689	AGCCCGCTGGAGCTTGTCTTCCCTAACATAGCCTGGGAGACCACCCCTTGC
ENST00000155926	276	276	AAGCAAGAAATCAAAGAAGGAGGAGACAAGCCGTCAATTTTCTCCAAAACA
ENST00000155926	2776	2776	TGTTCCAAAATAGTTGCAGATCCTGACAGAATCAAAACTCTCTGCCTCAAA
ENST00000155926	2787	2787	AGTTGCAGATCCTGACAGAATCAAAACTCTCTGCCTCAAACACACATCCTG
ENST00000155926	2860	2860	CTTCTTGTTAGGATTCAGGGAAGGAACAGTTGGCCAAGAATTTTTTTTCTT
ENST00000155926	2954	2954	TAAAAAAAAAATTCGGTGCACACAGACTGACATGAAACCTGGGTGCTACAG
ENST00000155926	2965	2965	TTCGGTGCACACAGACTGACATGAAACCTGGGTGCTACAGTAAAAGAAAAC
ENST00000155926	299	299	AGACAAGCCGTCAATTTTCTCCAAAACAAACCCCACCGGGCAATTTGGTCT
ENST00000155926	303	303	AAGCCGTCAATTTTCTCCAAAACAAACCCCACCGGGCAATTTGGTCTCGGG
ENST00000155926	3120	3120	GAAGGGGGAAAAAATCTGTCCTTTAACAAGCTATTCTGTTTTGTGTCAATT
ENST00000155926	3277	3277	CTCCTTTTTCATGTTTTGCTTTTGAACAATGAGGGTTTGTGTGACAGGCAT
ENST00000155926	3295	3295	CTTTTGAACAATGAGGGTTTGTGTGACAGGCATTCCTCTTTGCTGAGATGA
ENST00000155926	3390	3390	TTTGCAGTACTCTGATCGCAACTAAACATTTGTCTTTGTTTTATTAGAAAC
ENST00000155926	3414	3414	AACATTTGTCTTTGTTTTATTAGAAACTAGTGAAACAAAGCAGGTTGTCCC
ENST00000155926	3423	3423	CTTTGTTTTATTAGAAACTAGTGAAACAAAGCAGGTTGTCCCACATGTATA
ENST00000155926	3522	3522	AGGCTTGTAAGGCCCTCTGGTTTGGACAAAAACCCTCAGTAGAGACAAGCG
ENST00000155926	3528	3528	GTAAGGCCCTCTGGTTTGGACAAAAACCCTCAGTAGAGACAAGCGGGAAGG
ENST00000155926	36	36	GAGGCTCCGTGGAAATGTGTCGGTGACATTGAATGGGGAGACCGAGCGCGA
ENST00000155926	3706	3706	TTCAATTACGGGTTGACTTGGGATGACATATTACATGCTGTAGTTAACATT
ENST00000155926	3866	3866	CTTTTCTATTGCTGTATGATACAGAACTCTTTTGGCATAAATATTTGTGTT
ENST00000155926	3918	3918	CCAGTACCTCACTTGTTCGGATTTGACTGCCTGTATATGTTTTGTGAAATG
ENST00000155926	3964	3964	AAATGGTCCTGTTTTTGGGTAGGTGACACGTGGACTCTAGTATGTAAATGT
ENST00000155926	3972	3972	CTGTTTTTGGGTAGGTGACACGTGGACTCTAGTATGTAAATGTTACTTGAA
ENST00000155926	4118	4118	CGGCTTCACCCTTCGTAACCAGGAGACAAGGCGGCCATGGATTTGCCCTTG
ENST00000155926	4228	4228	TGAAGATGGTGCTGTGTCAAGAAGGACCTTTTTTTTCCCCTCTCCCCTATT
ENST00000155926	455	455	CAGCTCCCCTTGCAGCGCCCGCAGGACCCCCGCAAGCTCGTGCCGGCGAAA
ENST00000155926	487	487	CAAGCTCGTGCCGGCGAAATCGGAGACCGCCGATCTGTCCTCGTTCTCTCC
ENST00000155926	51	51	TGTGTCGGTGACATTGAATGGGGAGACCGAGCGCGAGCGAGGCGCGCGCGC
ENST00000155926	540	540	CACGTCTGGCTGCATTCGGAGGAAGACCTGGGGCGCGAGCGAGCGGCGACA
ENST00000155926	582	582	GCGGCGACAGCATGAGCCTGTGCTGACCTCCGCGCGGCGGGCCGAGCCCAG
ENST00000155926	686	686	TTGCAATCTTTTGTTGGCAGCGCTGACCGCACCAAGTTAAATGCTCCCTTG
ENST00000155926	805	805	GCCATCTACAGTTAAAACGTAGGTAACTGCCCTCTCCCGCACCCCCCCCTT
ENST00000155926	907	907	GCTGCCGTGCGTCGCCAGCCGGTAGACCCGTGCTTGTTTCCTTTCTCTTTT
ENST00000155926	956	956	TTTGTTTGGCTTCTAACGCGTTGGGACTGAGTCGCCGCCGTGAGCTCCCCG
ENST00000155926	985	985	AGTCGCCGCCGTGAGCTCCCCGAAGACTGCACAAACTACCGCGGGCTCCTC
ENST00000155926	994	994	CGTGAGCTCCCCGAAGACTGCACAAACTACCGCGGGCTCCTCCGCCCCGTC
ENST00000158771	1035	1035	AGAAACAAATATCCTGCCACCTCTAACAAGTACATGAGTACTTGATTTTTA
ENST00000158771	1286	1286	TCTTCCTGTGTCTTCACAACTTTTAACTGGATTTCATTTCAGGATTGGAAA
ENST00000158771	1350	1350	TGCTGTGGTTGTGTACATCTTACTAACTCAGAATGCAAGATTCAGCAGGAA
ENST00000158771	1429	1429	TTGTTTTGCATCTGGGTTTTGCCAAACTTTGTCAGACAACATGAAAAAAAA
ENST00000158771	1439	1439	TCTGGGTTTTGCCAAACTTTGTCAGACAACATGAAAAAAAAGGAGGGAGGA
ENST00000158771	1599	1599	TTGGTAAGGGCCACATTTTTGTAAAACTAGGAAGATTTTCATTAGACTTTT
ENST00000158771	1619	1619	GTAAAACTAGGAAGATTTTCATTAGACTTTTTTTTTCTTTTATTTTTAAAA
ENST00000158771	1713	1713	ACTGTGTTGCCCAGGCTGGTCTTGAACTCCTGGACTCAAGCAATCCTCCCA
ENST00000158771	1765	1765	CTCAGCCTCCCAAAGTGCTAGGATGACAGGCATGAGCCACCATGCCCAGCC
ENST00000158771	1892	1892	TCTCAGATTTTCATTAGATTTGGAAACCAAGTTAGAATGTTGACTTTGGAG
ENST00000158771	1909	1909	ATTTGGAAACCAAGTTAGAATGTTGACTTTGGAGCCAGACGAACAGATACC
ENST00000158771	1926	1926	GAATGTTGACTTTGGAGCCAGACGAACAGATACCAGTTAGCTAGGCATATG
ENST00000158771	2009	2009	TCATTTGCTTCGTGAAAATTCAAGAACCTTTTCAGAGCCAAGTACCTGGAT
ENST00000158771	2169	2169	GGTTTGCATTCACACTGCTTAAGTAACTTCCAGAACCTGGAAGAGTCGAAA
ENST00000158771	2178	2178	TCACACTGCTTAAGTAACTTCCAGAACCTGGAAGAGTCGAAAGAGCACCCC
ENST00000158771	2224	2224	ACCCCTAGGAAAGAGATGATTCCAAACAGCTTTCATTAACGGCATGTAGGC
ENST00000158771	2327	2327	TTAAGGGGTAGCTTTCCAGAATGTGACATTGTCCTCAGAAAGATAGACATA
ENST00000158771	2348	2348	TGTGACATTGTCCTCAGAAAGATAGACATAGGCTTAAACATAATGGACATC
ENST00000158771	2360	2360	CTCAGAAAGATAGACATAGGCTTAAACATAATGGACATCCTAAATAGGAAT
ENST00000158771	2369	2369	ATAGACATAGGCTTAAACATAATGGACATCCTAAATAGGAATTTTCAGATT
ENST00000158771	2509	2509	AATATGATTGTTGCAATTTTATGGAACCTGGGTCTATGGGACTGCTTTTTA
ENST00000158771	2524	2524	ATTTTATGGAACCTGGGTCTATGGGACTGCTTTTTAAGCAGTTTAAAAAAG
ENST00000158771	2797	2797	AAAATACTAATCCTAAAATCTGTTAACTCACTGTTCATTTAAGTAGGGAAT
ENST00000158771	2840	2840	TAGGGAATATCTGTATACATTAATGACTAGGTAAAACAGGAAATACATTTT
ENST00000158771	2850	2850	CTGTATACATTAATGACTAGGTAAAACAGGAAATACATTTTGAATATACAG
ENST00000158771	2964	2964	GGCAGGATGCCCTGCTGTGTGACTGACTACACTGTGTCCTGAGCAGTGGTA
ENST00000158771	3078	3078	TGACAGGATACCTGTGCTTGAATGGACATAAGGAAAAGTCCTTACTTTCTC
ENST00000158771	3137	3137	ACCTCTCAATCTTAGTTCTTCCAGAACACACTTCCCTTTCACAATGCAAAT
ENST00000158771	3165	3165	CACTTCCCTTTCACAATGCAAATAAACTGAAAGTGAGATTTGATACATGGA
ENST00000158771	3199	3199	GAGATTTGATACATGGAATTTTGAGACCAACCAACTAACCTTACACATAAT
ENST00000158771	3271	3271	CTAGTGATACTGAAAAGCACACTTGACTAAAGCATAGTGTTTTTTGTTTGT
ENST00000158771	3335	3335	TATACGTTCATTTAAAAATAAATGGACATACAAATTGCATCTCCTTAGGAG
ENST00000158771	336	336	AGAAGAAGGCTCTTTCCGAGGTCGGACAGCAGACTTTGTATTTATGTTCCT
ENST00000158771	343	343	GGCTCTTTCCGAGGTCGGACAGCAGACTTTGTATTTATGTTCCTTTTTGGT
ENST00000158771	3498	3498	CTCTTGTGTAGTCTCTAGAAGCAGAACACCTAAGTCCTGGGTCTGGATAAT
ENST00000158771	3527	3527	CTAAGTCCTGGGTCTGGATAATGAAACCCTCAGTCTCTGGGGCCTCTGAAA
ENST00000158771	3602	3602	CATGTTGAGTAATGGGCTTCCTAGAACTATTGTCATCTATCCTGCCAGTGT
ENST00000158771	3653	3653	TTTATGTTGTAGCTGTTTTTCTTTGACAGGTGAGTTCCAGCTATGTTGTTA
ENST00000158771	3734	3734	TGTAGGATGTCTCCAGGCTACTTAAACATATTTTATGAGTTTGCAATAAAA
ENST00000158771	381	381	GTTCCTTTTTGGTGGATTCTTAATGACCCTTTTTGGTCTGTTTGTGAGCTT
ENST00000158771	3811	3811	CTCCTCTGCTCAGAAATCCACAGTGACTTCTTAGTAAGCCCCTACATTATA
ENST00000158771	3880	3880	TTAACTTTACTCCCACTTCTACCTAACAGGGACCTCAACTTAAGTCTCTTC
ENST00000158771	3886	3886	TTACTCCCACTTCTACCTAACAGGGACCTCAACTTAAGTCTCTTCAGTTCT
ENST00000158771	3952	3952	GTTCCTGATTCCTCAAAAAATCTTGACTCTAAGGCCTATTTTATTGTCTGT
ENST00000158771	4011	4011	CCCTATAAAGCTTCAAGTCTGTATGACATTCTTAACGCCAAATTATATATT
ENST00000158771	4115	4115	GAATGTAAGCTCCTTAAGGGCAGGGACCATGTCTTAATTTTTGTATCCACC
ENST00000158771	463	463	CTCGTCTATGTGTGGAGCCGAAGGAACCCCTATGTCCGCATGAACTTCTTC
ENST00000158771	556	556	ATGGGATTTTCCTTGTTGTTGGGGAACTCAATCATTGTGGACCTTTTGGGT
ENST00000158771	571	571	TTGTTGGGGAACTCAATCATTGTGGACCTTTTGGGTATTGCAGTTGGACAC
ENST00000158771	593	593	TGGACCTTTTGGGTATTGCAGTTGGACACATATATTTTTTCTTGGAAGATG
ENST00000158771	657	657	ACCTGGTGGAATAAGAATTCTGAAAACACCATCTATTTTGAAAGCTATTTT
ENST00000158771	813	813	CAATAATGAGACCCAGCTGGGAAGGACTCGGTGATACCCACTGGGATCTTT
ENST00000158771	871	871	TGTTGCAAAAGTGTGGACACTTTTGACAGCTTGGCAGATTTTAACTCCAGA
ENST00000158771	889	889	ACTTTTGACAGCTTGGCAGATTTTAACTCCAGAAGCACTTTATGAAATGGT
ENST00000075120	1238	1238	TCTGGTGGAAAGGGCAGGAAGAAGGACTCTGCATATGATAGGCCTTGGAGG
ENST00000075120	1289	1289	GATGGCTTTTTGTTCCACGCTCATGACTGTTTCTTTGTTATTAAAGGATAA
ENST00000075120	1314	1314	ACTGTTTCTTTGTTATTAAAGGATAACTATAATGGGATGAGCTTTGTCTGT
ENST00000075120	1381	1381	TCTTTGTAGCCTTCTTTGAAATTGGACCAGGCCCCATTCCCTGGTTTATTG
ENST00000075120	140	140	GATCCTTCCTGAGGACGTGGAGAAAACTTGCTGCTGAGAAGGACATTTTGA
ENST00000075120	1414	1414	CCATTCCCTGGTTTATTGTGGCCGAACTCTTCAGCCAGGGCCCCCGCCCAG
ENST00000075120	1472	1472	GGCAGTGGCCGGCTGCTCCAACTGGACCTCCAACTTCCTAGTCGGATTGCT
ENST00000075120	157	157	TGGAGAAAACTTGCTGCTGAGAAGGACATTTTGAAGGTTTTGTTGGCTGAA
ENST00000075120	1598	1598	TTTTACCTTCTTCAAAGTCCCTGAGACCCGTGGCAGGACTTTTGAGGATAT
ENST00000075120	1610	1610	CAAAGTCCCTGAGACCCGTGGCAGGACTTTTGAGGATATCACACGGGCCTT
ENST00000075120	1692	1692	GGAAAGGACGGCGTCATGGAGATGAACAGCATCGAGCCTGCTAAGGAGACC
ENST00000075120	1715	1715	GAACAGCATCGAGCCTGCTAAGGAGACCACCACCAATGTCTAAGTCGTGCC
ENST00000075120	1796	1796	CCACCTCTCCCTCAACAAGGGAGAGACCTCATCAGGATGAACCCAGGACGC
ENST00000075120	1951	1951	GGACATCCTCTTCTGCTTAGGAGAGACCGAGTGAACCTACCTTCATTTCAG
ENST00000075120	1960	1960	CTTCTGCTTAGGAGAGACCGAGTGAACCTACCTTCATTTCAGGAGGGATTG
ENST00000075120	2246	2246	TTAATTACATAATTTTTTTTTTTTAACTTTAAGTTTCAGGATACATGTGCC
ENST00000075120	2542	2542	AACAATTTCTGTCCTTCAGATGGAAACTCTTTAACTTCTCGTAAAAGTCAT
ENST00000075120	2661	2661	TAGTACTTGAAATCTAGGATTATTAACTAATATGGGCATTGTAGTTAATGA
ENST00000075120	2938	2938	GGTGTTGATTTTCTGTTGTATTTTAACTCATACCTTTAAAGGAATTCCCCA
ENST00000075120	2981	2981	ATTCCCCAAAGAATGTTTATAGCAAACTTGGAATTTGTAACCTCAGCTCTG
ENST00000075120	3249	3249	TCTGGGTGGAAGTACGTTATTGTTGACTTATTTTCTCTGTGTTTGTTCCTA
ENST00000075120	3507	3507	CTAGGCGGGCGGTCAGGGGTTCGAGACCAGTCTGGCCAACATCGTGAAACC
ENST00000075120	3696	3696	ACTCTAGCCTGGGCCACAGGGCGAGACTCCGTCTCAAAAAAAAAAAAATGC
ENST00000075120	374	374	GATCATAAAGGAATTTATCAATAAAACTTTGACGGACAAGGGAAATGCCCC
ENST00000075120	3793	3793	TTCATGTCAACTTCTGGCTCCTCAAACAGTAGGTTGGCAGTAAGGCAGGGT
ENST00000075120	487	487	GTATGATCGGCTCCTTTTCCGTCGGACTCTTCGTCAACCGCTTTGGCAGGC
ENST00000075120	568	568	CTGTCACTGGTGGCTGCTTTATGGGACTGTGTAAAGTAGCTAAGTCGGTTG
ENST00000075120	85	85	TATAAATAGTCATGATCCCAGCGAGACCCAGAGATGCTGTAATGGTAAGAC
ENST00000075120	885	885	GAAAGTCCCAGATTTTTGCTCATTAACAGAAAAGAAGAGGAGAATGCTAAG
ENST00000075120	954	954	TGGGGCACCCAGGATGTATCCCAAGACATCCAGGAGATGAAAGATGAGAGT
ENST00000040877	1012	1012	GGAAAATTATATTTTAATTATGGAGACTTTAGAAGGAAATCAGATACATGT
ENST00000040877	1213	1213	TATCCATTTTTTGGAGCTGTATGAAACAAAGATTCTTCCATTTTCACCAGA
ENST00000040877	1497	1497	CTAAGGCTTTGGCAAATGTCCCAAGACATAAGGCCCTGGGTATAGATGGGC
ENST00000040877	1730	1730	ACTTCATTGTGGACAGAGCTGTGTGACTGGCTACGTGTTAATGAAAGCTAT
ENST00000040877	1951	1951	GGCTGTGGATGTGGAAGGAATGAAGACTCAGTATAGCGGAAAGCAGAGAAC
ENST00000040877	2275	2275	TTGCCATTTATACCTGATGGTGTTAACTGAGCTTATAAATCTGCATTTGAA
ENST00000040877	2384	2384	TCCATTCAGCATCTTCAAGAGATGGACAGTGGACAGGAGCCAACAGTTGGA
ENST00000040877	254	254	CGCGGACGCCCCGCGGGCGGCCCGGACCCCAGTCTGCAGCCTCGCCACCGC
ENST00000040877	2782	2782	ACCTGCCGTTCAGATGCCAATAAGGACTTTGCAGTCTGCACTAGAAGCCCT
ENST00000040877	2912	2912	GAATCACTCTGCATAGAGTCTTTTGACATGGCGTGGAAAATTATATCTTCT
ENST00000040877	3291	3291	TACAGACCTTCATAGAAAACCTTGGACATGACTGTGCGGCAAATATTGTTA
ENST00000040877	3578	3578	CAGAATTTCTTGAATGGAATTATTGACAGGATTTTCCAGGCTGGTTTCACC
ENST00000040877	3795	3795	TTACTCAAAATATTCCAGAAAAGAAACTAATTCTGAAGCAAGCCCTTATAG
ENST00000040877	4072	4072	CCCACTCAAGGATTATTGTCTAGAGACCATATTTTACATCCTTCCACGCCT
ENST00000040877	4209	4209	ACCTTTCTCAAACTCAACTTAGTAAACTAAAACCAGGTGACTGGTCTCAGC
ENST00000040877	4215	4215	CTCAAACTCAACTTAGTAAACTAAAACCAGGTGACTGGTCTCAGCAAGACA
ENST00000040877	4238	4238	AAACCAGGTGACTGGTCTCAGCAAGACATAGGTACTAATTTGGTCGAAGCA
ENST00000040877	4268	4268	GGTACTAATTTGGTCGAAGCAGATAACCAAGCGGAGTGGACCGACGTTCAG
ENST00000040877	4282	4282	CGAAGCAGATAACCAAGCGGAGTGGACCGACGTTCAGAAGAAGATTATCCC
ENST00000040877	4389	4389	CCAGACTTGGAAAGTCAATTAGTAGACTCATCGTTGTGGCCTCGCTCATCG
ENST00000040877	44	44	GAAGCGCTGCTCTCGCAGAGCCGGGACCCCCGGGCCCTGCTTGGGGCGCTG
ENST00000040877	4419	4419	TCGTTGTGGCCTCGCTCATCGACAAACCGACCAATTTAGGAGGACTGTGCA
ENST00000040877	4437	4437	TCGACAAACCGACCAATTTAGGAGGACTGTGCAGGACCTGTGAGGTATTTG
ENST00000040877	4447	4447	GACCAATTTAGGAGGACTGTGCAGGACCTGTGAGGTATTTGGGGCTTCAGT
ENST00000040877	4509	4509	GCAGCCTTCAGTGTATCAGCGACAAACAGTTTCAGCACCTCAGTGTCTCTG
ENST00000040877	4539	4539	TTCAGCACCTCAGTGTCTCTGCAGAACAGTGGCTTCCTCTAGTGGAGGTAA
ENST00000040877	4566	4566	AGTGGCTTCCTCTAGTGGAGGTAAAACCACCTCAGCTAATTGATTATCTGC
ENST00000040877	4603	4603	AATTGATTATCTGCAGCAGAAGAAAACAGAAGGTTATACCATCATTGGAGT
ENST00000040877	4632	4632	AAGGTTATACCATCATTGGAGTGGAACAAACTGCCAAAAGTTTAGACCTAA
ENST00000040877	4652	4652	GTGGAACAAACTGCCAAAAGTTTAGACCTAACCCAATATTGCTTTCCTGAG
ENST00000040877	4657	4657	ACAAACTGCCAAAAGTTTAGACCTAACCCAATATTGCTTTCCTGAGAAATC
ENST00000040877	4884	4884	AGCCATGATGTGCCTTCCTTAGTGAACTGCTGCTGCTGTTCAGACTTTTTT
ENST00000040877	4935	4935	AAAAAAAACTATTTGGACTAAAGAAACAGATTCTGAAATTTATTGTGATAA
ENST00000040877	5015	5015	GCCAAAAGTTTGCCATGTGCCTTAAACATATTACTATATATTTTCCCCTTT
ENST00000040877	5046	5046	TACTATATATTTTCCCCTTTAATAAACACTTTTTGTTAAATTGTATTCTTC
ENST00000177694	1100	1100	CACGCATATCTTTACTTTCCAAGAAACCCAGTTCATTGCCGTGACTGCCTA
ENST00000177694	1164	1164	ATTACTCAGCTGAAAATTGATAATAACCCCTTTGCCAAAGGATTCCGGGAG
ENST00000177694	1191	1191	CCCTTTGCCAAAGGATTCCGGGAGAACTTTGAGTCCATGTACACATCTGTT
ENST00000177694	1218	1218	TTTGAGTCCATGTACACATCTGTTGACACCAGCATCCCCTCCCCGCCTGGA
ENST00000177694	1582	1582	GCCCTATGCGGACTCTGCCCATGGAACCCGGCCCTGGAGGCTCAGAGGGAC
ENST00000177694	1612	1612	GCCCTGGAGGCTCAGAGGGACGGGGACCAGAGGACCAGGGTCCCCCCTTGG
ENST00000177694	1643	1643	GGACCAGGGTCCCCCCTTGGTGTGGACTGAGATTGCCCCCATCCGGCCGGA
ENST00000177694	1698	1698	AGTGATTCAGGACTGGGCGAAGGAGACTCTAAGAGGAGGCGCGTGTCCCCC
ENST00000177694	1740	1740	GTGTCCCCCTATCCTTCCAGTGGTGACAGCTCCTCCCCTGCTGGGGCCCCT
ENST00000177694	1792	1792	CTCCTTTTGATAAGGAAGCTGAAGGACAGTTTTATAACTATTTTCCCAACT
ENST00000177694	1803	1803	AAGGAAGCTGAAGGACAGTTTTATAACTATTTTCCCAACTGAGCAGATGAC
ENST00000177694	1841	1841	CTGAGCAGATGACATGATGAAAGGAACAGAAACAGTGTTATTAGGTTGGAG
ENST00000177694	1847	1847	AGATGACATGATGAAAGGAACAGAAACAGTGTTATTAGGTTGGAGGACACC
ENST00000177694	1868	1868	AGAAACAGTGTTATTAGGTTGGAGGACACCGACTAATTTGGGAAACGGATG
ENST00000177694	1898	1898	GACTAATTTGGGAAACGGATGAAGGACTGAGAAGGCCCCCGCTCCCTCTGG
ENST00000177694	2009	2009	CAGATGCTTCCTGGCCCACGATGAAACCTGAGAGGGGTGTCCCCTTGCCCC
ENST00000177694	2048	2048	TCCCCTTGCCCCATCCTCTGCCCTAACTACAGTCGTTTACCTGGTGCTGCG
ENST00000177694	2107	2107	TTGGTTTCCAGCTGGAGAAAAGAAGACAAGAAAGTCTTGGGCATGAAGGAG
ENST00000177694	2171	2171	GTGGGTGGGAGGGGTCAGGTGTGGGACATGGGAGCAGGAGACTCCACTTTC
ENST00000177694	2186	2186	CAGGTGTGGGACATGGGAGCAGGAGACTCCACTTTCTTCCTTTGTACAGTA
ENST00000177694	2212	2212	CTCCACTTTCTTCCTTTGTACAGTAACTTTCAACCTTTTCGTTGGCATGTG
ENST00000177694	2261	2261	TGTGTTAATCCCTGATCCAAAAAGAACAAATACACGTATGTTATAACCATC
ENST00000177694	2310	2310	TCAGCCCGCCAGGGTCAGGGAAAGGACTCACCTGACTTTGGACAGCTGGCC
ENST00000177694	2319	2319	CAGGGTCAGGGAAAGGACTCACCTGACTTTGGACAGCTGGCCTGGGCTCCC
ENST00000177694	2326	2326	AGGGAAAGGACTCACCTGACTTTGGACAGCTGGCCTGGGCTCCCCCTGCTC
ENST00000177694	2354	2354	GCTGGCCTGGGCTCCCCCTGCTCAAACACAGTGGGGATCAGAGAAAAGGGG
ENST00000177694	546	546	CCGGGCGAGGGCTACGCCGCCCCGGACCCGCGCGCCGGGCTCTACCCGGGG
ENST00000177694	582	582	GGGCTCTACCCGGGGCCGCGTGAGGACTACGCGCTACCCGCGGGACTGGAG
ENST00000177694	619	619	CCGCGGGACTGGAGGTGTCGGGGAAACTGAGGGTCGCGCTCAACAACCACC
ENST00000177694	789	789	ATGTTTGTGGACGTGGTCTTGGTGGACCAGCACCACTGGCGGTACCAGAGC
ENST00000177694	861	861	AAGGCCGAGGGCAGCATGCCAGGAAACCGCCTGTACGTCCACCCGGACTCC
ENST00000177694	882	882	GGAAACCGCCTGTACGTCCACCCGGACTCCCCCAACACAGGAGCGCACTGG
ENST00000177694	934	934	TGCGCCAGGAAGTTTCATTTGGGAAACTAAAGCTCACAAACAACAAGGGGG
ENST00000177694	948	948	TCATTTGGGAAACTAAAGCTCACAAACAACAAGGGGGCGTCCAACAATGTG
ENST00000177694	974	974	CAACAAGGGGGCGTCCAACAATGTGACCCAGATGATTGTGCTCCAGTCCCT
ENST00000184956	1072	1072	CCAGTCACTGGCACAGGCAGAGTGAACCTGCATGAAGGGAACACTTGGTGT
ENST00000184956	1087	1087	GGCAGAGTGAACCTGCATGAAGGGAACACTTGGTGTCCCTCCTCCCTGGGT
ENST00000184956	1216	1216	AAAAGGGTCAGCAGTAGTGAGTCAGACTTTTCTGATGCTGAAGGAGGCATG
ENST00000184956	1373	1373	CAGCTTTTATTCCTGATACGCCTGAACTTGGCAGCCCACAGTCAGTGTCCT
ENST00000184956	1404	1404	CAGCCCACAGTCAGTGTCCTTGATGACTCTTACATTGAAAGACCCTTCTCC
ENST00000184956	1420	1420	TCCTTGATGACTCTTACATTGAAAGACCCTTCTCCAAAGACACGTGCCTGT
ENST00000184956	1434	1434	TACATTGAAAGACCCTTCTCCAAAGACACGTGCCTGTGCTCTGCAAGTTTT
ENST00000184956	1516	1516	CTTTCTGTTGCTGAAGATACCAGTGACCACAGAAGGGCTTTTACCCCCTTC
ENST00000184956	1620	1620	TTTGGTGGCGGAGTCATCCTCACAGACCGTTACTCAGATAATTAAGTGCCT
ENST00000184956	1685	1685	CAAATGCACCTTATGATCGTCTAAAACTCAGCCTGCTGACCAAAGTCTGGA
ENST00000184956	1698	1698	TGATCGTCTAAAACTCAGCCTGCTGACCAAAGTCTGGAACCAGATAAAGCC
ENST00000184956	1711	1711	CTCAGCCTGCTGACCAAAGTCTGGAACCAGATAAAGCCTTATATTCGCCAC
ENST00000184956	1847	1847	TTCTGCAACAGCCATGTTCTTCTGGACTCGGTAATAGCAATTCAGCAACCC
ENST00000184956	1916	1916	ATTGGTGGAAGAAAGCCCCTGCAGGACCCTCTCTGGAAGAAACGTCAGTTA
ENST00000184956	205	205	CTCTTCGATCAGCTCATCTCCGAGAACTACAGCGAGGGCAGTGGCGTGGCC
ENST00000184956	2066	2066	GCTCTGCAGCAGGAAGCACCTACGAACCATCCCCCATGCGACTGGAGGCCT
ENST00000184956	2103	2103	GCGACTGGAGGCCTTACAGGTATTGACTCTTCTGGCAAGGGGCTACTTTTC
ENST00000184956	2133	2133	TCTGGCAAGGGGCTACTTTTCAATGACTCAAGCCTACTTGATGGAGCTTGG
ENST00000184956	2231	2231	TTCATGGAGCAAAGCTTCTGGAAGAACTGGGCACAGGCTTAATACAGCAGT
ENST00000184956	2261	2261	GCACAGGCTTAATACAGCAGTATAAACCAGACTCCACTGCAGCACCTGATC
ENST00000184956	2266	2266	GGCTTAATACAGCAGTATAAACCAGACTCCACTGCAGCACCTGATCAGAGA
ENST00000184956	2322	2322	AGTCTTCTTGGTGGTGATGTTCTGGACTATGATGCTGAACGGTCCTTTACC
ENST00000184956	2369	2369	TACCCAGAGCCCTGCAGAATTCAGAACACCCAACTCTCCAGGCGAGCGCCT
ENST00000184956	2446	2446	GAGGCCTTCAGCAATCTGCCGAATGACAGGCAGATGCTGTGCATCACAGTG
ENST00000184956	2488	2488	ATCACAGTGCTGCTCGGGCTGAATGACAGCAAGAATCGCTTAGTGAAAGCT
ENST00000184956	2561	2561	TCTATGTGCTTTTTCCCTGTCTCAGACAGGATGTCATATTTGTTGCAGACG
ENST00000184956	2617	2617	AATGCAATATTGATGTCACTTGAAGACAAGTCTCTGAATGTTCGAGCCAAA
ENST00000184956	2667	2667	AGCAGCCTGGTCCCTGGGCAACCTGACAGACACTCTGATTGTCAACATGGA
ENST00000184956	2671	2671	GCCTGGTCCCTGGGCAACCTGACAGACACTCTGATTGTCAACATGGAAACA
ENST00000184956	2694	2694	AGACACTCTGATTGTCAACATGGAAACACCAGACCCAAGTTTCCAGGAAGA
ENST00000184956	2701	2701	CTGATTGTCAACATGGAAACACCAGACCCAAGTTTCCAGGAAGAGTTCTCT
ENST00000184956	2782	2782	GCTATAGAAGCATCCAAGGATAAAGACAAGGTAAAAAGCAATGCAGTCCGG
ENST00000184956	2855	2855	TTCTGCAACCCTCTCATATAGAAAAACCCACATTTGCAGAAATCATTGAGG
ENST00000184956	2913	2913	CCAGGCCCTAATTTCTACTGTTCTAACAGAAGCTGCCATGAAAGTCCGATG
ENST00000184956	2994	2994	TAAAAATCCTGCCCTTCCTTTAGGGACAGCCCCATGGACCTCCCAGGCCTA
ENST00000184956	3006	3006	CCTTCCTTTAGGGACAGCCCCATGGACCTCCCAGGCCTACAATGCCCTGAC
ENST00000184956	3030	3030	GACCTCCCAGGCCTACAATGCCCTGACATCGGTCGTGACATCATGCAAGAA
ENST00000184956	3042	3042	CTACAATGCCCTGACATCGGTCGTGACATCATGCAAGAACTTCAAAGTGCG
ENST00000184956	3055	3055	ACATCGGTCGTGACATCATGCAAGAACTTCAAAGTGCGCATCAGATCTGCA
ENST00000184956	3127	3127	AAGAGAGAGCAGTACGGGTCTGTTGACCAGTATGCTCGGATCTGGAATGCA
ENST00000184956	3181	3181	GTCACCGCTTTACAGAAGAGTGAAGACACCATAGACTTTTTGGAATTCAAG
ENST00000184956	3225	3225	ATTCAAGTACTGTGTCAGCCTACGGACCCAAATCTGCCAGGCACTGATTCA
ENST00000184956	3297	3297	CTCGGACCTCCCTTGTATGAAAGAAACCCTTGAACTGAGTGGGAATATGGT
ENST00000184956	3305	3305	TCCCTTGTATGAAAGAAACCCTTGAACTGAGTGGGAATATGGTCCAGTCCT
ENST00000184956	334	334	AGCCAGCTTATCCACCATTTACTTAACAGATTACAGGTAATTGTTGATGAA
ENST00000184956	3370	3370	TTAAAATCAGGAGCAGAGGGAGATGACACTGGAGCACCCCACAGCCCACAG
ENST00000184956	3403	3403	GCACCCCACAGCCCACAGGAAAGAGACCAGATGGTCAGAATGGCCCTTAAA
ENST00000184956	3428	3428	ACCAGATGGTCAGAATGGCCCTTAAACACATGGGCAGCATCCAGGCACCAA
ENST00000184956	3460	3460	GGCAGCATCCAGGCACCAACTGGAGACACAGCCAGAAGGGCCATCATGGGC
ENST00000184956	3517	3517	GAAGAGATCCTGGCCGTTTGTTTTGACTCATCTGGATCACAAGGGGCACTC
ENST00000184956	3552	3552	ATCACAAGGGGCACTCCCAGGGTTAACAAATCAGTGAAGATCCCACCATAC
ENST00000184956	359	359	ACAGATTACAGGTAATTGTTGATGAACAGCACTTGGATTTCCTGTTGGCAT
ENST00000184956	3608	3608	AGATGTCGAAGGCGGCAGTAGGAAGACCTGAGCTTGAGCATAAGATCTGTG
ENST00000184956	3684	3684	ATCCGTTCACTATTTATTTAGAATGACTTAGCAGCCATTTAAATTTTCACA
ENST00000184956	3769	3769	ACTGGCCATGGTCAGGGTTGTTGGAACATCTGACCTGTGCATCCAGGAGCC
ENST00000184956	420	420	GGCTATTCATCAGTGTAGTTCCTGGACACACAGGGAAATTCTTCAAGCCCT
ENST00000184956	515	515	TCCCAGAGCTGCTAGGCAACACCGGACTCTTAATGAAGTTGAGTGACTTGG
ENST00000184956	535	535	ACCGGACTCTTAATGAAGTTGAGTGACTTGGCTCAGTCTGATCCTGAAGTC
ENST00000184956	589	589	AGAGCTGCAGTACATTGTATGGCAAACTTATGTCTCAGTGTGCCAGGACAG
ENST00000184956	611	611	CAAACTTATGTCTCAGTGTGCCAGGACAGCCGTATTTGGAGGAGCCCTACC
ENST00000184956	663	663	AAATGTCTGTTTCCAAGCTTTTCTGACTATTTTACAGTCTCCAAAATCATC
ENST00000184956	773	773	CACTTCTAAATGGTGGGAGAATGAAACTAACACAGACTGATGAACTTGGAG
ENST00000184956	777	777	TCTAAATGGTGGGAGAATGAAACTAACACAGACTGATGAACTTGGAGCACT
ENST00000184956	783	783	TGGTGGGAGAATGAAACTAACACAGACTGATGAACTTGGAGCACTTTTAGC
ENST00000184956	791	791	GAATGAAACTAACACAGACTGATGAACTTGGAGCACTTTTAGCTGTGCTAA
ENST00000184956	836	836	TGCTAAAGAAATTCATGTTTCACGGACTCCCTGGACTAAACATAGAGATGC
ENST00000184956	845	845	AATTCATGTTTCACGGACTCCCTGGACTAAACATAGAGATGCCCACGGTGT
ENST00000184956	850	850	ATGTTTCACGGACTCCCTGGACTAAACATAGAGATGCCCACGGTGTTATAC
ENST00000184956	917	917	AGTATGATGGGCGAACACCTATCAAACCACAGCAATCAGAATCCAGTGCTT
ENST00000184956	983	983	ATAAAAAGAAAAAATCCAAAGTAAAACCAAAGAAAATCCAGCAAGGAGAGG
ENST00000196061	104	104	GCGAAGGGCGACGCCAAGCCGGAGGACAACCTTTTAGTCCTCACGGTGGCC
ENST00000196061	1115	1115	CGGATGGCGAATGCAGATGCCAGGAACATGGGCGCAGACCTGTGCCGGCAG
ENST00000196061	1127	1127	GCAGATGCCAGGAACATGGGCGCAGACCTGTGCCGGCAGGACCGCAGCTGC
ENST00000196061	1142	1142	ATGGGCGCAGACCTGTGCCGGCAGGACCGCAGCTGCACCTACTACTTCAGC
ENST00000196061	1189	1189	CAGCGTGGATGCTGACGTGGCCCTGACCGAGCCCAACAGCCTGCGGCTGCT
ENST00000196061	1226	1226	AGCCTGCGGCTGCTGATCCAACAGAACAAGAACGTCATTGCCCCGCTGATG
ENST00000196061	1252	1252	CAAGAACGTCATTGCCCCGCTGATGACCCGGCATGGGAGGCTGTGGTCGAA
ENST00000196061	1277	1277	ACCCGGCATGGGAGGCTGTGGTCGAACTTCTGGGGGGCTCTCAGTGCAGAT
ENST00000196061	1325	1325	GATGGCTACTATGCCCGTTCCGAGGACTACGTGGACATTGTGCAGGGGCGG
ENST00000196061	1334	1334	TATGCCCGTTCCGAGGACTACGTGGACATTGTGCAGGGGCGGCGTGTTGGT
ENST00000196061	1385	1385	GTCTGGAATGTGCCCTATATTTCAAACATCTACTTGATCAAGGGCAGTGCC
ENST00000196061	139	139	AGTCCTCACGGTGGCCACTAAGGAGACCGAGGGATTCCGTCGCTTCAAGCG
ENST00000196061	1460	1460	GATCTCTTCCACCACAGCAAGCTGGACCCCGACATGGCCTTCTGTGCCAAC
ENST00000196061	1516	1516	GCAGCAGGATGTGTTCATGTTCCTGACCAACCGGCACACCCTTGGCCATCT
ENST00000196061	1553	1553	ACCCTTGGCCATCTGCTCTCCCTAGACAGCTACCGCACCACCCACCTGCAC
ENST00000196061	1613	1613	TGGGAGGTGTTCAGCAACCCCGAGGACTGGAAGGAGAAGTACATCCACCAG
ENST00000196061	1784	1784	CAGTGGTCTCTGGGCAACAACAAGGACAACCGCATCCAGGGTGGCTACGAG
ENST00000196061	1826	1826	GGCTACGAGAACGTGCCGACTATTGACATCCACATGAACCAGATCGGCTTT
ENST00000196061	1838	1838	GTGCCGACTATTGACATCCACATGAACCAGATCGGCTTTGAGCGGGAGTGG
ENST00000196061	1940	1940	GGCTACTACACCAGGGCCCAGTTTGACCTGGCCTTTGTCGTCCGCTACAAG
ENST00000196061	2033	2033	ACCTTCACCATCAACATCGCCCTGAACCGAGTCGGGGTGGATTACGAGGGC
ENST00000196061	2235	2235	AATTGGCCAGGCCTGACCCTCTTGGACCTTTCTTCTTTGCCGACAACCACT
ENST00000196061	2278	2278	CAACCACTGCCCAGCAGCCTCTGGGACCTCGGGGTCCCAGGGAACCCAGTC
ENST00000196061	2296	2296	CTCTGGGACCTCGGGGTCCCAGGGAACCCAGTCCAGCCTCCTGGCTGTTGA
ENST00000196061	2321	2321	ACCCAGTCCAGCCTCCTGGCTGTTGACTTCCCATTGCTCTTGGAGCCACCA
ENST00000196061	2388	2388	GAGATTCCTGCAGGCCAGAGGCGGAACACACCTTTATGGCTGGGGCTCTCC
ENST00000196061	2441	2441	GGTGTTCTGGACCCAGCCCCTGGAGACACCATTCACTTTTACTGCTTTGTA
ENST00000196061	2470	2470	CATTCACTTTTACTGCTTTGTAGTGACTCGTGCTCTCCAACCTGTCTTCCT
ENST00000196061	2501	2501	GCTCTCCAACCTGTCTTCCTGAAAAACCAAGGCCCCCTTCCCCCACCTCTT
ENST00000196061	2678	2678	TTTGGGGTAAAGACACCTGGATCAGACTCCAAGGGCTGCCCTGAGTCTGGG
ENST00000196061	2704	2704	CTCCAAGGGCTGCCCTGAGTCTGGGACTTCTGCCTCCATGGCTGGTCATGA
ENST00000196061	2736	2736	CCTCCATGGCTGGTCATGAGAGCAAACCGTAGTCCCCTGGAGACAGCGACT
ENST00000196061	2753	2753	GAGAGCAAACCGTAGTCCCCTGGAGACAGCGACTCCAGAGAACCTCTTGGG
ENST00000196061	2769	2769	CCCCTGGAGACAGCGACTCCAGAGAACCTCTTGGGAGACAGAAGAGGCATC
ENST00000196061	2781	2781	GCGACTCCAGAGAACCTCTTGGGAGACAGAAGAGGCATCTGTGCACAGCTC
ENST00000196061	2838	2838	CTACTTGCCTGTGGGGAGGGGAGTGACAGGTCCACACACCACACTGGGTCA
ENST00000196061	2893	2893	GTCCTGGATGCCTCTGAAGAGAGGGACAGACCGTCAGAAACTGGAGAGTTT
ENST00000196061	2897	2897	TGGATGCCTCTGAAGAGAGGGACAGACCGTCAGAAACTGGAGAGTTTCTAT
ENST00000196061	296	296	AAGAAAGCTCTGGAGAAGCACGCAGACAAGGAGGATCTGGTCATTCTCTTC
ENST00000196061	326	326	GAGGATCTGGTCATTCTCTTCGCAGACAGCTATGACGTGCTGTTTGCATCG
ENST00000196061	431	431	TCTGCTGAGGAGCTCATCTACCCAGACCGCAGGCTGGAGACCAAGTATCCG
ENST00000196061	445	445	CATCTACCCAGACCGCAGGCTGGAGACCAAGTATCCGGTGGTGTCCGATGG
ENST00000196061	525	525	TCGGTTATGCCCCCAACCTCAGCAAACTGGTGGCCGAGTGGGAGGGCCAGG
ENST00000196061	551	551	CTGGTGGCCGAGTGGGAGGGCCAGGACAGCGACAGCGATCAGCTGTTTTAC
ENST00000196061	593	593	CTGTTTTACACCAAGATCTTCTTGGACCCGGAGAAGAGGGAGCAGATCAAT
ENST00000196061	629	629	AGGGAGCAGATCAATATCACCCTGGACCACCGCTGCCGTATCTTCCAGAAC
ENST00000196061	653	653	GACCACCGCTGCCGTATCTTCCAGAACCTGGATGGAGCCTTGGATGAGGTC
ENST00000196061	728	728	GTGAGAGCGAGGAACCTGGCCTATGACACCCTCCCGGTCCTGATCCATGGC
ENST00000196061	779	779	AACGGGCCAACCAAGCTGCAGTTGAACTACCTGGGCAACTACATCCCGCGC
ENST00000196061	811	811	GGGCAACTACATCCCGCGCTTCTGGACCTTCGAAACAGGCTGCACCGTGTG
ENST00000196061	820	820	CATCCCGCGCTTCTGGACCTTCGAAACAGGCTGCACCGTGTGTGACGAAGG
ENST00000196061	912	912	CGGTCCTGGTCGGCGTGTTCATCGAACAGCCCACGCCGTTTGTGTCCCTGT
ENST00000196061	975	975	TCCTGCGGCTCCACTACCCCCAGAAACACATGCGACTTTTCATCCACAACC
ENST00000169551	1131	1131	CTTCCAGAATGTGTTCAAAAGAAAGACAAGAAGGAGTGTATGGCTTATAAA
ENST00000169551	1251	1251	CAGCATATTTTATGTTCTCCCATTGACTCAATCATGACAATATTTCTGCTT
ENST00000169551	134	134	GGTAGACATCAGGTTCTCCCTGGAGACTTTTCGTTTTCATTTACGCTGCGG
ENST00000169551	1498	1498	TGAAAATGGTTGAGGGCCATAGGGAACCAGATGGTAAATACATTCTTCAAA
ENST00000169551	1783	1783	GAACTTACTTGCACTGATACTTCTGACTGCCAAAAGAACATGGGAGTGAAT
ENST00000169551	179	179	CTGCGGAAACTGACGTTTTTGCCTAACACCCCATGTAATGTAAACGTATAG
ENST00000169551	1814	1814	AAAAGAACATGGGAGTGAATGAGAGACATTCAAATACGTGTGTGAGGCCCC
ENST00000169551	1978	1978	CTATGTGCATTGGGAGGGGTCTAGAACCATGTTTATCTGCGGTGGCTTCAG
ENST00000169551	2107	2107	ATTTTGGGATATTCAGGATAGAGAGACCTCCAGGCAATCTATCTCCCCTTT
ENST00000169551	2243	2243	TTAAGGAGTATAGAAAATATAACAGACACTCGTCTCCCTGACGTAACACAC
ENST00000169551	2440	2440	CCTGCTCTTCAAACAACCTGCTCAAACTGTAGCTTGCTGAAGAAGCCCGGC
ENST00000169551	2522	2522	CCATGGCCCTGTCATTTGACTTAAGACTGTTTGCTTTTTCTGTATTCATTT
ENST00000169551	2788	2788	TCCTGTAATCTCATCTACTCAGGAGACAGGAGAAGCGCTTGAACCCAGGAG
ENST00000169551	2805	2805	CTCAGGAGACAGGAGAAGCGCTTGAACCCAGGAGGCAGAGGTTGCAGTGAG
ENST00000169551	407	407	CGTGCTTAACAAAGCGTGCTTGAAGACTGAGCCCAGTTTGAGATGTGGGCT
ENST00000169551	488	488	ATGTATTCTTGGAGTCACCCAGAAAACCATCTGGACGCAGGGACCGAGCCC
ENST00000169551	505	505	CCCAGAAAACCATCTGGACGCAGGGACCGAGCCCCCGAAAAGCAAAGGAGG
ENST00000169551	541	541	GAAAAGCAAAGGAGGATGGCAGCAAACAAGTGTCTGTGCACAGGAGTCAGA
ENST00000169551	575	575	TGTGCACAGGAGTCAGAGAGGGGGAACCGCCGTCCCAACATCACAAAAAGT
ENST00000169551	806	806	GTCTGTTAAAGGCTATGGGGAGGTGACAAGGCGGGGTCGCCGGCAGCATGT
ENST00000169551	942	942	ACGGTGTATGCGCAAGTGAAAGAGAACCCAGGAAGTGGTGAATATGATTTT
ENST00000170168	103	103	GGGCCGGGGCCCCGCCGCGGGACGGACCATGCTACGCTCCACTGGCTTCTT
ENST00000170168	1114	1114	GGCCGAGGGGGGCGGCCTGCGGGAGACCAAGGAGACGGCCGTGCAGTGCGA
ENST00000170168	1148	1148	ACGGCCGTGCAGTGCGACGTGGGGGACCTCCAGCCGCCCCCAGCCAAGCCC
ENST00000170168	1230	1230	ATGGGGGCTGCCCCAAGGAGGGAAAACCCAAGAAGAAAAAAACCGGGGCCC
ENST00000170168	1246	1246	GGAGGGAAAACCCAAGAAGAAAAAAACCGGGGCCCCACCTGCCCCCAGCTG
ENST00000170168	1300	1300	AGACGGGGCCCAGGGGAAGGACAAGACCAAGGACAAGGGCCGAGGGCGGCC
ENST00000170168	140	140	TCCACTGGCTTCTTCCGGGCCATTGACTGCCCCTATTGGTCTGGGGCGCCC
ENST00000170168	1402	1402	GCGCAAGGCAGAGCGGCCGGAAGGGACCAAGAAGAAGCCATCTTCGGCCAC
ENST00000170168	1460	1460	GCCACCTCAGGGAAAGGGAGGCCTGACCGGCCAGCGCGGCGGCCGAGCCCC
ENST00000170168	1496	1496	CGGCGGCCGAGCCCCACAAGCGGGGACTCCCGACCGGCGGCCGGCAGAGGC
ENST00000170168	1757	1757	CTCCCCAGCCTCAGCTCGGACTCAGACTCCGACTCAGACTCCAGCCTGGGC
ENST00000170168	1769	1769	AGCTCGGACTCAGACTCCGACTCAGACTCCAGCCTGGGCTTCCCGGAGGCG
ENST00000170168	1931	1931	GCCCTGGAGAAGGAGGTGGACTTTGACTCCGACCCCATGGAGGAGTGCCTG
ENST00000170168	1994	1994	GAGTCCACCAGCGTCAAGACGGAGGACAGAGGCCGGCTGGCCCGGCAGCCC
ENST00000170168	2062	2062	TGAGGAGAAGGGGCTTTCGGGTCTGACCACTCTGTTCCCCGGGCAGAAGAG
ENST00000170168	2356	2356	TGCAGCCCCCACAGGTGCCAAGAGGACCCTTGCGGCCAGCGGCAGCCAGTC
ENST00000170168	2419	2419	TGAGCCAGGTGGCCAGCAGCTGAAAACACGCACATTGTCGGGGATGGCGTC
ENST00000170168	2449	2449	CACATTGTCGGGGATGGCGTCCAAGACTACCACCACCATCATCCCTAAGCG
ENST00000170168	2511	2511	GTCCATCCTTACAGAGTTTAAAGAAACCCATTATCCCCAAAGAGTTTGGGG
ENST00000170168	2660	2660	CTGAACGAGGAGAAGGTGGCCTATGACCGCAGCCCCAGCAAGAACATCTAC
ENST00000170168	2678	2678	GCCTATGACCGCAGCCCCAGCAAGAACATCTACCTGAATGTGGCCGTGAAC
ENST00000170168	2702	2702	AACATCTACCTGAATGTGGCCGTGAACACCCTCAAGAAGCTCAGGGGCCTG
ENST00000170168	2758	2758	CAGCGCTGTGCCCGGCCTCAGCAAAACCAGTGGCCGCAGGGTTGTGTCCCA
ENST00000170168	2818	2818	GTTGGGGGGCAGGTTGGCCGCCAAGACCAGCTTCTCGCTCAGCCGTCCAAG
ENST00000170168	2861	2861	CGTCCAAGCAGCCCCCGGGTGGAGGACCTGAAAGGGGCTGCCCTGTACAGC
ENST00000170168	2915	2915	CTCAGGGAGTACCTGCTCACCCAGGACCAGCTCAAGGAGAACGGCTACCCC
ENST00000170168	3005	3005	ACAGCTGAGGAGAAGAGGCCCAAGGACTCTTCCTGCAGGACCTGCTGCCGC
ENST00000170168	3019	3019	GAGGCCCAAGGACTCTTCCTGCAGGACCTGCTGCCGCTGTGGCACCGAGTA
ENST00000170168	3116	3116	TACCACTGGGGACGGCTGCGCCGGAACCGGGTGGCCGGAGGCTGGGAGACC
ENST00000170168	3139	3139	GAACCGGGTGGCCGGAGGCTGGGAGACCCAGTACATGTGCTGCTCGGCTGC
ENST00000170168	3244	3244	GGAGCGCCTTGAGGGCTTCGTGAAGACCTTTGAGAAAGAGCTCTCAGGAGA
ENST00000170168	3269	3269	ACCTTTGAGAAAGAGCTCTCAGGAGACACCCACCCGGGGATCTACGCCCTG
ENST00000170168	3296	3296	ACCCACCCGGGGATCTACGCCCTGGACTGCGAGATGTCCTACACCACATAT
ENST00000170168	3377	3377	GACACGGACGTGCACGTGGTTTATGACACCTTCGTGAAGCCTGACAACGAG
ENST00000170168	3395	3395	GTTTATGACACCTTCGTGAAGCCTGACAACGAGATCGTGGACTACAACACC
ENST00000170168	3410	3410	GTGAAGCCTGACAACGAGATCGTGGACTACAACACCAGGTTTTCGGGGGTG
ENST00000170168	3446	3446	AGGTTTTCGGGGGTGACGGAGGCTGACCTTGCCGACACAAGTGTCACGCTG
ENST00000170168	3512	3512	GTTCTGCTGAGCATGTTCAGCGCTGACACCATCCTCATCGGACACAGCCTG
ENST00000170168	3528	3528	TCAGCGCTGACACCATCCTCATCGGACACAGCCTGGAGAGCGACCTCCTGG
ENST00000170168	3584	3584	AAGGTCATCCACAGCACCGTGGTGGACACGTCTGTGCTCTTCCCCCACCGC
ENST00000170168	3641	3641	CTCCCCTACAAGCGGTCCCTGCGGAACCTCATGGCCGACTACCTCAGACAG
ENST00000170168	3663	3663	GGAACCTCATGGCCGACTACCTCAGACAGATCATCCAGGACAATGTGGATG
ENST00000170168	3677	3677	GACTACCTCAGACAGATCATCCAGGACAATGTGGATGGGCACAGCTCCAGC
ENST00000170168	3760	3760	CTGGAAGGTTCGAGAAGACGCCAAGACCAAGCGATGACGCCTGCCCGCCTC
ENST00000170168	3839	3839	TCCTTAGCCCCATGCCTCTTCCAAAACAGTGCAATAAATCTCCGGTAACCC
ENST00000170168	3861	3861	AAAACAGTGCAATAAATCTCCGGTAACCCGTCCACCTGGCCGAGGCAGCCC
ENST00000170168	4008	4008	CCCCAGCCCTCTGGCGTCTCTAGAAACTGCTGCTGATGGAGACCAGGACAG
ENST00000170168	4024	4024	TCTCTAGAAACTGCTGCTGATGGAGACCAGGACAGAGCCCGCCCCCACCCG
ENST00000170168	4159	4159	CGGGCTTGTCCCAGGTTTGTTTGAGACAGTCTTTTTTTATTTTGTATTGTT
ENST00000170168	4207	4207	GTTATTTTTATTATTTTTAATTTAAACCTGATGACTTGCACAGCATCTTTC
ENST00000170168	4284	4284	TTCCCTCCTGCGGGGTGGGGGTGGGACAGACCCCAGTGGGGGCCAGGGCCA
ENST00000170168	4288	4288	CTCCTGCGGGGTGGGGGTGGGACAGACCCCAGTGGGGGCCAGGGCCACACT
ENST00000170168	4332	4332	CCACACTCAGCGCAGTGTGGGCTGGACCCGCCTCTGTGCTCCAGGGGCTGG
ENST00000170168	4424	4424	CCCCTGCACTCCGTGACCTCTGAGAACCCAGCTGGCCCCTCGTTAGCCCCA
ENST00000170168	4534	4534	CGTCCTCCTCTGCGGGGCTCTCCGGACCCCCTTCCCCCTCACCTCCAGGCA
ENST00000170168	4563	4563	CCTTCCCCCTCACCTCCAGGCAGGGACAGAATAAATGTTTGTATGGATTTT
ENST00000170168	776	776	GTTCCCAGTGGCAAGTACGTGGTGGACAACTCCAGGCCACCCACAGACCTG
ENST00000170168	797	797	GTGGACAACTCCAGGCCACCCACAGACCTGGAGTATGACCCTCTCTCCAAC
ENST00000170168	809	809	AGGCCACCCACAGACCTGGAGTATGACCCTCTCTCCAACTACTCGGCCCGG
ENST00000170168	935	935	ACACCTGCTCCCAAGAAGCTCTGTGACCCCTTTGGCAGTTGCGATGCAAGG
ENST00000164139	101	101	AAAAGGCAGGGACAAGGGACAGAAGACCATGTGCAAGGCCTGGAGGAAGTG
ENST00000164139	1205	1205	GGTGGCTACATCCAGGCTGTGTTGGACCGAAACCTGGCGGAGAACATCTCT
ENST00000164139	1223	1223	GTGTTGGACCGAAACCTGGCGGAGAACATCTCTCGTGTCCTGTACCCCAAT
ENST00000164139	1418	1418	GATAAGGTGGCCATCCAGCTCAATGACACCCACCCCTCCCTGGCCATCCCC
ENST00000164139	146	146	GAAGTGGGTCAGCACAGGCCTGTGAACAAGCCAGGCCAGTCTTGGCGGCCC
ENST00000164139	1513	1513	CAAGGCGTGGGATGTGACAGTGAGGACCTGTGCCTACACCAACCACACGGT
ENST00000164139	1811	1811	ATCCTCAAGAAGACCATCTTCAAAGACTTCTATGAGCTGGAGCCTCATAAG
ENST00000164139	1889	1889	CCTCGGCGCTGGCTGGTTCTGTGTAACCCCGGGCTGGCAGAGGTCATTGCT
ENST00000164139	2024	2024	GATGTGGCCAAAGTGAAGCAGGAAAACAAGTTGAAGTTTGCTGCCTACCTA
ENST00000164139	2300	2300	GCCATCGGGGATGTGGTCAACCATGACCCGGCAGTGGGTGACCGCCTCCGT
ENST00000164139	2522	2522	ATGGCAGAAGAGGCGGGAGAGGAAAACTTCTTCATCTTTGGCATGCGGGTG
ENST00000164139	2708	2708	ATTGTCAATATGCTCATGCACCATGACCGGTTTAAAGTCTTCGCAGATTAT
ENST00000164139	2843	2843	GCCACCTCTGGCAAGTTCTCCAGTGACCGCACCATTGCCCAGTATGCCCGG
ENST00000164139	2949	2949	TCTGAGCCTCCAGACCAGACCCCAAACCAGCCCTTGAGTCTGTCACACTCT
ENST00000164139	3044	3044	GTTAGATCTCTAAGCCCCTCCTGGAACCCTCATTTTCCCCACTCTCAATGT
ENST00000164139	419	419	GCAGCCATGTCCCGGCCCCTGTCAGACCAAGAGAAAAGAAAGCAAATCAGT
ENST00000164139	475	475	TGGCCTGGCCGGCGTGGAGAACGTGACTGAGCTGAAAAAGAACTTCAACCG
ENST00000164139	551	551	GACCGCAATGTGGCCACCCCACGAGACTACTACTTTGCTCTGGCCCATACC
ENST00000164139	755	755	GAGGCCACCTACCAGCTGGGCCTGGACATGGAGGAGCTGGAGGAAATTGAG
ENST00000164139	94	94	ACCCTCCAAAAGGCAGGGACAAGGGACAGAAGACCATGTGCAAGGCCTGGA
ENST00000164139	944	944	GGCTGGCAGATGGAGGAGGCCGATGACTGGCTTCGCTACGGCAACCCCTGG
ENST00000164024	10004	10004	GCCCCAGCCATGGCCCCTCCACAGAACAGTTGGACATTCTTTCCTCCATCC
ENST00000164024	10012	10012	CATGGCCCCTCCACAGAACAGTTGGACATTCTTTCCTCCATCCTTGCCTCT
ENST00000164024	10399	10399	ATGTGCATCTGTGAGCATGCGTGTGACAGGTGCAGAGACGGGGGACTGGAG
ENST00000164024	1041	1041	GGATTCAGCACCACGCACGGCGAGGACAGCTCCTGCATCAGGTTCAGCACC
ENST00000164024	10418	10418	CGTGTGACAGGTGCAGAGACGGGGGACTGGAGGGAGACTTTTATACGTTTT
ENST00000164024	10455	10455	CTTTTATACGTTTTGTACCTTTGTAACCAGAGAGATGCTTATGTTATTTTT
ENST00000164024	10763	10763	CTGGGGCTGGGGGTTGGTCTTGGAAACAGGGGTCCTCTGACTTCCTCATGG
ENST00000164024	10864	10864	AGTCCCTGCCACTTACTGCCTTATGACCTAGGACTGATGCTGTGGGGTGCT
ENST00000164024	10871	10871	GCCACTTACTGCCTTATGACCTAGGACTGATGCTGTGGGGTGCTGGTGGAG
ENST00000164024	11316	11316	TTTTGTCTGCTGTCCAGAACTGAAGACTTTAAAATTTTGTTACTGTTTACA
ENST00000164024	11467	11467	GAAAGGTAGGGAAAGTGGGAGAGGGACTTGGAGGACCCACCTGTGAGGACC
ENST00000164024	11522	11522	CCTGGCCATCTTGAGGGGTTTTCTAACCCCCAGGTCTCCCAGGCCGAAGGT
ENST00000164024	11606	11606	AGACCTTGAGAGTAGGCGTCCTCTAACCACGGGGGAGAGTGGCTGTGCAGG
ENST00000164024	1172	1172	AGCGCCCCGGGCCGCGTCCCCCGGGACTCCCGGCCCGTCCTGAAGCCAGGA
ENST00000164024	11779	11779	ACCCAAACTCTCCTTACCGAGAAGGACCCCAGCTCTTGAAGGGCTGAGTGG
ENST00000164024	1203	1203	GGCCCGTCCTGAAGCCAGGAAAGTAACCTCGGCGAACCGGGCACGCTTTCG
ENST00000164024	1213	1213	GAAGCCAGGAAAGTAACCTCGGCGAACCGGGCACGCTTTCGTCGCGCCGCA
ENST00000164024	1240	1240	CGGGCACGCTTTCGTCGCGCCGCAAACCGCCACCCGCAGTTTCCGCAGTAC
ENST00000164024	1387	1387	GTCTACTCGCTGGCGGCACTCATGAACAGCCGCTCGCTGGAGCTGTTCAGC
ENST00000164024	1456	1456	CTTATCCGTACGGCGGCAGCTCTGGACCGCGAGAGCATGGAGCGTCACTAC
ENST00000164024	1491	1491	CATGGAGCGTCACTACCTGCGTGTGACCGCGCAGGACCACGGGTCGCCGCG
ENST00000164024	1501	1501	CACTACCTGCGTGTGACCGCGCAGGACCACGGGTCGCCGCGCCTCTCGGCC
ENST00000164024	1545	1545	CTCGGCCACCACGATGGTGGCCGTGACAGTAGCCGACCGCAACGACCACTC
ENST00000164024	160	160	CAGAGGGCGGCGGGGGTGCGGAGAGACAGGCGGAGGGGCGGGGGCCCGGGG
ENST00000164024	1602	1602	TTTTGAGCAAGCGCAGTACCGGGAGACCCTTCGCGAGAATGTGGAGGAGGG
ENST00000164024	1786	1786	CTCATCAGCACCAGCGGCCGAGTGGACCGCGAGCACATGGAAAGCTATGAG
ENST00000164024	1844	1844	TGGAAGCCAGCGACCAGGGCCAGGAACCCGGGCCGCGCTCGGCCACTGTGC
ENST00000164024	1881	1881	CTCGGCCACTGTGCGCGTACACATAACTGTGCTAGACGAGAACGACAATGC
ENST00000164024	1993	1993	GTCGTGCTGCGCGTCACGGCCACTGACCGGGACAAGGACGCCAACGGATTG
ENST00000164024	2209	2209	GGCCTGGCCAGCATCCAGGTGGTGGACATCAATGACCACATTCCTATTTTT
ENST00000164024	2218	2218	AGCATCCAGGTGGTGGACATCAATGACCACATTCCTATTTTTGTCAGCACG
ENST00000164024	2317	2317	ATCCACATTCAGGCAGTCGATGCAGACCATGGGGAGAATGCCAGATTGGAG
ENST00000164024	2352	2352	GAATGCCAGATTGGAGTACTCCCTAACTGGTGTGGCACCTGATACTCCTTT
ENST00000164024	2386	2386	GCACCTGATACTCCTTTTGTGATAAACAGCGCCACTGGCTGGGTCTCTGTG
ENST00000164024	240	240	GCGGCGGGGCCAGCCCAAGGCCCGGACCGGGGCGGGGGGCGGTGGAGGCCG
ENST00000164024	2425	2425	TGGGTCTCTGTGAGTGGTCCCCTGGACCGTGAGTCTGTGGAGCATTACTTC
ENST00000164024	2514	2514	CTCTGCCTCAGCCAGTGTCACCGTGACTGTGCTGGACGTTAATGACAATCG
ENST00000164024	2533	2533	ACCGTGACTGTGCTGGACGTTAATGACAATCGGCCTGAGTTCACAATGAAG
ENST00000164024	2616	2616	TGTGGGCACCAGTGTGGTCAGCGTGACCGCAGTAGACCGTGATGCCAACAG
ENST00000164024	2626	2626	AGTGTGGTCAGCGTGACCGCAGTAGACCGTGATGCCAACAGTGCCATCAGC
ENST00000164024	2721	2721	CACCCAGGGGGGTGTGGGTCTGGTGACTCTGGCTCTGCCACTGGACTACAA
ENST00000164024	2740	2740	CTGGTGACTCTGGCTCTGCCACTGGACTACAAGCAGGAACGCTACTTCAAG
ENST00000164024	2775	2775	GGAACGCTACTTCAAGCTGGTACTAACTGCATCTGACCGTGCCCTTCATGA
ENST00000164024	2785	2785	TTCAAGCTGGTACTAACTGCATCTGACCGTGCCCTTCATGATCACTGCTAT
ENST00000164024	2977	2977	GCTCGTATCACCTATCTCCTGGAGGACAACCTGCCCCAGTTCCGCATTGAT
ENST00000164024	3007	3007	CTGCCCCAGTTCCGCATTGATGCAGACTCAGGAGCCATTACATTACAGGCC
ENST00000164024	3049	3049	TTACAGGCCCCATTAGACTATGAGGACCAGGTGACCTACACCCTGGCTATC
ENST00000164024	3057	3057	CCCATTAGACTATGAGGACCAGGTGACCTACACCCTGGCTATCACAGCTCG
ENST00000164024	3109	3109	GACAATGGCATCCCACAGAAGGCAGACACTACTTATGTGGAGGTGATGGTC
ENST00000164024	3148	3148	GAGGTGATGGTCAATGACGTGAATGACAATGCTCCACAATTTGTGGCCTCC
ENST00000164024	3241	3241	AGTGTCCTGCAGATCTCAGCCACTGACCGGGATGCTCATGCCAATGGCCGG
ENST00000164024	3358	3358	ATTGTCCGTACAGTAAGGCGGCTAGACCGGGAGGCAGTATCAGTGTATGAG
ENST00000164024	3387	3387	GGAGGCAGTATCAGTGTATGAGTTGACTGCCTACGCAGTGGACAGAGGTGT
ENST00000164024	3403	3403	TATGAGTTGACTGCCTACGCAGTGGACAGAGGTGTGCCCCCACTCCGGACT
ENST00000164024	3426	3426	GGACAGAGGTGTGCCCCCACTCCGGACTCCAGTCAGTATCCAGGTGATGGT
ENST00000164024	3559	3559	GTGGTGGCCCAGATCACTGCAGTGGACCCTGACGAAGGCCCCAATGCCCAT
ENST00000164024	3650	3650	TCCAAATGGACATCTTCTCTGGAGAACTGACGGCACTCATTGACCTAGACT
ENST00000164024	3667	3667	TCTGGAGAACTGACGGCACTCATTGACCTAGACTATGAGGCTCGCCAAGAA
ENST00000164024	3763	3763	GCCACTGTGCACGTCCGCCTGGTTGACCAGAATGACAACAGCCCTGTGCTC
ENST00000164024	3772	3772	CACGTCCGCCTGGTTGACCAGAATGACAACAGCCCTGTGCTCAACAACTTC
ENST00000164024	3835	3835	AACAACTATGTATCCAACCGTTCAGACACCTTCCCGTCGGGCATTATTGGG
ENST00000164024	3877	3877	ATTATTGGGCGCATCCCAGCTTATGACCCCGATGTCTCCGACCACCTCTTC
ENST00000164024	3951	3951	GCTGCAGCTGCTGGTAGTCAACCAGACCAGTGGGGAGCTGCGACTCAGCCG
ENST00000164024	3985	3985	GAGCTGCGACTCAGCCGAAAGCTAGACAATAACCGCCCACTGGTGGCCTCC
ENST00000164024	3991	3991	CGACTCAGCCGAAAGCTAGACAATAACCGCCCACTGGTGGCCTCCATGTTG
ENST00000164024	4020	4020	CCCACTGGTGGCCTCCATGTTGGTGACTGTCACAGATGGCCTGCACAGCGT
ENST00000164024	409	409	GGGGGCGGTGGGCACCAGGGCTGGGACCCAGGCTTAGCTGCCACTACGGGG
ENST00000164024	4107	4107	GGAGGAGTTGCTGGCCAACAGCCTGACCGTGCGCCTTGAGAACATGTGGCA
ENST00000164024	4123	4123	AACAGCCTGACCGTGCGCCTTGAGAACATGTGGCAGGAGCGCTTCCTGTCA
ENST00000164024	4438	4438	GTGTGCCTGCGAGAGCCCTGTGAGAACTACATGAAATGCGTGTCCGTGCTC
ENST00000164024	4471	4471	AAATGCGTGTCCGTGCTCCGCTTTGACTCGTCCGCGCCCTTCCTGGCCTCG
ENST00000164024	4570	4570	CGCTGCCCGCCCGGATTCACGGGAGACTTTTGCGAGACCGAGCTCGACCTC
ENST00000164024	4581	4581	CGGATTCACGGGAGACTTTTGCGAGACCGAGCTCGACCTCTGCTACTCCAA
ENST00000164024	4687	4687	TGCCGCCCGCGCTTCACCGGAGAGGACTGCGAGCTGGACACCGAGGCCGGC
ENST00000164024	4699	4699	TTCACCGGAGAGGACTGCGAGCTGGACACCGAGGCCGGCCGCTGCGTGCCG
ENST00000164024	4985	4985	AGAAGCACGACTTCCTGGCCCTGGAACTCGTGGCTGGCCAAGTGCGGCTCA
ENST00000164024	5118	5118	TCTGAGATACTACAACAAGCCCCGGACAGATGCCCTAGGGGGTGCACAGGG
ENST00000164024	5155	5155	GGGGGTGCACAGGGCCCCTCCAAGGACAAGGTGGCTGTGCTAAGCGTGGAT
ENST00000164024	5256	5256	CTCATGCGCGGCTGCTGGTGTGCAAACAAGCTCCAAGAAGTCCCTGGACCT
ENST00000164024	5278	5278	CAAACAAGCTCCAAGAAGTCCCTGGACCTGACGGGCCCTCTTCTTCTGGGA
ENST00000164024	5326	5326	GGAGGTGTCCCCAACCTCCCCGAGAACTTCCCCGTATCCCATAAGGACTTC
ENST00000164024	5347	5347	GAGAACTTCCCCGTATCCCATAAGGACTTCATCGGCTGTATGCGGGACCTG
ENST00000164024	5368	5368	AAGGACTTCATCGGCTGTATGCGGGACCTGCACATTGATGGCCGCCGAGTG
ENST00000164024	5395	5395	CTGCACATTGATGGCCGCCGAGTGGACATGGCGGCTTTTGTCGCAAATAAT
ENST00000164024	5461	5461	TGCCAAGCCAAGCTACACTTTTGTGACTCAGGCCCCTGCAAGAACAGTGGC
ENST00000164024	5479	5479	TTTTGTGACTCAGGCCCCTGCAAGAACAGTGGCTTCTGCTCGGAGCGCTGG
ENST00000164024	5548	5548	TGCCCTGTGGGCTTCGGCGGCAAAGACTGTCAGCTTACTATGGCCCATCCC
ENST00000164024	5608	5608	CGTGGCAACGGCACACTGAGCTGGAACTTTGGAAGTGACATGGCTGTGTCT
ENST00000164024	5620	5620	ACACTGAGCTGGAACTTTGGAAGTGACATGGCTGTGTCTGTGCCATGGTAC
ENST00000164024	5664	5664	ATGGTACCTGGGGCTGGCATTTCGGACACGGGCAACGCAGGGGGTCCTGAT
ENST00000164024	5754	5754	GCTAGATCGGGGGTTACTGTCTGTGACAGTGACCAGGGGCTCGGGCCGTGC
ENST00000164024	5760	5760	TCGGGGGTTACTGTCTGTGACAGTGACCAGGGGCTCGGGCCGTGCTTCCCA
ENST00000164024	5797	5797	GGCCGTGCTTCCCATCTCCTTCTGGACCAGGTGACTGTCAGTGATGGCCGG
ENST00000164024	5855	5855	ATCTGCGGCTGGAGTTGCAGGAGGAACCAGGTGGCCGGCGGGGCCACCATG
ENST00000164024	5899	5899	CACCATGTCCTTATGGTCTCACTGGACTTTAGCCTCTTCCAGGACACCATG
ENST00000164024	5917	5917	TCACTGGACTTTAGCCTCTTCCAGGACACCATGGCGGTGGGGAGTGAGCTG
ENST00000164024	6120	6120	GAATGCGGAGCCTGGCTGTGTTGTGACCAACGCCTGTGCCTCTGGGCCCTG
ENST00000164024	6160	6160	TCTGGGCCCTGCCCACCTCACGCAGACTGCCGGGACCTCTGGCAGACCTTT
ENST00000164024	6169	6169	TGCCCACCTCACGCAGACTGCCGGGACCTCTGGCAGACCTTTTCTTGCACC
ENST00000164024	617	617	AGCCGAATGAGGAGCTGGGGATTGAACACGGCGTCCAGCCATTGGGCAGCC
ENST00000164024	6180	6180	CGCAGACTGCCGGGACCTCTGGCAGACCTTTTCTTGCACCTGCCAGCCAGG
ENST00000164024	6244	6244	GGCTGTGTGGATGCCTGCCTCCTGAACCCCTGTCAGAACCAGGGATCATGC
ENST00000164024	6256	6256	GCCTGCCTCCTGAACCCCTGTCAGAACCAGGGATCATGCCGGCACCTGCCA
ENST00000164024	6307	6307	GGAGCCCCCCATGGCTATACCTGTGACTGTGTGGGTGGCTATTTCGGGCAC
ENST00000164024	6352	6352	GGGCACCACTGTGAGCACAGGATGGACCAGCAGTGCCCACGGGGCTGGTGG
ENST00000164024	6496	6496	TTCCACTACCGACCGCGGGGCAGTGACTCTTGCCTCCCATGTGACTGCTAC
ENST00000164024	6514	6514	GGCAGTGACTCTTGCCTCCCATGTGACTGCTACCCTGTGGGCTCCACCTCG
ENST00000164024	654	654	GCCATTGGGCAGCCGCGAACGAGAGACAGGACAGGGACCAGGGTCTGTGTT
ENST00000164024	659	659	TGGGCAGCCGCGAACGAGAGACAGGACAGGGACCAGGGTCTGTGTTATACT
ENST00000164024	6613	6613	CTTGGCCGCCAGTGCAACAGCTGTGACAGTCCCTTCGCAGAGGTGACAGCC
ENST00000164024	665	665	GCCGCGAACGAGAGACAGGACAGGGACCAGGGTCTGTGTTATACTGGCGCC
ENST00000164024	6705	6705	GAGATCTGGTGTGTGGTGGCCCCAGACAAAGTTTGGCGTCCTGGCCACAGT
ENST00000164024	6868	6868	CTGCTGCTGGATGGCCTAGAGCTGAACAAGACGGCACTGGATACCATGGAG
ENST00000164024	6940	6940	CTACGGGAGGTGACTGGCCACACTGACCACTATTTTAGCCAAGATGTTCGA
ENST00000164024	7029	7029	GAGCCATCAGCAGGGCTTCGGGCTGACAGCCACACAGGATGCCCACTTCAA
ENST00000164024	7098	7098	CGGCTCTGCACTGCTTGCCCCAGAGACAGGGGACTTGTGGGCGGCGCTGGG
ENST00000164024	7105	7105	GCACTGCTTGCCCCAGAGACAGGGGACTTGTGGGCGGCGCTGGGGCAGCGG
ENST00000164024	714	714	CCCAGAGGTCTCCTCTTGCGGGCGGACAGGACCTTTGCAAAGAGGTAGTCT
ENST00000164024	7160	7160	CTGGGGGCTCCCCAGGCAGCGCGGGACTGGTGAGGCACCTGGAGGAGTATG
ENST00000164024	719	719	AGGTCTCCTCTTGCGGGCGGACAGGACCTTTGCAAAGAGGTAGTCTGTCAC
ENST00000164024	7211	7211	CAGCCACACTCGCAAGGAATATGGAACTCACATACCTGAATCCCATGGGGC
ENST00000164024	7267	7267	ACGCCTAATATCATGCTCAGCATTGACCGCATGGAGCACCCCAGTTCTCCC
ENST00000164024	7438	7438	CTGCCCACAAGCAGCAGCATAGAAAACTCCACCACCTCAAGTGTGGTCCCC
ENST00000164024	7535	7535	TCCTCGTTTACCGCACCTTAGGGGGACTGCTCCCTGCCCAGTTCCAGGCAG
ENST00000164024	7588	7588	CGCCGAGGTGCCAGGCTTCCTCAGAACCCCGTCATGAACTCCCCGGTGGTC
ENST00000164024	7600	7600	AGGCTTCCTCAGAACCCCGTCATGAACTCCCCGGTGGTCAGCGTGGCTGTG
ENST00000164024	7695	7695	CAGCCTAGAGTTTCGCCTGCTACAGACAGCGAATCGGAGCAAGGCGATCTG
ENST00000164024	7732	7732	AGCAAGGCGATCTGTGTGCAGTGGGACCCACCTGGCCTGGCGGAGCAGCAT
ENST00000164024	7767	7767	CCTGGCGGAGCAGCATGGTGTGTGGACAGCACGGGACTGCGAGCTGGTGCA
ENST00000164024	781	781	TCCTCAGGGGTCCCGGGCTCGGGGAACAGCTCGCCCCTCCCTTCAGACTTT
ENST00000164024	7830	7830	CCACGCACGGTGTCGCTGCAGCCGGACAGGGACCTTTGGGGTCCTCATGGA
ENST00000164024	7836	7836	ACGGTGTCGCTGCAGCCGGACAGGGACCTTTGGGGTCCTCATGGATGCCTC
ENST00000164024	7950	7950	TGTGTCTGTGGCTGCGCTGGTGCTGACTGCAGCCATCCTGCTGAGCCTGCG
ENST00000164024	802	802	GGGAACAGCTCGCCCCTCCCTTCAGACTTTTTGATTCGGCACCACGGTCCC
ENST00000164024	8067	8067	CCTCTTCCTGCTGGGGATTCACAGGACCCACAATCAGCTGGTGTGCACTGC
ENST00000164024	8194	8194	ATGCAGGTTGAGCCACGCAACGTGGACCGCGGCGCCATGCGCTTCTACCAT
ENST00000164024	8272	8272	CTGCTGGGCCTTGCTGTGGGCCTGGACCCTGAGGGCTATGGGAACCCTGAC
ENST00000164024	8290	8290	GGCCTGGACCCTGAGGGCTATGGGAACCCTGACTTCTGCTGGATCTCAGTC
ENST00000164024	8296	8296	GACCCTGAGGGCTATGGGAACCCTGACTTCTGCTGGATCTCAGTCCACGAG
ENST00000164024	8376	8376	TGTCCTGGTCATAGTGATGAACGGGACCATGTTTCTCCTCGCTGCCCGCAC
ENST00000164024	8436	8436	CACAGGGCAGAGGGAGGCCAAGAAGACCTCTGCACTGACCCTTCGCAGCTC
ENST00000164024	8448	8448	GGAGGCCAAGAAGACCTCTGCACTGACCCTTCGCAGCTCCTTCCTGCTGCT
ENST00000164024	8555	8555	TAGCCTTCCACTACCTCCATGCTGGACTCTGCGGCCTCCAGGGCCTGGCGG
ENST00000164024	858	858	GGTGTCCTCCCAGCGGAACGCTGGGACAGGCTCCCGCAAAAGAGTGGGCAC
ENST00000164024	8690	8690	AGGCAAGGCCAGCACCTGGGCTGGGACCTGGGGCCTACAACAACACGGCTC
ENST00000164024	8796	8796	TGTGAGCAGTGCCCGCTCCGGCCGGACCCAGGACCAGGACAGCCAGCGGGG
ENST00000164024	8803	8803	AGTGCCCGCTCCGGCCGGACCCAGGACCAGGACAGCCAGCGGGGCCGCAGC
ENST00000164024	8809	8809	CGCTCCGGCCGGACCCAGGACCAGGACAGCCAGCGGGGCCGCAGCTACCTC
ENST00000164024	8839	8839	CAGCGGGGCCGCAGCTACCTCAGGGACAATGTCCTGGTTCGACATGGCTCA
ENST00000164024	8872	8872	CTGGTTCGACATGGCTCAGCCGCTGACCACACTGACCACAGCCTCCAGGCT
ENST00000164024	8881	8881	CATGGCTCAGCCGCTGACCACACTGACCACAGCCTCCAGGCTCATGCTGGC
ENST00000164024	8914	8914	CTCCAGGCTCATGCTGGCCCCACTGACCTGGACGTGGCCATGTTCCATCGA
ENST00000164024	8953	8953	ATGTTCCATCGAGATGCTGGCGCAGACTCCGACTCTGACAGTGACCTGTCC
ENST00000164024	8965	8965	GATGCTGGCGCAGACTCCGACTCTGACAGTGACCTGTCCTTGGAGGAGGAG
ENST00000164024	8971	8971	GGCGCAGACTCCGACTCTGACAGTGACCTGTCCTTGGAGGAGGAGAGGAGT
ENST00000164024	9025	9025	TCCATTCCATCTTCAGAAAGCGAGGACAATGGCCGGACGCGGGGGCGCTTC
ENST00000164024	9121	9121	CACCCCAAAGATGTGGATGGCAATGACCTCCTGTCCTACTGGCCAGCCCTG
ENST00000164024	9180	9180	CGAGGCAGCCCCCTGTGCTCTGCAGACTTGGGGCTCTGAAAGGCGCCTGGG
ENST00000164024	9211	9211	GGCTCTGAAAGGCGCCTGGGGCTGGACACCAGCAAGGATGCAGCTAACAAC
ENST00000164024	9232	9232	CTGGACACCAGCAAGGATGCAGCTAACAACAACCAGCCAGACCCGGCCCTG
ENST00000164024	9247	9247	GATGCAGCTAACAACAACCAGCCAGACCCGGCCCTGACCAGTGGGGATGAG
ENST00000164024	9258	9258	CAACAACCAGCCAGACCCGGCCCTGACCAGTGGGGATGAGACTTCTCTGGG
ENST00000164024	9273	9273	CCCGGCCCTGACCAGTGGGGATGAGACTTCTCTGGGCCGGGCCCAGCGCCA
ENST00000164024	9319	9319	CGCCAGAGGAAAGGCATCCTGAAGAACCGGTTGCAATACCCACTGGTGCCA
ENST00000164024	9348	9348	GTTGCAATACCCACTGGTGCCACAGACCCGAGGTGCCCCTGAGCTGTCCTG
ENST00000164024	9491	9491	CAGCCAGCCGCTACTCTTCTAGAGAACAGCTGGACCTGCTCCTCCGGCGGC
ENST00000164024	9499	9499	CGCTACTCTTCTAGAGAACAGCTGGACCTGCTCCTCCGGCGGCAACTGAGC
ENST00000164024	963	963	AGCCACGACATCCGGAGCAGAAAGGACAGCCCCCCGGCGGAACTGTCTTCC
ENST00000164024	9772	9772	CTGCCTCCGCCCCGCCGCACCCGGGACCTTGACCCACAGCCCCCACCTCTG
ENST00000164024	9778	9778	CCGCCCCGCCGCACCCGGGACCTTGACCCACAGCCCCCACCTCTGCCCCTG
ENST00000164024	9829	9829	TCTCCCCAGCGGCAACTCTCAAGGGACCCCCTCTTGCCATCCCGGCCGCTG
ENST00000164024	9856	9856	CCCCTCTTGCCATCCCGGCCGCTGGACTCTCTGTCTAGGAGCTCGAACTCT
ENST00000164024	9895	9895	AGCTCGAACTCTCGGGAGCAGCTGGACCAGGTGCCTAGCCGGCACCCCTCA
ENST00000160827	1005	1005	GGCCTCCCTCGTGTACCTTATCGGGACAGCAAGCTCACTCGCCTATTGCAG
ENST00000160827	1032	1032	AGCAAGCTCACTCGCCTATTGCAGGACTCTCTGGGTGGCTCAGCCCACAGT
ENST00000160827	1315	1315	CAGCTCCAGCCTCTGCCTCCCAGAAACTCAGCCCCCTACAGAAGCTAAGCA
ENST00000160827	1347	1347	CCCCTACAGAAGCTAAGCAGCATGGACCCGGCCATGCTGGAGCGCCTCCTC
ENST00000160827	1380	1380	ATGCTGGAGCGCCTCCTCAGCTTGGACCGTCTGCTTGCCTCCCAGGGGAGC
ENST00000160827	1476	1476	CTAATGAAGACAGTGGAAGAGAAGGACCTAGAGATTGAGAGGCTTAAGACG
ENST00000160827	1513	1513	AGAGGCTTAAGACGAAGCAAAAAGAACTGGAGGCCAAGATGTTGGCCCAGA
ENST00000160827	1557	1557	GCCCAGAAGGCTGAGGAAAAGGAGAACCATTGTCCCACAATGCTCCGGCCC
ENST00000160827	1969	1969	AACGCGTGGAGGGCATAACGGGGAAACAGATGGAGTCCTTCCTGAAGGCAA
ENST00000160827	1995	1995	CAGATGGAGTCCTTCCTGAAGGCAAACATCCTGGGTCTCGCCGCCGGCCAG
ENST00000160827	2078	2078	CTCCGCCTTTTCAAATTTTTGTATAACCCCGTGTTGTGTAAATACAGTTTT
ENST00000160827	249	249	GATCCCCCCTGTGTGCGGGGCATGGACAGCTGCTCTCTAGAGATTGCTAAC
ENST00000160827	273	273	GACAGCTGCTCTCTAGAGATTGCTAACTGGAGGAACCACCAGGAGACTCTC
ENST00000160827	282	282	TCTCTAGAGATTGCTAACTGGAGGAACCACCAGGAGACTCTCAAATACCAG
ENST00000160827	293	293	TGCTAACTGGAGGAACCACCAGGAGACTCTCAAATACCAGTTTGATGCCTT
ENST00000160827	345	345	TATGGGGAGAGGAGTACTCAGCAGGACATCTATGCAGGTTCAGTGCAGCCC
ENST00000160827	421	421	AGAATGCCAGTGTGCTTGCCTATGGACCCACAGGAGCTGGGAAGACGCACA
ENST00000160827	597	597	GAGATCTACCAGGAGAAGGTATTAGACCTCCTGGACCCTGCTTCGGGAGAC
ENST00000160827	606	606	CAGGAGAAGGTATTAGACCTCCTGGACCCTGCTTCGGGAGACCTGGTAATC
ENST00000160827	621	621	GACCTCCTGGACCCTGCTTCGGGAGACCTGGTAATCCGAGAAGACTGCCGG
ENST00000160827	804	804	CATGCTGTGCTCCTGGTCAAGGTGGACCAGCGGGAACGTTTGGCCCCATTT
ENST00000160827	847	847	CCCCATTTCGCCAGCGAGAGGGAAAACTCTACCTGATTGACTTGGCTGGGT
ENST00000160827	861	861	CGAGAGGGAAAACTCTACCTGATTGACTTGGCTGGGTCAGAGGACAACCGG
ENST00000160827	879	879	CTGATTGACTTGGCTGGGTCAGAGGACAACCGGCGCACAGGCAACAAGGGC
ENST00000194530	1004	1004	ATCTGCATAGTTTGGTTAAGCATGGACAGAGGCATAGGGCTGTGTATGATT
ENST00000194530	1082	1082	CGTGGCTGAGTCCAGAACTACTGAGACAGGATTTACATGGGTATAATGTGA
ENST00000194530	1185	1185	GGTGCCTTTCCAGGACATGCATAGAACTCAGATGCTGTTACAGAAACTGAA
ENST00000194530	1205	1205	ATAGAACTCAGATGCTGTTACAGAAACTGAAAGGTCCTCCTTATAGCCCAT
ENST00000194530	1291	1291	ATGAAAAATTCCCAGTCAGGTGTAGACTCTGGGATTGGAGAAAGTGTGCTT
ENST00000194530	1329	1329	AGAAAGTGTGCTTGTCTCCAGTGGAACTCACACAGTAAATAGTGACCGATT
ENST00000194530	1348	1348	AGTGGAACTCACACAGTAAATAGTGACCGATTACACACACCATCCTCAAAA
ENST00000194530	1374	1374	CCGATTACACACACCATCCTCAAAAACTTTCTCTCCTGCCTTCTTTAGCTT
ENST00000194530	1531	1531	CTTTCACTGTTGCCTCCTGCTTATAACAAGCCATCAATATCATTGCCTCCA
ENST00000194530	1569	1569	ATCATTGCCTCCAGTGTTACCTTGGACTGAGCCAGAATGTGATTTTCCTGA
ENST00000194530	1756	1756	TGCACTGGAGAATCTATTATTTAAAACCACTCTGTTCAAAGGGGCACCAGT
ENST00000194530	1823	1823	TCGCACAGAGTACTATGACAAGGAAACATCAGAATTACTAATCTAGCTAGT
ENST00000194530	1886	1886	GGAATTTTTTTCTAAGCTGTGACTAACTCTTTTTATCTCTCAATATAATTT
ENST00000194530	2031	2031	GGCCTTTTTAATGAGCTATTGTTAAACCAACAGGCTAGTTTATCTTACATC
ENST00000194530	2130	2130	CTGTTAATACTTATGGTAACACCTAACTGAGCCTCACTCACATTAAATGAT
ENST00000194530	2216	2216	TTTTTTAAACAAGGGGGCTAAAGTAACACTTTCCTACTTATGTAAATTATA
ENST00000194530	304	304	ATCTGCATCTTGAAAGGAAGATAAAACAAAAGCCTTCTTTGGAATAGATGG
ENST00000194530	624	624	GCATACTCCCACAGGAACACTGGTAACTATAAAAATTACAAATCTGGAAAA
ENST00000194530	649	649	ACTATAAAAATTACAAATCTGGAAAACTGCAATGAAGAACGCCTGAAAGCT
ENST00000194530	840	840	CTATTTTCCTGAAGGAATGAGTGAAACTTTAATAAGAAACATTCTCTTTGG
ENST00000194530	883	883	CTCTTTGGAGCCGTGAGAGGGTTGAACTATCTGCACCAAAATGGCTGTATT
ENST00000193403	1061	1061	ATCCCCAAGATGCTGGATGCCGAAGACATCGTTGGAACTGCCCGACCGGAT
ENST00000193403	1295	1295	TGGCTGGAGAACCGGGTGCCCGAGAACACCATGCATGCCATGCAACAGAAG
ENST00000193403	1337	1337	CAACAGAAGCTGGAGGACTTCCGGGACTACCGGCGCCTGCACAAGCCGCCC
ENST00000193403	1712	1712	AAGAAGCATGAGGCCTTCGAGAGTGACCTGGCTGCCCACCAGGACCGTGTG
ENST00000193403	1890	1890	GGGAAGCTCTGGAGCGGACCGAGAAACTGCTGGAGACCATTGACCAGCTGT
ENST00000193403	1900	1900	GGAGCGGACCGAGAAACTGCTGGAGACCATTGACCAGCTGTACTTGGAGTA
ENST00000193403	1907	1907	ACCGAGAAACTGCTGGAGACCATTGACCAGCTGTACTTGGAGTATGCCAAG
ENST00000193403	1976	1976	AACTGGATGGAGGGGGCCATGGAGGACCTGCAGGACACCTTCATTGTGCAC
ENST00000193403	1985	1985	GAGGGGGCCATGGAGGACCTGCAGGACACCTTCATTGTGCACACCATTGAG
ENST00000193403	2125	2125	CAATGAGGTGTCCAAGATTGTCCAGACCTACCACGTCAATATGGCGGGCAC
ENST00000193403	2198	2198	CCTCAGGAGATCAATGGCAAATGGGACCACGTGCGGCAGCTGGTGCCTCGG
ENST00000193403	2228	2228	GTGCGGCAGCTGGTGCCTCGGAGGGACCAAGCTCTGACGGAGGAGCATGCC
ENST00000193403	2326	2326	CAATGTCATCGGGCCCTGGATCCAGACCAAGATGGAGGAGATCGGGAGGAT
ENST00000193403	2371	2371	GAGGATCTCCATTGAGATGCATGGGACCCTGGAGGACCAGCTCAGCCACCT
ENST00000193403	2381	2381	ATTGAGATGCATGGGACCCTGGAGGACCAGCTCAGCCACCTGCGGCAGTAT
ENST00000193403	2563	2563	GCAGCTGCTCACCACCATCGCCAGGACCATCAATGAGGTAGAGAACCAGAT
ENST00000193403	2582	2582	GCCAGGACCATCAATGAGGTAGAGAACCAGATCCTGACCCGGGATGCCAAG
ENST00000193403	2593	2593	CAATGAGGTAGAGAACCAGATCCTGACCCGGGATGCCAAGGGCATCAGCCA
ENST00000193403	2660	2660	TTCCGGGCCTCCTTCAACCACTTTGACCGGGATCACTCCGGCACACTGGGT
ENST00000193403	2783	2783	TTTGCCCGCATCATGAGCATTGTGGACCCCAACCGCCTGGGGGTAGTGACA
ENST00000193403	2806	2806	GGACCCCAACCGCCTGGGGGTAGTGACATTCCAGGCCTTCATTGACTTCAT
ENST00000193403	2825	2825	GTAGTGACATTCCAGGCCTTCATTGACTTCATGTCCCGCGAGACAGCCGAC
ENST00000193403	2842	2842	CTTCATTGACTTCATGTCCCGCGAGACAGCCGACACAGATACAGCAGACCA
ENST00000193403	2864	2864	GAGACAGCCGACACAGATACAGCAGACCAAGTCATGGCTTCCTTCAAGATC
ENST00000193403	2900	2900	GCTTCCTTCAAGATCCTGGCTGGGGACAAGAACTACATTACCATGGACGAG
ENST00000193403	2906	2906	TTCAAGATCCTGGCTGGGGACAAGAACTACATTACCATGGACGAGCTGCGC
ENST00000193403	3017	3017	CCCGACTCCGTGCCAGGTGCTCTGGACTACATGTCCTTCTCCACGGCGCTG
ENST00000193403	3268	3268	AAAAGAAAAAAAAGTTACGTTAAAAACCAAAAAACTACATATTTTATTATA
ENST00000193403	3345	3345	AAATGGAAAAAAAGAGGAAAGATTAACTATTTGCACCGAAATGTCTTGTTT
ENST00000193403	3391	3391	TGTTTTGTTGCGACATAGGAAAATAACCAAGCACAAAGTTATATTCCATCC
ENST00000193403	363	363	AGAGAAGGTGGAGGAAGAAATCCAGACCCTAGCACGCGCGCACCATCATGG
ENST00000193403	3729	3729	ATATTGTCTATTAAAAATAGGACAAACTTGGAGAGTATGGACAACTTTGAT
ENST00000193403	389	389	CCCTAGCACGCGCGCACCATCATGGACCATTATGATTCTCAGCAAACCAAC
ENST00000193403	751	751	AATCGTGGATGGGAATGTGAAGATGACCCTGGGCATGATCTGGACCATCAT
ENST00000193403	814	814	CATCCAGGACATCTCCGTGGAAGAGACTTCAGCCAAGGAAGGGCTGCTCCT
ENST00000193322	1025	1025	TTCACTCAGAGCAAAAGAAACGCAAACTCATTCTGCCCAAACGTCTCAAGT
ENST00000193322	1087	1087	TTTGCAAATATTCAGGAAAATTCAAACTGAGACCTACAAAATGGAGAATTG
[truncated: 269,215+ more rows]

## Sheet: test-positive
Transcript ID	Position	Transcript Length	Window Sequence
ENST00000174618	2302	2302	CCTCCTAGGGGAAGGGGGTGCAAAGACTCTGAGCCAAGGGAGGGAAGGGCC
ENST00000174618	2344	2344	GGAAGGGCCACCCTGCTGCACTAGGACTTGGTAAGATGACTCTGAGAAAAT
ENST00000005178	1450	1450	GGCCATGTGAAGAGGGACACTCAGGACACTTTACGGGATCAAAGTGGGTCT
ENST00000005178	1547	1547	TCCAAAACAAACGACAGCAACGAAAACTCCTTAATCAGAACACTGATCCAA
ENST00000005178	1561	1561	CAGCAACGAAAACTCCTTAATCAGAACACTGATCCAATGAGGAATGGAGCT
ENST00000161863	4533	4533	ACTCAGAACTCTTAGCTGTGGAAGAACATCATGCCTATTTATAACCACTGA
ENST00000161863	4551	4551	TGGAAGAACATCATGCCTATTTATAACCACTGAATGCACTGACTTTCAAAA
ENST00000161863	4567	4567	CTATTTATAACCACTGAATGCACTGACTTTCAAAAACTGAGGTGGGGTGTG
ENST00000161863	4577	4577	CCACTGAATGCACTGACTTTCAAAAACTGAGGTGGGGTGTGTGTTACGAAT
ENST00000161863	5665	5665	CACTGTTTATAAAATTTCCTTAGAGACTTTTTGAAGGGAAAATAGAGCAAC
ENST00000064778	2180	2180	AGCAATAGCAATAAACATTTCATAGACTCATGGAACTGAAGGGACCTTAGC
ENST00000064778	2643	2643	GAAAAGGAGAGGCCATGCTTTTAGGACAGTAGCCCCTCATCCCGAGAGGAG
ENST00000064778	2870	2870	CAGCCCCTCTGGGGGTGGGGCACGAACATTTTATTGTAAAAAATGGGATCA
ENST00000064778	2899	2899	TTTATTGTAAAAAATGGGATCATTGACAACATTTGGGACTTTAAAAAACTG
ENST00000064778	2911	2911	AATGGGATCATTGACAACATTTGGGACTTTAAAAAACTGCTTTCATTTAAA
ENST00000156471	5016	5016	TTAGTGAACTTCTCTAAAGAAGAGGACAGAATATACTGGACTTAACCACGA
ENST00000156471	8536	8536	CCCTAGCTCAGTTTCCTGGAGCTTGACTCAGAATGCAGCATGGTACTCCGG
ENST00000171111	1444	1444	CTGCAGTCCGACTCCCGCTGCAAGGACTACCTGGTCAAGATCTTCGAGGAG
ENST00000171111	1729	1729	GGCAACACCGACTCCAGCGCCCTGGACTGTTACAACCCCATGACCAATCAG
ENST00000171111	2401	2401	ATGGAGCCCTGCCGGAAGCAGATTGACCAGCAGAACTGTACCTGTTGAGGC
ENST00000171111	2410	2410	TGCCGGAAGCAGATTGACCAGCAGAACTGTACCTGTTGAGGCACTTTTGTT
ENST00000171111	2487	2487	GGAGTATCATTGTTTTTGTACAAAAACCGGGACTAAAAGAAAAGACAGCAC
ENST00000171111	2493	2493	TCATTGTTTTTGTACAAAAACCGGGACTAAAAGAAAAGACAGCACTGCAAA
ENST00000171111	2506	2506	ACAAAAACCGGGACTAAAAGAAAAGACAGCACTGCAAATAACCCATCTTCC
ENST00000173527	915	915	TCGGGTCTGCTTTCCAAAGTATAGGACATTTGAAGAACTGGTATGCTACTC
ENST00000173527	967	967	CTGGTGAAGGACAGTCAGGTGAAGGACTGTAAGCCCACACAAGCTCTTCTT
ENST00000044462	1025	1025	CACTAGGAAGGCTTTACTTTTTTTAACTGGTGCAGTGGGAAAATAGGACAT
ENST00000044462	1047	1047	TTAACTGGTGCAGTGGGAAAATAGGACATTACATACTGAATTGGGTCCTTG
ENST00000007390	1042	1042	AAAGGAATCAAGAAACGGCAGAGAGACTGAGGGTTGCAGACACATATATTT
ENST00000007390	1097	1097	GGCTGGGTGACGAGAAAATCTAGAGACATGAGGGACATAAATGGGCCTGGC
ENST00000007390	1152	1152	TCGGCTCTTTGCGGCTGCTGGCAGGACTGAGCTGTCCGGGTTCTCCCCACA
ENST00000155674	1389	1389	ACTGGTCACTTGGAAGAAGACAGTGACTCTTTTTCCCTGCTGGGTAGCATT
ENST00000004531	2131	2131	TTCACCTTTCATATTCCATGAAAAGACAAGTGAATTCTAACACTTGCAGGA
ENST00000004531	2287	2287	CCCTAATTTATACTTACTCATCTGGACAGCATCTCCTCAGATGGTGAATTA
ENST00000005386	2218	2218	AAATGAAATTATATAGCAGGAAAGGACTATCTTTGAACATAAGTTAATTAA
ENST00000081029	1025	1025	CTCAGTACAAAGAATCCGTGAAGAGACTATTAAATGTGACATGAATTATGG
ENST00000081029	1038	1038	ATCCGTGAAGAGACTATTAAATGTGACATGAATTATGGAGTAGAAAAATCT
ENST00000081029	302	302	TTTACCCAGTTGCAGCACCATTTAAACCCTCTGCAGTACCTCTTCCTGTTC
ENST00000215582	2299	2299	CAATCCCACCATGGGCACATTTGGGACTGTTGGGTTTTTCGTTTCCGTTTC
ENST00000215582	2384	2384	CTAAAGCTTTTGGGGATGAAATGGGACCCCTGCTGATTCTTTCTGCTTCTA
ENST00000215582	2412	2412	CCTGCTGATTCTTTCTGCTTCTAAGACTTTGCCAAATGCCCTGGGTCTAAG
ENST00000202556	2532	2532	TTCTACCAGCCCAGCCCCTCCCAGGACTTCATGGGCACCTTGGCCGATGTG
ENST00000202556	2739	2739	CACCAAACTGCCGAGCCGGCAGAGGACAATAACAACAACGTGGCCACGGTC
ENST00000202556	3740	3740	GGCCCTTTCTCCAGTTTGCCCATTAACTGGGAGAGGTACTTTCGCCTCCAA
ENST00000202556	3768	3768	GGGAGAGGTACTTTCGCCTCCAAGGACTGAATTTTGCCAATTACTATAAAT
ENST00000202556	4222	4222	CGCCACGGGCACCAGGACCCCTAAGACCAAGTGACAACTGGGAGAGCCTCA
ENST00000200457	1859	1859	ATCCTTTGATTGATCACTCTCCCTGACATCCACCTGTATGACTTTGTCACC
ENST00000216225	416	416	TAATTGTTTTGTTATTCATTTAATGACTTTCCCTGCTGTTACCTAATTACA
ENST00000216225	453	453	GTTACCTAATTACAAATTGGATGGAACTGTGTTTTTTTCTGCTTTGTTTTT
ENST00000204679	1025	1025	CCCTACAGAGAAGCTGGCTGGTAGGACCCGCAGGGACCAGCTGACCAGGCT
ENST00000210313	1403	1403	CCAGGTTTTGTAGAATATGTGGTGGACCGGTCTGTGGAGCATGACAAAGCT
ENST00000210313	1449	1449	AAGCTTCAAAGGATGCCAAATATGAACTAGTGAAAGCACTTGCCAATTCCA
ENST00000210313	1477	1477	AGTGAAAGCACTTGCCAATTCCAAGACAATTGCAGAAATCTTTGGGAACCC
ENST00000210313	1522	1522	GAACCCAAATTATTTGAGGCTCAGAACTTACCTGAGTGAAGGGCCATACTA
ENST00000210313	1632	1632	TGTAGAGGACCACGTTTTGACCAAAACTTCTCCTAAGGCATTTGACTCCAT
ENST00000210313	1651	1651	ACCAAAACTTCTCCTAAGGCATTTGACTCCATCTATATTTCACAAAAGAGA
ENST00000210313	1676	1676	ACTCCATCTATATTTCACAAAAGAGACTTCCTTTCCCCAAGAATTATCATG
ENST00000210313	1895	1895	TTTTCTTCCCTCAAAATTTTCATGGACATGCAATCTTATCTAAAAGCCTGC
ENST00000187879	1364	1364	CAAAGAAAGCCATTGAAATGTGAAGACTGTGGAAAGAGGCTTGTATGCCGG
ENST00000187879	1415	1415	TCATACTGTAAAGACCAACAAAGAGACCACAGTGGAGAAAACCCATCCAAA
ENST00000216832	1031	1031	TCAGCGAGAGGAAGAGTTGGAGGAGACAGGTAATCAGCACAATGATGTAGA
ENST00000216832	2187	2187	AAAAGATCTTCAAGAAGTGAAAGAGACCGAAAATCAGACAGGAAAGACAAA
ENST00000216832	2199	2199	AGAAGTGAAAGAGACCGAAAATCAGACAGGAAAGACAAAAGGCGTTAATGG
ENST00000216832	2208	2208	AGAGACCGAAAATCAGACAGGAAAGACAAAAGGCGTTAATGGAAGAAGCCA
ENST00000216832	739	739	CGCAGCTGCAAGAAGAATGGAATGAACATAATGCCAAAATAATTAAATATA
ENST00000219478	1504	1504	CTCCAGCCTGGTCATCCACCGCAGGACACACAGCGGGGAGCGGCCCTATGC
ENST00000219478	1672	1672	CACCGACCTGCACAAGCACCAGCGGACCCACATGGGGGCAGGCTCCTTGCC
ENST00000219478	1878	1878	TGGCCCAGTATGAGGCCAGCAGGGGACATTTGGGATGCCCAGGCCGCAGAG
ENST00000216121	1214	1214	TTGGTTTTGTCTTGGCTCTGGGAGGACTCTGAGGGGCAGTGCTCAGTTCAG
ENST00000216121	1625	1625	AGCCTGGAACTGCCAAAACAAAAAAACAAATACAAACAAACCTCGTCACCA
ENST00000219169	892	892	TTGTACCAGCGCATGCCTTGGAAAGACTTAAGTAATGCAAAAGGTTGTCCT
ENST00000216727	1035	1035	CGCTCTCGATTCTACAGTGGTTTTAACAGCAGGCCCCGGGGTCGCGTCTAC
ENST00000216727	1260	1260	CTGTGGAAGGGGGGAGAATCCCATAACTAACTGCTGAGGAGGGACCTGCTT
ENST00000216727	1264	1264	GGAAGGGGGGAGAATCCCATAACTAACTGCTGAGGAGGGACCTGCTTTGGG
ENST00000216727	1354	1354	TATTCACTCTGGGGATTCGCCATGGACACGTCTCAACTGCGCAAGCTGCTG
ENST00000200453	1351	1351	GAGGAAGATGAGGAAGAAGATGAGGACAGTGACTCTGGATCAGATGAGGAA
ENST00000200453	1357	1357	GATGAGGAAGAAGATGAGGACAGTGACTCTGGATCAGATGAGGAAGAGGGA
ENST00000200453	1480	1480	GACACAGAGGAGGAGGAAGATGAGGACAGTGATACAGGATCAGCCGAGGAT
ENST00000200453	1762	1762	ACAGAGGAAGAGGAAGCTGCTGAGGACTGGGGAGAAGCTGAGCCCTGCCCC
ENST00000200453	544	544	GAAGACAGTGGAGGCCCTGGAGAGGACAGAGAAACACTGGGGCTGAAAACC
ENST00000200453	596	596	GCAGTTCCCTTCCTGAAGCCTGGGGACTTTTGGATGATGATGATGGCATGT
ENST00000200453	717	717	CCTGTCTCCCAGCCTTCTGATAAGGACACTGCAAGGTTCTGATAAGAACCC
ENST00000216416	708	708	TTTCCACATTTTTGCTTGTGGAAAGACTGTTTTCATATGTTATACTCAGAT
ENST00000216416	855	855	CCTCTGAATGATGCATTAATTACTGACTGTCCTAGTACATTGGAAGCTTTT
ENST00000217909	1358	1358	AAACGAGAAAACCGAAGCCTAAAAAACCAACTCTATAAAATGGAATGGAAC
ENST00000217909	1382	1382	AACCAACTCTATAAAATGGAATGGAACTAGAAGTGCACTGACTGACAGCAT
ENST00000217909	1397	1397	ATGGAATGGAACTAGAAGTGCACTGACTGACAGCATGTTGCAATCACAGAT
ENST00000217909	1401	1401	AATGGAACTAGAAGTGCACTGACTGACAGCATGTTGCAATCACAGATAAAT
ENST00000217909	1610	1610	TGATGGCATTCCACGAGATTTTATAACCAGAGTCTAGCAGTGATAAAATGT
ENST00000217909	2562	2562	ACTTTAACCTAATCATCTGTATCAAACTTTCTAAAAATCAAATCTCAGGAT
ENST00000174653	1719	1719	AGGGAGGAAAAGGTCACCAGGGAGAACTGGACAGAACTGAAACACAGCAAC
ENST00000174653	1729	1729	AGGTCACCAGGGAGAACTGGACAGAACTGAAACACAGCAACACCAGTTCTC
ENST00000174653	2062	2062	AAAGATTGGCAAGAAAAGCAGTCGGACTCTACCTTAAGGAGGGATGGGAAG
ENST00000174653	2157	2157	AAAACACTTGTACTTCTGGAAATGGACTGGAGACTTTTTAAATTTGAGTCC
ENST00000174653	2164	2164	TTGTACTTCTGGAAATGGACTGGAGACTTTTTAAATTTGAGTCCACTATTG
ENST00000215906	303	303	CAGCCTCTTCCACCCCACTGCAGTGACTTTTGCCGGAAAGTGGAGCAGTGG
ENST00000219204	836	836	AATAGGCTCAGCTCATGATGACAGAACACATCTTGGAAAGACTGACTCTGT
ENST00000219204	851	851	TGATGACAGAACACATCTTGGAAAGACTGACTCTGTTATGTAACTCTTCAT
ENST00000216468	1002	1002	CTCCTACTCCCTGCTGCGCAACAAGACTCTCTACTTCCACATCTACTACAC
ENST00000216468	904	904	GAGGTCATGCCTGTGTACCGGCGGGACAGCCACCGAGACGTGCAGGCTGGC
ENST00000223368	1435	1435	TCAGGTTACTTGAACTTGAACGGAGACTGTAGACTCCCGGACTTTCCCCTA
ENST00000223368	1442	1442	ACTTGAACTTGAACGGAGACTGTAGACTCCCGGACTTTCCCCTAGGACTGG
ENST00000223368	1450	1450	TTGAACGGAGACTGTAGACTCCCGGACTTTCCCCTAGGACTGGGGGCCCTG
ENST00000223368	1463	1463	GTAGACTCCCGGACTTTCCCCTAGGACTGGGGGCCCTGTAGGCTGCTGTTG
ENST00000223368	1493	1493	GGGCCCTGTAGGCTGCTGTTGGAGGACTGGGTAGAGACATTGGAGGGAAGG
ENST00000229214	1181	1181	AAGAAAAAAAAGTAACATACCCAAAACTCCTTGACTAGAACTATCTCCTTT
ENST00000223073	2534	2534	GCCACTGTGCTCGGAGGTGCCCTGGACTGTGTACATCTGAACTTTGGTCCA
ENST00000223073	2549	2549	GGTGCCCTGGACTGTGTACATCTGAACTTTGGTCCATCCTTTGATGTGTGG
ENST00000228741	1573	1573	TGATGACGTCTGGCCACAATTAAGGACTCATTAACTGATGAAACAAATTTG
ENST00000228741	1634	1634	CTAGTTTACCTGTGTCGTGAGAAGGACATTGTGAAACTCTTGTTAATTTGG
ENST00000228741	480	480	GCTGTGGGGACTCCGAAAAAACAAAACAAATATGAACTATGATAAGCTGAG
ENST00000228741	490	490	CTCCGAAAAAACAAAACAAATATGAACTATGATAAGCTGAGCAGAGCCCTG
ENST00000228741	841	841	GAGAAGCTGGAGGAGCCGCCCGAAGACAGCCCCCCCGTGGAAGAAGTCAGG
ENST00000228741	867	867	CAGCCCCCCCGTGGAAGAAGTCAGGACTGTGATCAGGTTTGTGACCAATAA
ENST00000226760	2953	2953	GTGCCGCCTGTGCCCACGTGTGCAGACTGTGGCTGCAGAGACCTTGCGACC
ENST00000226760	2968	2968	ACGTGTGCAGACTGTGGCTGCAGAGACCTTGCGACCATGTGTAGATTGCGT
ENST00000231136	1351	1351	GCAGTTTTCAGTGTTTCAGATGCAGACTCTGGACATAACCAACAGGTTATT
ENST00000229812	1581	1581	GCCACAAGTAATCATCCTGAGACTGACTACAAGAACAAAGACTGGGTCTTC
ENST00000229812	1590	1590	AATCATCCTGAGACTGACTACAAGAACAAAGACTGGGTCTTCATCAATTAC
ENST00000229812	1596	1596	CCTGAGACTGACTACAAGAACAAAGACTGGGTCTTCATCAATTACACGTAC
ENST00000229812	1856	1856	TTTTCTTCCATAATGCATCTGAAAAACTGTAAACAAAGACAACCATTTCTA
ENST00000229812	1869	1869	TGCATCTGAAAAACTGTAAACAAAGACAACCATTTCTACTACGTCGGCCAT
ENST00000229812	2149	2149	GTACTAAGGAAATAAAGCAATAAAGACAGTCTCAGCAGCCAGGATTCTGGC
ENST00000229812	2296	2296	CTTTATTTATGGTACTAAGATAAAGACTGTCAATCCATTGATTTATCTCCT
ENST00000229812	2496	2496	ACGGCTGTACCAGAAAATCCCTAAGACAGATCTTGCCGTGGACTAGCAATA
ENST00000229812	2512	2512	ATCCCTAAGACAGATCTTGCCGTGGACTAGCAATACCTGCAAGTGCTGCCA
ENST00000229812	2544	2544	ATACCTGCAAGTGCTGCCAATGGGAACTCAATTTATTCCTGGGAACCTAAC
ENST00000229812	3045	3045	CATTATTTTTTAAAAAGTTTTGATAACTCTTAAAGCATCATTTGCACCTAT
ENST00000229812	3077	3077	AAGCATCATTTGCACCTATGTGGGAACTTTGCCTGTTGCAAAGTATTGTGG
ENST00000229812	3234	3234	TATCAGAGTTACAGTTGTCAGTGAAACTACTTTGGATTTTAACCTCTTAGA
ENST00000229812	3466	3466	TGGTAAGCCTGGGTAAAGAGAAGGAACTGCGGTGTTGGGAGAGTCTTTGTG
ENST00000225308	515	515	GATCGTGAGGCACGAGGGCACCAGGACCCTCTGGAGCGGCCTCCCCGCCAC
ENST00000231461	1055	1055	TTAATGCATTAATCCTTAAGAATAAACTGAAAGTGCGAACTGCCTATCCGT
ENST00000231461	1267	1267	GCGGTCAAATATCATTATTATGATGACTTAAAATATAGGTACTTTTCCAAT
ENST00000231461	1326	1326	TCACAGAATGCCATTAGAATTCAAAACATTAAATGTGCTACATAATAGAGG
ENST00000231461	1361	1361	TGCTACATAATAGAGGAGCTCTAAAACTGACAACAGGAAAGTGTGTAAAGC
ENST00000231461	1582	1582	AGTGCTCTAAAAATTAAATATTTTGACTTTAAGGGTCCTAGTAAGTGCCAC
ENST00000231461	1870	1870	AACTCAAGTAAATGCTTCAGTCAGGACTCTGAGTCTGATCATGAATTTTAT
ENST00000231461	293	293	AGGTGCGGGAGCTGGGGCAACCAGGACTTTCTCGGGCACCCAAGATGCGCT
ENST00000231461	931	931	TTTGGAGGCTTTCGAAATGAGAGTGACAGAGAAAAATTTGTGCATAGACTT
ENST00000231461	953	953	GTGACAGAGAAAAATTTGTGCATAGACTTTCCATGCTGAATGACAGTGTCC
ENST00000230895	1299	1299	GAGCCACTTCAGAGTTCTGGAAGTGACCACGGACCAGGGTGGAGGAATAGA
ENST00000230895	1306	1306	TTCAGAGTTCTGGAAGTGACCACGGACCAGGGTGGAGGAATAGACTTCTAG
ENST00000230895	1324	1324	ACCACGGACCAGGGTGGAGGAATAGACTTCTAGTTCATTCTGGGACACTTG
ENST00000230895	1411	1411	AAACCTGCCCTTTGTCTCCCTAGGGACATGAGACACCACATTCCATTTGTG
ENST00000230895	954	954	TCTCAACACCTGTGGGAGAGTAAGAACTAAGGGAATGAGTTTGGGCGGCCC
ENST00000229416	2381	2381	GAAAGTAAAATATAGTGGAAGTAAAACTGACTCATCCAACTAGACATTCTA
ENST00000229416	2385	2385	GTAAAATATAGTGGAAGTAAAACTGACTCATCCAACTAGACATTCTACAGA
ENST00000229416	2496	2496	TATAATATGAAGACCAAATGATAGAACTGTACTGTTTTCTGGGCCAGTGAG
ENST00000227520	1082	1082	CAGCTGCGCTCCATTGAGAAGCGGGACACCCTGGCCCTGCTGCAGAAGCAG
ENST00000227520	1256	1256	CCAAACCCATGGCTCCAGAACAGGGACCCCCACCCCGACCGGGGCTCCTCG
ENST00000227520	1315	1315	AGGCTTCCAGGCAGGTCTGTGTGGGACAGAAGCCCAGAGGGGGCCTGGGAC
ENST00000227520	1339	1339	GACAGAAGCCCAGAGGGGGCCTGGGACCTGGCAGAGATGGGGGCGGGAAGA
ENST00000227520	1818	1818	CAATCCTAGGCACCGGCAAATACAGACAATAGACCAAAGTCCCTGCCCTCG
ENST00000223398	2063	2063	CTGAAGGCCTACCAGGCGGAGGTGGACAAGCTCCGCGCGGCCAACGAGAAG
ENST00000223398	2144	2144	AAGGTTCAGCAGGCCACCAGCGAGAACATGGGGCTAATGGACAACTGGAAA
ENST00000223398	2159	2159	ACCAGCGAGAACATGGGGCTAATGGACAACTGGAAATCCAAGCTGGACTCG
ENST00000223398	2195	2195	TCCAAGCTGGACTCGCTGGCCTCGGACCACCAGAAGTCCCTGGAGGACCTC
ENST00000223398	2621	2621	TCGCTGGCCGAGAAGAAGATGTTGGACTACGAGCGGCTGCAGCGGGCAGAA
ENST00000223398	3555	3555	GTACCTCCTCCAGGCAGGAGCCGGGACTGTCACTTTGGAGACAAAACAGTG
ENST00000223398	3570	3570	AGGAGCCGGGACTGTCACTTTGGAGACAAAACAGTGTTTGTAACAATAACG
ENST00000223398	3575	3575	CCGGGACTGTCACTTTGGAGACAAAACAGTGTTTGTAACAATAACGTACTC
ENST00000223398	3587	3587	CTTTGGAGACAAAACAGTGTTTGTAACAATAACGTACTCACCGCCGCGGAC
ENST00000223398	3611	3611	AACAATAACGTACTCACCGCCGCGGACAATCCCCCACCCCGATCCCTCGCC
ENST00000223398	4477	4477	GTGTGGGTGGCGGCGTTTGCTGTGAACCACGCTCAGGCCACACAGAGACAC
ENST00000223398	4519	4519	CAGAGACACATACTTGGTTTCTGGGACTGAGACCCAGGCCTGGCAGGACCG
ENST00000228495	1046	1046	GCCCGGATTTATGAGGAGACCCTGAACATTTTGCTGTATGAGGCCCAGGAT
ENST00000228495	3977	3977	ACAGCGATTCAGGACCCAAGTGTGAACAACACTCAGCCCGCCCTCTGGAGC
ENST00000228865	820	820	GTAGATCTCAAAGGATCTTGCTTTAACTTTCAACACTTAGAAAATCTACAA
ENST00000220772	649	649	AGCTGGGTGCCCCTGCTCAACAAGAACTGCCACGCCGGCACCCAGGTCTTC
ENST00000229314	545	545	GGTATAACAACAAGTGAATTTGAAGACTCATTTAAAATATTGTGTTATTTA
ENST00000229314	780	780	AATCCATGTTAATGATGCTTAAGAAACTCTTGAAGGCTATTTGTGTTGTTT
ENST00000229314	841	841	TGCGAAACTCAGCCATCCTTAGAGAACTGTGGTGCCTGTTTCTTTTCTTTT
ENST00000228284	3394	3394	CCTGAGATAGTTTTGTATCTTAAAGACTGAGGCACAGAAGCGAAACGAGAA
ENST00000220325	1745	1745	TGCAGAACGGGGTGGGAACTGGGGGACCTGGGCCTCAGGCCTGCTCCACCA
ENST00000220325	1774	1774	GGGCCTCAGGCCTGCTCCACCACTGACTCACCGAATGACCTTGGGCAAGGC
ENST00000220325	1786	1786	TGCTCCACCACTGACTCACCGAATGACCTTGGGCAAGGCACTGCCCTCTCT
ENST00000220325	1850	1850	CCCATCTGTAGAATGGGGAGGGTGGACACTGGAAACTAGATGACTTCTTTC
ENST00000220325	1859	1859	AGAATGGGGAGGGTGGACACTGGAAACTAGATGACTTCTTTCACCTCCAAA
ENST00000220325	4723	4723	GTTTGTAGAGAAACACTGCACTAAGACTTGGGAATCTCCCCAGCTCCCAGG
ENST00000220325	767	767	GTGCTGAACAAGGCCGACCAAGTGGACACGCAGCAGCTGATGCGGGTCTAC
ENST00000223208	1396	1396	TGCAAGGCAAACCCTGGAAGTAAAGACTTTGTCTCACTTAGGCAAATAAAT
ENST00000230771	1824	1824	GAATTCCTCTGGAATTGAGTGATGGACTTCACAACAACTAGCCAGGAAGGG
ENST00000230771	1911	1911	TGCAGAACTGTAGAAGACCCTGAGGACTCCTGGGCTAGTGTGAGCAGCTAT
ENST00000230771	1971	1971	GTGCAGATGGCTGGATGTGAAAGAGACATGCTCTAGCTGCAGAGGCAAATT
ENST00000230771	2233	2233	GCAATGGCTGCTTTCAGCTTTGAGGACAGATGCTATCCTAAGGGCATGGCA
ENST00000230771	2340	2340	GGGGCTGTATGCTTGATAATCTTGAACATTGAACTTAATAGATGACTTGAC
ENST00000230771	2347	2347	TATGCTTGATAATCTTGAACATTGAACTTAATAGATGACTTGACAAGGTAG
ENST00000227525	1241	1241	TGCCCTTTTCTTGCCCTGTCTCTGAACCTTCAGAACATTGATCCTTGCCGC
ENST00000223095	1455	1455	GAAGAAAAGAATTTTAGTGTTAATGACTCTTTCTGAAGGAAGAGAAGACAT
ENST00000223095	1731	1731	CCACTGAGGCCCTTTGCAGGATGGAACTACGGGGCTTACAGGAGCTTTTGT
ENST00000223095	1770	1770	AGGAGCTTTTGTGTGCCTGGTAGAAACTATTTCTGTTCCAGTCACATTGCC
ENST00000229390	122	122	GAGCCCGCGGGGACGCTGCGGGGGGACCCGTGCTGAGGCGGCGGCGGCGAC
ENST00000229390	279	279	GACGTGCGCGAGAAGGACTTGGAGGACCTGTTCTACAAGTACGGCCGCATC
ENST00000222399	5649	5649	AAGGTAAAACAACTACATTTTAAAAACTGACTTAATGCTCTTCAAAATAAA
ENST00000229379	418	418	ACCAGGGACCACAGCACTGGTTTGGACCGTTACTCTGCACATGGACCAGAA
ENST00000220597	1172	1172	CTCACGGCGAGAAGTGTGGACGGGGACCAGGGGCTGGGGATGGAAGGGCCC
ENST00000220597	1258	1258	CATGGTGGAGGACTGCTTGTATGAAACTGTGAAAGAGATCAAGGAGGTGGC
ENST00000220597	1403	1403	GAGTTTGCTGAATATGCCTCGGTGGACAGAAACAAAAAATGTCGTCAAAGT
ENST00000220597	1683	1683	TGTACTCATCAGTAAATAAACCTGGACAGTTAGTGAATAAATCGGGGCAGT
ENST00000220597	1802	1802	AATGATCTCTATGCTACTGTTAAAGACTTCGAAAAAACTCCAAACAGCACA
ENST00000220597	1813	1813	TGCTACTGTTAAAGACTTCGAAAAAACTCCAAACAGCACACTTCCACCAGC
ENST00000220597	1921	1921	AGAGGAAGAAAAGGCCACCCTGGGGACCAATGGCCACCACGGTCTCGTCCC
ENST00000220597	1976	1976	GAGAACGACTACGAGAGCATAAGTGACTTGCAGCAAGGCAGAGATATTACC
ENST00000220597	2084	2084	TTTCTTCTGTGGAAGAGAAGAAGTGACACAAACCTATACTTCATATGCTGC
ENST00000220597	2189	2189	CAGTTTCTGAGACAGAGAGGTACGGACTAGGCTGCACCTGAGTGTGCCCCT
ENST00000220597	2228	2228	GAGTGTGCCCCTGCCTGCCAGATGGACAGGTACACCCAAGCACATCTCCCT
ENST00000220597	2352	2352	TATGGAAAAGCTGCACTCACCAAGGACCACAATGCCCCCGGCCTAAAGTAC
ENST00000220597	2842	2842	TCCATGAGTATTGTGGTACTTCTAGACTTGTTTAAGCCCAGAACTCATTCC
ENST00000220597	2874	2874	TAAGCCCAGAACTCATTCCTTCAAAACAGAGAGCCTTAATCTTTATGTTGG
ENST00000220597	2901	2901	AGAGAGCCTTAATCTTTATGTTGGGACACAGACCACATATTTGGACGGCAG
ENST00000220597	2955	2955	TGCATCCATCGCTGAAGGGCTGTGGACATGAATGTGTATTTCCCATGGTCT
ENST00000230990	1427	1427	CTCCAGTGCTGGATTTGATGAGTTAACTGTGAAATACCACAAGCCTGAGAA
ENST00000225964	4578	4578	AACTTTCCCCCCAACCCGGAAACAGACAAGCAACCCAAACTGAACCCCCTC
ENST00000221496	1168	1168	CCCTGGCGCGCCGCGTGGCTGCTGAACTGCAAGCGGCGGCTGCCGAGCTGC
ENST00000229328	1386	1386	GCATGCTTTCCCCAAGAGGGAATGGACTGTACATTGCTCATTTCACACTCT
ENST00000229330	2319	2319	CATGAGGATTTATTGTGGTCTTAAGACATCATGTATAGTAACTGCTGGGCA
ENST00000229330	2334	2334	TGGTCTTAAGACATCATGTATAGTAACTGCTGGGCAACTTGCAAATGCACA
ENST00000225805	1137	1137	TTTAAATGTTACATGTTCCTAAAGAACTGTGGTAGTGGAGATATACTTTTG
ENST00000224073	351	351	AATGAGAAGCCACAGGTGATCGCGGACTATGAGAGCGGACGGGCCATACCC
ENST00000224073	435	435	ATTGGCCTCAAGCTCCGGGGAAAGGACATTGGAAAGCCCATCGAGAAGGGG
ENST00000224073	476	476	CGAGAAGGGGCCTAGGGCGAAATGAACACAAAGCCTCGAAATCAGTGCGCT
ENST00000237536	2399	2399	ACGGCTGGCCTCCGGCTGTGTCTGGACAACGAGTGTGCTGACTTCCGGCTG
ENST00000237536	4343	4343	CCTGGCTTCCCAGCGGCCCTGCATGACTTTGAGATGTCAGGCAACATGAGT
ENST00000237536	6067	6067	TGCAATTGCCTTCCTTGCCAAAGTGACTTGGGGCCCCAACGTTCCCAGCAG
ENST00000237536	6914	6914	AAATGAGAACTCACAGGAAAACAGGACTGAACTTTGAGAATGTTGTTTATC
ENST00000237536	7223	7223	ACACATGCTCCCCACACACACATAGACATCAGCCTTCCTGTAACTGACTGG
ENST00000237536	7244	7244	ATAGACATCAGCCTTCCTGTAACTGACTGGGGACCCAGAGTGGAAACACCA
ENST00000237536	7345	7345	GTAGCTTTGCTGATCTGCCCCCAGGACTCTGGAGGCGCCCCTGCACTCCCA
ENST00000237172	1236	1236	CAGAAATTGCTCAAGTTAGAAGTGGACTTTGAACACAAGGCTTCGAGGTTT
ENST00000237172	31	31	ACAACACCTAGCAACAGTAGAAAAAACTTTTAAACAAAAGTCTGGGTGGGA
ENST00000237172	3434	3434	ATCCCAGGAAATGCCCATGGGACGGACAATCCTCAAAGTCACCCCAGAAAA
ENST00000237172	3464	3464	CCTCAAAGTCACCCCAGAAAAACAGACTGTTCCAACTCCAGTACGGAAATA
ENST00000237172	3572	3572	GTCTCAGTTTAAACGGTCCCCTGGGACTTCAGGTGAAGGAGTCAGTCCAGT
ENST00000237281	1091	1091	ATCAGAATTTACATGGTGATTCAAAACAAAGTAACTTAACAAATGGAGACT
ENST00000237281	1114	1114	AAACAAAGTAACTTAACAAATGGAGACTGTGTGGCATCATCAGATGGCACT
ENST00000237281	1279	1279	GGTGAATTGTGTTGGAAAAAAGTAGACTTAGGGGACGTGAAGAATGTGGAT
ENST00000237281	1539	1539	TGATATTTATCACATTGACGTTGGGACTCAGACTTTTTCACTTCCATCTGC
ENST00000237281	1545	1545	TTATCACATTGACGTTGGGACTCAGACTTTTTCACTTCCATCTGCAATATT
ENST00000237281	1739	1739	GTTCAATGTTTACCTTTGTGTGTGGACAGTTATTTAGAAGGAAAGAATTTT
ENST00000237281	1805	1805	ATGTGCATGGTGACATTCATGCTGGACTCAATGGCTGGATGGAACAGAGGT
ENST00000237281	1975	1975	ACAGTATTAGTGGAGCCTGCTAGAAACTGTGTGTTGGGATTACATAATGAC
ENST00000237281	358	358	GAACGAGTGCCTTGCTTAAATAGTGACTTTGGATGTCCATTTACCATGGCC
ENST00000237281	620	620	CAAAAGCAACTGATAAAGTATCCAAACCTAGAGAACAAATCTCAGTTAAAT
ENST00000237281	784	784	GATATCCTGAATACTGCTACAAGAGACATTGGCATGTTAAATACAAGTGTC
ENST00000237281	919	919	GAAATAGGAGCAGTAGGTGGAATTGACTACAATGACACAAATCAGAATGCC
ENST00000237281	982	982	AATGGTTCAAGTGATTTATTATGTGACTTGAATACAAGTTCTTATGACACT
ENST00000251269	1813	1813	TTGGCTGGGCCTCCTGTCTTTTGAAACATCAGAGACTCCACAGTGGGGAAA
ENST00000251269	1822	1822	CCTCCTGTCTTTTGAAACATCAGAGACTCCACAGTGGGGAAAAACCTTTCA
ENST00000249373	2637	2637	ACAGAACTCATGGATGCAGACTCGGACTTCTGAGCCTGCAGAGCAGGACCT
ENST00000249373	2666	2666	CTGAGCCTGCAGAGCAGGACCTGGGACAGGAAAGAGAGGAACCAATACCTT
ENST00000249373	2804	2804	TGGATGTCTGGCTCAAAGCAGCAGGACTGTGGGAAAGAGCCTAACATCTCC
ENST00000233969	3216	3216	TGCAGTGCAGATTGGAGGCCCCAGAACTCCTATGAACTACTGAGAGTCTAC
ENST00000254803	1032	1032	AACCTCTACTTGAATTATTGCTCGAACATCAGTTTTTATTTGATCCTGAAA
ENST00000254803	1081	1081	AAGCTAGGAGAGTCCCAGCACATGGACATCCTGTCATAGAAAGGCTTGTTA
ENST00000254803	1178	1178	GTCCTCAGAAATTCGTCATCTGTTGACACTTAAGGATGATGCTGTAAAGAA
ENST00000254803	1207	1207	TTAAGGATGATGCTGTAAAGAAAGAACTGATTCCAAAAGCAAAATCCACCA
ENST00000254803	1459	1459	CCTATCAAATTGCTAAAAATAGGGGACTTACTCCTAGGAGAAAGAAGATTG
ENST00000254803	1776	1776	CAAGGAAATTTGTCTGGGTTATTGGACAATTTATAAGAACTATGGGAGCAA
ENST00000254803	1789	1789	CTGGGTTATTGGACAATTTATAAGAACTATGGGAGCAATATGAAGGTGCTT
ENST00000254803	348	348	AGCTACTACCAAGATCAGGTAGATGACTTTCATGAGGCACGATCCCGGGCC
ENST00000254803	601	601	GTTTGTCGTGGGGTCAGAGGAAAAAACTTTACTATGACACGGACTATGGTT
ENST00000254803	618	618	AGGAAAAAACTTTACTATGACACGGACTATGGTTCCAAGTCCCGAGGCCGG
ENST00000254803	874	874	AAATGTTGCGAAAGGAATCACCAGAACTCTTGGAGCTGATAGAAGACCTGA
ENST00000254803	998	998	CGGAAAAGGAAGCCAATACTTGAGGACCAAGTACAACCTCTACTTGAATTA
ENST00000234590	1246	1246	CATGGTGTCTCATCGTTCGGGGGAGACTGAAGATACCTTCATCGCTGACCT
ENST00000234590	1303	1303	GGGGCTGTGCACTGGGCAGATCAAGACTGGTGCCCCTTGCCGATCTGAGCG
ENST00000234590	1409	1409	AAGTTTGCCGGCAGGAACTTCAGAAACCCCTTGGCCAAGTAAGCTGTGGGC
ENST00000234590	1469	1469	CTTCGGTCACCTGTTGGCTACACAGACCCCTCCCCTCGTGTCAGCTCAGGC
ENST00000234590	158	158	AAGATCCATGCCAGGGAGATCTTTGACTCTCGCGGGAATCCCACTGTTGAG
ENST00000234590	334	334	AAAGGCTGTTGAGCACATCAATAAAACTATTGCGCCTGCCCTGGTTAGCAA
ENST00000245912	1023	1023	ACTCCAACCTGGGAAACGCAGTGAGACTGTGCCTCAAAAAAAAGAAAGGAA
ENST00000245912	1060	1060	AAAAAAGAAAGGAAGAAAAAAGAAAACTCAGGAAACAGATCTTGGGGGACA
ENST00000245912	1083	1083	AAACTCAGGAAACAGATCTTGGGGGACACTCCAGGGAACCCAAAACTCAAA
ENST00000245912	1095	1095	CAGATCTTGGGGGACACTCCAGGGAACCCAAAACTCAAAGGCGGAGAGCTC
ENST00000245912	1102	1102	TGGGGGACACTCCAGGGAACCCAAAACTCAAAGGCGGAGAGCTCAGTGGGC
ENST00000245912	1170	1170	AAGCCCCAGCAGGCACCTTCAGAAGACCCACGTAGACTGCAGACCCTGCCA
ENST00000245912	1180	1180	AGGCACCTTCAGAAGACCCACGTAGACTGCAGACCCTGCCACGGACAATAC
ENST00000245912	1187	1187	TTCAGAAGACCCACGTAGACTGCAGACCCTGCCACGGACAATACTAAGGAC
ENST00000245912	1199	1199	ACGTAGACTGCAGACCCTGCCACGGACAATACTAAGGACAAAAACCCAGAG
ENST00000245912	1211	1211	GACCCTGCCACGGACAATACTAAGGACAAAAACCCAGAGACTTGGGGTCTG
ENST00000245912	1217	1217	GCCACGGACAATACTAAGGACAAAAACCCAGAGACTTGGGGTCTGTGGGCC
ENST00000245912	1225	1225	CAATACTAAGGACAAAAACCCAGAGACTTGGGGTCTGTGGGCCCCCAAACA
ENST00000245912	1349	1349	GAAAGTGGGGCTTGGGATTCCAGGGACTTGGCTGGGGGTGGGAAACTTCAT
ENST00000245912	1420	1420	TGAGTACGGACAGGGTGGGCGGGAGACTGATCATCGGGACTCATCATGAAG
ENST00000245912	1433	1433	GGTGGGCGGGAGACTGATCATCGGGACTCATCATGAAGAGCCCAGCCCCAC
ENST00000245912	1485	1485	CCACATACTCAGATCCCACCCACAGACTGGTGGCCACACCTCAGCCTGGTC
ENST00000245912	686	686	TGAAGGAAGGAGCGTGGTGCATTGGACATGGGTCTGACACGTGGAGAACTC
ENST00000245912	708	708	TGGACATGGGTCTGACACGTGGAGAACTCAGAGGGTGCCTCAGGGGAAAGA
ENST00000252854	1890	1890	AACATACTAAAGAGGCGAGGCAATGACTGTTGGCCAGTTCTCACCGGGGAA
ENST00000254810	692	692	TCACTCAGGATGAATGCGAAAAGTGACTGTTCACAGACCTCAGTGATGTGA
ENST00000254810	703	703	GAATGCGAAAAGTGACTGTTCACAGACCTCAGTGATGTGAGCACTGTTGCT
ENST00000247225	1173	1173	TTTAGCTGGGCCCCCCATTACTGTGACTCTGTTTGGAAAAGCCATATTGCG
ENST00000254528	3517	3517	CTGCAGGGAGTGAGGCACACGGTGAACATGGCCACTGACTTTTCTGCCACT
ENST00000254528	3529	3529	AGGCACACGGTGAACATGGCCACTGACTTTTCTGCCACTCTAACTGGACAA
ENST00000254528	3551	3551	CTGACTTTTCTGCCACTCTAACTGGACAACTGGAAGACTTGGAAAGGCCTC
ENST00000254900	1824	1824	CAGAAATGACGGTCAAGCAAGAGAGACTGGACTTTGAGGAAACGGAAAACA
ENST00000254900	1829	1829	ATGACGGTCAAGCAAGAGAGACTGGACTTTGAGGAAACGGAAAACAAGGGA
ENST00000254900	1847	1847	AGACTGGACTTTGAGGAAACGGAAAACAAGGGAATACATGAACTGGTGGAC
ENST00000254900	1863	1863	AAACGGAAAACAAGGGAATACATGAACTGGTGGACATCAGGGAGCCCAGTG
ENST00000254900	1871	1871	AACAAGGGAATACATGAACTGGTGGACATCAGGGAGCCCAGTGCAGAGATC
ENST00000254900	2000	2000	GAGCCACCAGAACTCAGGAGTCAGGACTTAGATGAGGAACTGGGAAGTACT
ENST00000256996	1729	1729	AGGGCCCCTCTGTATCTAGCCTGGAACCAAGGTTATCTTGGAACTAAATGA
ENST00000256996	1754	1754	ACCAAGGTTATCTTGGAACTAAATGACTTTTCTCCTCTCAGTGGGTGGTAG
ENST00000256001	1685	1685	ACAATTCTGAAGGAATCCAAATGTGACTTTGAAAATTGTTAGAGAAAACAA
ENST00000240487	2390	2390	AGCTCACTGCCTGCTGCTAAAGAGGACATTTGCACTGATGCCATGCGTGAG
ENST00000240487	2417	2417	ATTTGCACTGATGCCATGCGTGAGAACTGGATCAGCCTCAGATATGCAAGT
ENST00000240487	2575	2575	ATGTAGTATGAAGGAGGGAATACAGACATGTATGTTTCCTAAGGAAACTGA
ENST00000240487	2596	2596	ACAGACATGTATGTTTCCTAAGGAAACTGACATTAAAACTTCAGAGAACAC
ENST00000240487	3930	3930	CCCGAAGCTTGTCTCCAATGTCTGGACTTTTTGGTTCCATCTGGGCCCCGC
ENST00000240487	4082	4082	TTCAACCCGTTTCGCGCCTATATGAACCTGGACATATGGACTACCACAGCG
ENST00000240487	4088	4088	CCGTTTCGCGCCTATATGAACCTGGACATATGGACTACCACAGCGAATAGG
ENST00000244289	3072	3072	GCCAAAAATGAGCTGAGCCCCATGGACAGAGGCCTGGGCGTCCGTGCCGCC
ENST00000257570	1764	1764	GGGATCTATGGCATCCAAGACAGTGACACTCTCATCCTCTCGAAGAAGAAA
ENST00000245539	1199	1199	TTGACTTGGGAATTTCCTCCAGGAAACTCAGGGCTGTTTTCTCTTCCCTTA
ENST00000245539	1236	1236	TTTCTCTTCCCTTAGGTTGGGGCGGACCTTTGGATATATAAAGGAAGCAGT
ENST00000245539	1303	1303	ATTTATTAGAAAATTCTCACGCTGAACTGGTGTAGCATGTGGTGCAGCATT
ENST00000245539	679	679	ACCATCTTCCATCAAGCACTGAAAAACTGTGAGCCTATGATTGGGCTGGTA
ENST00000245539	822	822	GTGCCGGGATAAAAAGCACCAGCGGACACTGATGCCGGAGAAGCTGTCACA
ENST00000257181	1441	1441	ACCCTTTCCCTTTTTATTAAACCGGACACACCTGTTTCCCATTTCGCTGTA
ENST00000257181	2341	2341	TCAAGAATGCAGAAGCAAAGGAAGGACTAAAAAGCCTCCACGGACATCGAT
ENST00000255641	1909	1909	ACCCTGGCTGGAAGCCAGAACGCAGACTGCAGGGGCCGCGCCTGGCTCAGG
ENST00000255641	1977	1977	CGTGGGGTCACTTCCTTCATGTAAGACTTTGGCCGAAATTTCTACACCTGT
ENST00000255641	2030	2030	CTAGTCCTCCCCTCCAAGAGCATTAACTATTTAAAACAAGGAAAAGAGGAA
ENST00000255641	479	479	GAGCCAAGACCTCAGGTTTCCAGAGACTTGGGATTTGCACGGCAGCAGAGT
ENST00000255641	532	532	CCGTGGAGAGGCCAGGGTATCACAAACTTATGGATTTTGACAAGAAAGGAG
ENST00000245817	1076	1076	AAGAGGATCCTGAGTTTGTGAATGGACTTTTTTAGAGGAGTTGTTTTGGGG
ENST00000245817	1147	1147	GCCGAGGCTGGTCTTGAACTCCTGGACTTAGACGATCCTCCTGCCTCAGCC
ENST00000245817	779	779	GGGTGACCCCCGAAATCCCAGCCGGACTCCCTTCACCGAGGTCGGAATAAC
ENST00000237455	1615	1615	TGCTCATGCAGCTTCTCGGATCAAAACCATTTATAATGCTGAACACTTGAA
ENST00000237455	1784	1784	ATTTTTGTTAATGTAGAAAATTGGGACAACAAGAGTTATATGACAGATATT
ENST00000237455	1991	1991	CTAGTTAATCTTATGGCTTGGATGGACTTATTTATTACACAAGGAGCTACC
ENST00000237455	2393	2393	TTCCACCCGATTGCTTCTTTTCAGAACTTTCCTGTAGAATCTGATTGGGAC
ENST00000237455	2459	2459	TTCTTGGAGCGCTTAGCTTTCCCTGACCTTTGGCTTCACCCTCTGATACCA
ENST00000237455	2501	2501	CTGATACCAACTGATTATATTAAAAACTTACCAATGTGGCGATTTAAATGT
ENST00000237455	2597	2597	ACTGAAAATGACTCGGAAAGTGAGAACACAGACACTTTGAGTAGTGAGAAG
ENST00000237455	2784	2784	CATATAACACTAATGAAGATATGGAACCTGATTGGTTAACTTGGCCTGCTG
ENST00000251496	3185	3185	AAACCGCAGCACTAGAAAAAAGTAAACTTAACCTTGCCCAATTTCTCAATG
ENST00000251496	3503	3503	TAGTCTCTCCAAGTGATTCTTATGAACTCTTTATGTTTAAAATCATGTCAT
ENST00000248975	1192	1192	TCAGATAAATCATGGGCATTGCTGGACTGATGGTTGCTTTGAGCCCACAGG
ENST00000248975	1485	1485	TGTTAAGGGAAGCTGATACAGAGAGACAACTTGCTCCTTTCCATCAGCTTT
ENST00000248975	1518	1518	CTCCTTTCCATCAGCTTTATAATAAACTGTTTAACGTGAGGTTTCAGTAGC
ENST00000248975	481	481	GGTCATTAGCAGCATTGAGCAGAAAACCATGGCTGATGGAAACGAAAAGAA
ENST00000248975	587	587	TGCAATGATGTCCTGTCTCTGCTTGACAAGTTCCTGATCAAGAACTGCAAT
ENST00000248975	605	605	CTGCTTGACAAGTTCCTGATCAAGAACTGCAATGATTTCCAGTATGAGAGC
ENST00000248975	899	899	TTCGATGATGCCATAGCTGAGCTGGACACACTAAACGAGGATTCCTATAAG
ENST00000245680	2315	2315	AAGGAATAAATCCTAATGTTCTGGGACTTTATTTTCACATGTTAAATGCTG
ENST00000245680	2534	2534	AGCATGTTTGTGCAAATTTCATGGGACTTTAAAAAGAATAAGTATTTGAGA
ENST00000239614	1025	1025	TGGAATCGGTACAGTTGAAATGGGAACTTTTTCAGAGCTGGACAGACTTTT
ENST00000239614	1045	1045	TGGGAACTTTTTCAGAGCTGGACAGACTTTTCAAGGCTCCATCTTTCTAAT
ENST00000239614	1218	1218	GAAGCCTGAAGGACGGATCATTATGACCCGAGTGCAGAAAATGAACTGGAA
ENST00000239614	1587	1587	CTACCTCGGGATTGCTGAGGTCAGGACTCTACAGCAGTGCTTATTTTTACA
ENST00000242351	1420	1420	AAGAGCCTCACATCCTGGACGAATGACCAAGGCGCCAGGAGAAAGACTGTG
ENST00000242351	1509	1509	CTCTCTGCAAACACCTGAAGCTGTGACCACCAGAAAGGGCACAGGCTTGCT
ENST00000242351	1572	1572	CAGGATCATCAATGGCAAAAGTGGAACTCAGGACATCCAGCCTGGCCCTCT
ENST00000242351	1579	1579	ATCAATGGCAAAAGTGGAACTCAGGACATCCAGCCTGGCCCTCTTTTTAAT
ENST00000233072	4759	4759	CCTGAGCCACATGTTATCTAAAGGAACTGATTCACAACTTTCTCAGAGATG
ENST00000253108	483	483	TGCCAGGAGGAGGAGGACCCTATGAACAAACTCAAGGGCCAGAAGATCGTG
ENST00000253108	487	487	AGGAGGAGGAGGACCCTATGAACAAACTCAAGGGCCAGAAGATCGTGTCCT
ENST00000242505	2068	2068	TGATTTTGGCACAAGTGACCGAAGAACAAAACACCATAGCAGCCAAAAATG
ENST00000243389	2941	2941	GCCCCACACTGCCTCTGTGGCCTGGACTTTGAAAGGAACCCACTGAACACT
ENST00000237500	836	836	ACATCGAGTTCACACGCATCCTGAAACATGGAGCCAAAGACAAAGATGACT
ENST00000237500	850	850	CGCATCCTGAAACATGGAGCCAAAGACAAAGATGACTGAAAGAACTTTAGC
ENST00000237500	868	868	GCCAAAGACAAAGATGACTGAAAGAACTTTAGCTAAAATCTTCCAGTTACA
ENST00000248594	1420	1420	CCAACAGTCACTACTGTGTGGCAGGACAATGATAGATACCATCCAAAGCCA
ENST00000248594	1495	1495	CAACATTCAGCAGACCTCAACAGAAACTATAGTAAATCAACAGAACTTCCA
ENST00000248594	1514	1514	ACAGAAACTATAGTAAATCAACAGAACTTCCAGGGAAAAATGAATCAACAA
ENST00000248594	1649	1649	ATGGGAACACACTTTTGAATAGGGGACATGCAATTAAAATTAAATCTGCTT
ENST00000248594	1762	1762	GATACTTCCCAGAATTCTTGTGTGGACTGCAGTGTAACACAATCAAACAAA
ENST00000248594	1868	1868	ACCGCTTGCCTCTTGATGAGAAAGGACATGTAACGTGGTCATTTCATGGAC
ENST00000248594	1892	1892	GACATGTAACGTGGTCATTTCATGGACCTGAAAATGCCATACCCATACCTG
ENST00000248594	2049	2049	TGATAACACTTCACCACTCTTCAGAACACCCCTCAGTTTTACTAATCCACT
ENST00000248594	2092	2092	AATCCACTTCACTCTGATGACTCAGACTCAGATGAAAGAAACTCTGATGGT
ENST00000248594	2107	2107	GATGACTCAGACTCAGATGAAAGAAACTCTGATGGTGCTGTGACCCAGAAT
ENST00000248594	2124	2124	TGAAAGAAACTCTGATGGTGCTGTGACCCAGAATAAAACTAATATTTCAAC
ENST00000248594	2136	2136	TGATGGTGCTGTGACCCAGAATAAAACTAATATTTCAACAGCAAGTGCCAC
ENST00000254940	938	938	ATATGTGCGGCATGAAGAGACGTTGACTTAAAACGAAGCCATTCCAAGGAC
ENST00000248211	1152	1152	TCAGCCGGAGTTCTCACCTCATTGGACATCAAAAGACCCATACTGGTGAGG
ENST00000248211	1509	1509	TTGTGCATCATAGAATTCACACTGGACTAAAACCTTTTGAGTGTAAGGATT
ENST00000248211	1876	1876	GTTCTTAACATGCAATCAATGTGGGACAGCGCTTGTTAATACCTCTAACCT
ENST00000248211	1915	1915	TACCTCTAACCTTATTGGATACCAGACAAATCATATTAGAGAAAATGCTTA
ENST00000248211	1976	1976	TGGGAATTTTTCACAAAGAGCAATGACTTTATTTTGCATTGGAGAACTCCT
ENST00000248211	1996	1996	CAATGACTTTATTTTGCATTGGAGAACTCCTGGAGATAAGCTGTACAAATT
ENST00000248211	632	632	GTCTGGAAATGTAGAGACCAGTTAGACAAGTATCAGGAAAACCCAGAGAGA
ENST00000248211	788	788	CTGAGAGAGTATTTCCATAAACGTGACTCACATACTAAAAGTTTAAAACAT
ENST00000248211	839	839	GATTTAGTTCTTAATGGTCATCAGGACAGTTGTGCAAGTAACAGTAATGAA
ENST00000248211	953	953	AAATCCTACAAATGCCCTGATAATGACAACTCTCTTACTCATGGTTCATCT
ENST00000249776	1129	1129	AAAATCTCAGAGGAAGCTACTTAGGACATCATCTTGGCCATGATCTTCTGG
ENST00000249776	1194	1194	AGAATGAAAACAATTTCTACAGTAGACTTAAGGACAGTTTATGCTGAAATG
ENST00000249776	1202	1202	AACAATTTCTACAGTAGACTTAAGGACAGTTTATGCTGAAATGGCAATTCC
ENST00000249776	1332	1332	GAGGGGAGCCTAGGAGCTTGGATTGACCTTCTAGTCAACCACCTGACTTCA
ENST00000249776	1352	1352	GATTGACCTTCTAGTCAACCACCTGACTTCAGCACACCATTACAATCGGGA
ENST00000249776	1379	1379	TTCAGCACACCATTACAATCGGGAGACTAAACCAACAACCAGAGGATCTAA
ENST00000233027	1253	1253	CCAGTCTGAAAGCCCATACCTGCAAACAGGACTTGAGCAATACCACAGAAC
ENST00000233027	1258	1258	CTGAAAGCCCATACCTGCAAACAGGACTTGAGCAATACCACAGAACTAGCC
ENST00000233027	2762	2762	TCCTAATCTGCTGCCAGAATTAAAGACCTATTTTTAGAGGATTTTGGCTTA
ENST00000233027	2884	2884	CGTTTCCCTACAGAAAAGAAATTGGACAGAACAGAATAATATGAAGCAGGA
ENST00000237380	650	650	CCTGTGGACTTGACATTTTGGAAGAACTCTTTGCCAGATAATGAGTTCATT
ENST00000240050	640	640	TTTACAAGAACTAGGTGCCGATGAGACTGCTGTAGCCAGTATTTTGGAACG
ENST00000240050	846	846	ATGTTCAGTTCTTTCAAGAGTTGGGACTAAAAAATGTGGTCATTAGCAGAC
ENST00000240050	870	870	GACTAAAAAATGTGGTCATTAGCAGACTTTTGACAGCTGCACCTAATGTTT
ENST00000253107	1428	1428	GACCAGAAGTTTCCCAAGACCAAGGACAAGTCCCAGGGAGCCCAGGCCAGG
ENST00000250896	2326	2326	TGCAAGGCCCGTCTGTCTGTCCAGGACTCCTGGTGGCCAGATTCGGCCTCC
ENST00000250896	269	269	AGATGGTGCAGAAGAAACCAGCCGAACTTCAGGGTTTCCACCGTTCGTTCA
ENST00000250896	3023	3023	TTAAAAAAAAACAACACATCGATGGACTTTGCTTCCCTGTTCTTGAAGAAT
ENST00000248901	1907	1907	GCACACACACAGCTCAGACCCACGGACAGGACCCCGGGACAGAACCCCGGG
ENST00000248901	2037	2037	ATGCCCATTCTCTAGTTCTTGCAAAACTGCAGTGTTTGGACTAGAAACGTA
ENST00000248901	2220	2220	CATTTCGGGGAGAGGAGCAGGTGGGACCCTCAAGAAAATGACGGAGAACAT
ENST00000248901	2242	2242	GGGACCCTCAAGAAAATGACGGAGAACATCCCAGACAGATGGGACTCAAGC
ENST00000248901	2260	2260	ACGGAGAACATCCCAGACAGATGGGACTCAAGCAGGATGGGTGCTATATCC
ENST00000253055	3086	3086	CCCAGCGTGCAGCCCACACTGCTGGACATGGACATGGAGGGGCAGAACCAA
ENST00000253055	677	677	GTGGCAGTCAAGGCCGCCCGGCTGGACCCTGAGAAGGACCCGGCAGTGACA
ENST00000239938	1180	1180	TTTGCCACTCAGTCGGGCTCCCAGGACCTGAAGGCCCTCAATACCAGCTAC
ENST00000239938	1540	1540	ACCAAGATCCACTTGCGGCAGAAGGACAAGAAAGCAGACAAAAGTGTTGTG
ENST00000239938	1552	1552	TTGCGGCAGAAGGACAAGAAAGCAGACAAAAGTGTTGTGGCCTCTTCGGCC
ENST00000239938	1861	1861	TTCAGCGCCTCCACAGGGCTTTCGGACATGACAGCAACCTTTTCTCCCAGG
ENST00000239938	1866	1866	CGCCTCCACAGGGCTTTCGGACATGACAGCAACCTTTTCTCCCAGGACAAT
ENST00000239938	1887	1887	CATGACAGCAACCTTTTCTCCCAGGACAATTGAAATTTGCTAAAGGGAAAG
ENST00000239938	1943	1943	AGAAAGGGAAAAGGGAGAAAAAGAAACACAAGAGACTTAAAGGACAGGAGG
ENST00000239938	1952	1952	AAAGGGAGAAAAAGAAACACAAGAGACTTAAAGGACAGGAGGAGGAGATGG
ENST00000239938	1961	1961	AAAAGAAACACAAGAGACTTAAAGGACAGGAGGAGGAGATGGCCATAGGAG
ENST00000239938	2166	2166	CAAGTTCTTCACCTCTATCCAAAGAACTTGATTTGCATGGATTTTGGATAA
ENST00000239938	2840	2840	CTTCGGTTCTCCAGAATGTAAGAAAACAAAATCTAAAACAAAATCTGAACT
ENST00000239938	2863	2863	AAACAAAATCTAAAACAAAATCTGAACTCTCAAAAGTCTATTTTTTTAACT
ENST00000239938	361	361	TCCTTTCCTCACTCGCCCACCATGGACAACTACCCTAAGCTGGAGGAGATG
ENST00000239938	910	910	GCGGCACCCACCTTCCCCACGCCGAACACTGACATTTTCCCTGAGCCACAA
ENST00000239938	916	916	CCCACCTTCCCCACGCCGAACACTGACATTTTCCCTGAGCCACAAAGCCAG
ENST00000239938	963	963	CCAGGCCTTCCCGGGCTCGGCAGGGACAGCGCTCCAGTACCCGCCTCCTGC
ENST00000251636	1631	1631	AACCACGTGATCTTTTTATTGCCAAACTTCTGAATAAACTGAAACAGCAGC
ENST00000251636	1643	1643	TTTTTATTGCCAAACTTCTGAATAAACTGAAACAGCAGCAACAGCAGCAAC
ENST00000251636	1841	1841	TGCAAAGCACACCTAAGTATCAGAAACTTCTAAAGGAAAGACAACAGCTAC
ENST00000251636	1856	1856	AGTATCAGAAACTTCTAAAGGAAAGACAACAGCTACCTGTATTTAAACATC
ENST00000251636	1877	1877	AAAGACAACAGCTACCTGTATTTAAACATCGGGACTCAATTGTTGAAACTC
ENST00000251636	1885	1885	CAGCTACCTGTATTTAAACATCGGGACTCAATTGTTGAAACTCTTAAAAGG
ENST00000251636	3818	3818	TTCTTAAAGCTGTACTGGTGGCTGGACTGTATGACAATGTGGGGAAGATAA
ENST00000257787	1561	1561	ACTAATTTTAGAATGTAATCCCAGGACAATATTAAGCAAATAGCCTGCAGT
ENST00000252891	1978	1978	CCCCTTTTCTGGCGACCTGCAAAAGACATTCGAGATTGAACTGTAGCCCGA
ENST00000252891	1992	1992	ACCTGCAAAAGACATTCGAGATTGAACTGTAGCCCGAGCCGCCCCACCCAC
ENST00000252891	2233	2233	GCTAAGGGAACCATTTCACTGCCGGACTTAGGCTGGCAATGCCCCCTTCCC
ENST00000252891	2268	2268	GCAATGCCCCCTTCCCCAACCCCAGACACAGGGGTTGGCCACAATCCCACT
ENST00000249344	2391	2391	AGCCGTCGCTATGACAGACCCCAGGACTCTGAGTTTTCACCTGTGGATAAC
ENST00000253233	1086	1086	AGAAAGGAAAAAAAGAGCAAAGGAAACCCTGGAAAAAAAGAAGCTACTTAA
ENST00000253233	1115	1115	TGGAAAAAAAGAAGCTACTTAAAGAACTGTGGGAGTCAAGTAAAAAGGTCC
ENST00000253233	1260	1260	GCTTCAAAAGAAATATTTTTGATGAACTTAAAAGACAACAAATTTATTTAA
ENST00000253233	1269	1269	GAAATATTTTTGATGAACTTAAAAGACAACAAATTTATTTAAATGGTGCAC
ENST00000253233	1298	1298	CAAATTTATTTAAATGGTGCACTAAACTGTAGTGAACAGAGACATGCACGA
ENST00000253233	1308	1308	TAAATGGTGCACTAAACTGTAGTGAACAGAGACATGCACGATTCAAGAATA
ENST00000253233	1314	1314	GTGCACTAAACTGTAGTGAACAGAGACATGCACGATTCAAGAATAAAACTC
ENST00000253233	1807	1807	ACTTGTTCTTGTGTGACAGAACAAGACCCTGTCTCTAAAAAATAAGATAAA
ENST00000253233	787	787	CCGGTCCAGATGGCAGGCAAGAAGGACTACCCTGCACTGCTTTCCTTGGAT
ENST00000253233	821	821	CACTGCTTTCCTTGGATGAGAATGAACTCGAAGAGCAGTTTGTGAAAGGAC
ENST00000252971	1323	1323	CTGCTGGGGCCGCCAGCGCCCGGAGACAAGGGCAGCGGACGCCGCCTGCGG
ENST00000252971	1350	1350	AAGGGCAGCGGACGCCGCCTGCGGGACTTGAGGGACAGTGACCCCGAGGAG
ENST00000252971	1728	1728	GGGCGCCTCACCTGCTCTTCAAGAAACAGCGAGAGGGAGACCCAGGGGGCT
ENST00000252971	1757	1757	CGAGAGGGAGACCCAGGGGGCTGAAACTTGAACTCTGGTTCTTTTAAAATT
ENST00000252971	1909	1909	AGGCGGAAACCCACAGTGTTACCTGACTTATGAAACTTGAAACCGCCTCTG
ENST00000252971	197	197	TGATTATTGGCAAATAACCACCATAACAATACCGAGCCCCCGGGCTTGCAC
ENST00000233468	616	616	AAATGTTTTCTACATTTTCATTTGGACTAAATCCCACGAATGACAACTACC
ENST00000233468	714	714	TGAGGTTCAAAATGACCTGCTTGAAACTTTGATACATATTGGAATACATTA
ENST00000243253	1705	1705	TGGCGCGTGCTGCTGCGGCATATGGACTTTTAATAATGTTTTTGAATTTCG
ENST00000243253	1812	1812	TTTTATCCTGGCACTGGCAAAAAGAACTGTGAAAGTGAAATTTTATTCAGC
ENST00000243253	2070	2070	ATCATGTATTTCCCGGAGACGTGGGACCTTGCTGGCATGTCTCCTTCACAA
ENST00000243253	2122	2122	CAGGCGTGGGAATATCTGGCTTAGGACTGTTTCTCTCTAAGACACCATTGT
ENST00000243253	2180	2180	TATTTTAAAAGTGATTTTTTTAAGGACAGAACTTCTTCCAAAAGAGAGGGA
ENST00000243253	2185	2185	TAAAAGTGATTTTTTTAAGGACAGAACTTCTTCCAAAAGAGAGGGATGGCT
ENST00000243253	2428	2428	TCCAGATTCTGCCAGTCATCACTGGACACGTCTCCTCGCAGCTGCCCTAGC
ENST00000243253	2481	2481	GGGGAGACATTGTGGTAGCTATCAGACATGGACAGAAACTGACTTAGTGCT
ENST00000243253	2487	2487	ACATTGTGGTAGCTATCAGACATGGACAGAAACTGACTTAGTGCTCACAAG
ENST00000243253	2493	2493	TGGTAGCTATCAGACATGGACAGAAACTGACTTAGTGCTCACAAGCCCCTA
ENST00000243253	2497	2497	AGCTATCAGACATGGACAGAAACTGACTTAGTGCTCACAAGCCCCTACACC
ENST00000243253	2576	2576	TCAGAATTTTCTTACTGTGCTTAGGACTGCACGCAAGTGAGCAGACACCAC
ENST00000243253	2595	2595	CTTAGGACTGCACGCAAGTGAGCAGACACCACCGACTTCCTTTCTGCGTCA
ENST00000243253	2918	2918	GCTCGAGGTTTCGAGCTGGCTTTAGACATTGGTGGGACCAAGGATGTTTTG
ENST00000243253	3116	3116	GCAGTGCTAGCCAGGAAACAGAGTGACCAAGGGACAAGAAGGGACTTGCCT
ENST00000251691	1767	1767	GAGGACCATTCGGGAAACCACAAGAACAGTCTCAAGTCGCCAGCCATCCCA
ENST00000251691	2028	2028	CAGTACTCTATGGCAGCAGAAAAGGACTCGGGCAGGTCCGACGTGTCAGAC
ENST00000251691	2129	2129	CTGCCTAGGCCACCGGTCCCTGCGAACTGCCGCCCTGTCTCTAAAACTGCT
ENST00000245479	2052	2052	TTCTTCTTCTTCTTCTTCCTTAAAGACATTTAAGCTAAAGGCAACTCGTAC
ENST00000245479	2091	2091	GGCAACTCGTACCCAAATTTCCAAGACACAAACATGACCTATCCAAGCGCA
ENST00000245479	2185	2185	AATGGAGCAGCGAAATCAACGAGAAACTGGACTTTTTAAACCCTCTTCAGA
ENST00000245479	2190	2190	AGCAGCGAAATCAACGAGAAACTGGACTTTTTAAACCCTCTTCAGAGCAAG
ENST00000248378	380	380	GGAACAAATATTTCAAATCACGGAGACCTCTCTTTACAGGAGGCCTCATCG
ENST00000248378	484	484	GTCTACTGAAATGGGGGCCCGGGGGACTTTTTTAAAAAACCAGATCGGGAG
ENST00000248378	511	511	TTTTTTAAAAAACCAGATCGGGAGGACTGTGGCCAGCAATTAACACCATGT
ENST00000256686	849	849	TATGTTCCCAAGGCCTGAGTTCTGGACCTACCCCCACGTGGTGTAAGCAGA
ENST00000256686	905	905	AATTGGTTCACTTAACTCCCAGCAAACATCCTCCTGCCACTTAGGAGGAAA
ENST00000257430	2137	2137	AATCTCTCAGCAAGAAATCCTAAAGACCAGGAAGCATTATGGGACATGGGG
ENST00000257430	2370	2370	ATTAGATGCTCAGCACTTATCAGAAACTTTTGACAATATAGACAATTTAAG
ENST00000257430	2491	2491	AATCGACATGATGATAATAGGTCAGACAATTTTAATACTGGCAACATGACT
ENST00000257430	3166	3166	CTTAAATATTCAGATGAGCAGTTGAACTCTGGAAGGCAAAGTCCTTCACAG
ENST00000257430	3837	3837	TTCTATTAACCAAGAAACAATACAGACTTATTGTGTAGAAGATACTCCAAT
ENST00000257430	4722	4722	AAACCAAGAGAAAGAGGCAGAAAAAACTATTGATTCTGAAAAGGACCTATT
ENST00000257430	4741	4741	GAAAAAACTATTGATTCTGAAAAGGACCTATTAGATGATTCAGATGATGAT
ENST00000257430	5005	5005	TATTGTGTTGAAGGGACACCTATAAACTTTTCCACAGCTACATCTCTAAGT
ENST00000257430	5415	5415	TATACCACAAAATACTGAATATAGGACACGTGTAAGAAAAAATGCAGACTC
ENST00000257430	5753	5753	AGGCTAAAGTTACCAGCCACACAGAACTAACCTCCAACCAACAATCAGCTA
ENST00000257430	6024	6024	TAAAGAAAATGAACCTATCAAAGAGACTGAGCCCCCTGACTCACAGGGAGA
ENST00000257430	7256	7256	CAAGAAGTGAGTCTGCCTCCAAAGGACTAAATCAGATGAATAATGGTAATG
ENST00000257430	7826	7826	AAAAAGCAAAAAGTGAGGATGAAAAACATGTGAACTCTATTTCAGGAACCA
ENST00000257430	7834	7834	AAAAGTGAGGATGAAAAACATGTGAACTCTATTTCAGGAACCAAACAAAGT
ENST00000257430	7941	7941	TTCTCCCACAAATAGTACTTCTCAGACCGTTTCCTCAGGTGCTACAAATGG
ENST00000257430	7980	7980	TGCTACAAATGGTGCTGAATCAAAGACTCTAATTTATCAAATGGCACCTGC
ENST00000257430	8016	8016	TCAAATGGCACCTGCTGTTTCTAAAACAGAGGATGTTTGGGTGAGAATTGA
ENST00000257430	8251	8251	TCCTTTATTCAGGTGGATGCCCCTGACCAAAAAGGAACTGAGATAAAACCA
ENST00000257430	8262	8262	GGTGGATGCCCCTGACCAAAAAGGAACTGAGATAAAACCAGGACAAAATAA
ENST00000257430	8273	8273	CTGACCAAAAAGGAACTGAGATAAAACCAGGACAAAATAATCCTGTCCCTG
ENST00000257430	8307	8307	AAATAATCCTGTCCCTGTATCAGAGACTAATGAAAGTTCTATAGTGGAACG
ENST00000257430	8400	8400	TAGTGGGACTGTTGCTGCCAGAGTGACTCCTTTTAATTACAACCCAAGCCC
ENST00000257430	8644	8644	TATGTTAATTACAACTGCTATATAGACATTTTGTTTCAAATGAAACTTTAA
ENST00000257430	8663	8663	ATATAGACATTTTGTTTCAAATGAAACTTTAAAAGACTGAAAAATTTTGTA
ENST00000243903	2002	2002	GCAAAATGGATTTCTCCTGGGGAGAACAAAGTTAAGGGACACTGAGACCTG
ENST00000243903	2143	2143	CAGCTTCCTGGAGCAGTAAATGAAGACAGAGTGGAGGACACAAATGTACAA
ENST00000251195	1368	1368	AGTGACATTAGACCTTCACCTGGGGACAGCTCAGTGTTGCAACAGGAATCC
ENST00000251195	1585	1585	AAGTGAGACGGTTTACTCTGGATAGACTTAAGCAACTGGGAGTAGATGTTT
ENST00000251195	413	413	TACAAAAATCAAAAGGATTTACAAAACTGTGGCAGACAGTGATGAAAGTTA
ENST00000251195	525	525	AGTCTTCAGTCTGGAAACTCTACAGACTTTACCACTGACAGAAAGAGTTCC
ENST00000250076	1109	1109	CCCTAAGAGTGGAGAGGAGGCTGTGACTGTGCTGGAGGATTTAGAGAAAGG
ENST00000250076	1399	1399	TGGAATCACAGGTGTTCTCAGAAAAACTTGCTACTGACACCTCTACATTTG
ENST00000250076	1599	1599	GAATGTGGTAAAACCTTCATTTATAACTCACATCTTGTTGTCCACCAGAGA
ENST00000238156	1343	1343	GAGGAAGCACTCAGGGACGGACAGAACTGTGTGAAGCCCGCCGTGCCCCAC
ENST00000238156	1884	1884	AGCAGCCGTGCGTGTATCTCAAGGAACTAAATAAGATGACGCTACTCCTCA
ENST00000238156	587	587	AAGTTCGGAACAGACAGGAGACGGGACTTCTAAAAGCAGTGAATTAAAGAA
ENST00000238156	679	679	ACGAAAATGCTGAGTTGTTGAAAGAACTGGAGCAGAAAAACGCGATGATCA
ENST00000235090	1770	1770	CAGCTCACTCTGAGGAAGAAGCAGGACTTGGTACGGTTTTACACAACTCCT
ENST00000253794	634	634	TTCCAGGGCTTTCAAAAGGAGACAGACCCAGTGTCCCCCAAAGACTGGATC
ENST00000253794	652	652	GAGACAGACCCAGTGTCCCCCAAAGACTGGATCTGTGACTCCACCAGACTC
ENST00000253794	674	674	AAGACTGGATCTGTGACTCCACCAGACTCAAAAGGACTCCAGTCCTGAAGG
ENST00000251809	2618	2618	ATTTGCCGATGTTTTTAAGTAACAAACTTGAAGGGGATACATTCCTTCTCC
ENST00000262215	1147	1147	TCAACTTAGATATTTGCCACCTCAGACTGTTGATCATATATCCCAAGAACA
ENST00000262215	1170	1170	AGACTGTTGATCATATATCCCAAGAACACGAAGGGGACCTTGACCTCCATA
ENST00000262215	5913	5913	TTTTTCAGATATCACAACCACCTGAACAGGAACTTGGAATAAACAAGCAAT
ENST00000262215	5930	5930	CCACCTGAACAGGAACTTGGAATAAACAAGCAATGATGGGAACTTAATATT
ENST00000262215	5946	5946	TTGGAATAAACAAGCAATGATGGGAACTTAATATTTTTGTTGGCATTTACA
ENST00000262215	6248	6248	CGTTTTTGGCAGGTGTGGAAGTGAAACTTACCCAAAGAACTATAGATGTAA
ENST00000262215	6261	6261	TGTGGAAGTGAAACTTACCCAAAGAACTATAGATGTAAAGATTGAACTTCT
ENST00000265293	3888	3888	CTTTGTTCCACTGACCAGGCTGTGAACATTGACTGTGGCTAAAGTTATTTA
ENST00000261326	548	548	ATATCCACCCCGGTCAGGCCAGAGGACCTGTGGTCTGCAGAGGAACGTAGT
ENST00000261326	767	767	TCCTACGTGAGCACCTCGCCTTTGGACCTGTCAGCTCACCAGGCCGACTTT
ENST00000261531	1700	1700	GCACAGGTCTCTCCAAAGTGAATGAACTCTTACCCATAACCCTAATGATGC
ENST00000261769	2737	2737	GAAGCTGCTAGTCTGAGCTCCCTGAACTCCTCAGAGTCAGACAAAGACCAG
ENST00000261769	2758	2758	CTGAACTCCTCAGAGTCAGACAAAGACCAGGACTATGACTACTTGAACGAA
ENST00000261769	2764	2764	TCCTCAGAGTCAGACAAAGACCAGGACTATGACTACTTGAACGAATGGGGC
ENST00000261769	4139	4139	TGAAGCAAGAGTGATATACTCCAGGACTTAGAATAGTGCCTAAAGTGCTGC
ENST00000261769	4173	4173	AGTGCCTAAAGTGCTGCAGCCAAAGACAGAGCGGAACTATGAAAAGTGGGC
ENST00000261769	4605	4605	TCAACTTTTGACAATCAAAGAAAAGACTTTTGTTGAAATAGCTTTACTGTT
ENST00000261455	1215	1215	GAAGTCACCTCGCGTTGTTTAGAGAACTGTCCACATCAATGGGAGCTGTCA
ENST00000261455	1326	1326	CTTGCTGGGAGGAACAGCATGTAAAACTGGAACTTCTAACCCCGTCCCAAA
ENST00000261455	1332	1332	GGGAGGAACAGCATGTAAAACTGGAACTTCTAACCCCGTCCCAAAAGAGGC
ENST00000261455	1339	1339	ACAGCATGTAAAACTGGAACTTCTAACCCCGTCCCAAAAGAGGCGGTGTAG
ENST00000261455	1380	1380	GGCGGTGTAGAGCCTAATAGAAGAGACTAATGGATAAACCTACAAGTTATT
ENST00000261455	1428	1428	ATTTAAATATTTAAATTATTAATAAACTTTTTAAAGAGCTGGCCAATGACT
ENST00000261455	1451	1451	AAACTTTTTAAAGAGCTGGCCAATGACTTTTGAATAGGGTTTGTAGAAGAT
ENST00000261842	2659	2659	TAAAGAAATTTTCTCTCACTTCAGAACTTTTGGATTCTGAGTCACTCACAG
ENST00000263102	1689	1689	AGCTTAGTCTGAATTTCAAGTTGGGACTCATCCAATGGAGCCGTCTACTCA
ENST00000263102	1752	1752	TCCTTCTCTGGCATATTTGGATATGACTTATTTGCACTGAGGTTATCTAGG
ENST00000263102	5495	5495	AGGTTGACCCCTGAGCCTTCTTTGGACTTGATTTGGAACTTAGCCTGGAAA
ENST00000263102	5507	5507	GAGCCTTCTTTGGACTTGATTTGGAACTTAGCCTGGAAAGCGAAAGTGGAC
ENST00000263102	5531	5531	AACTTAGCCTGGAAAGCGAAAGTGGACTGTCCAACAGAAAGATGTCAACAA
ENST00000262765	1034	1034	TTGCCACCATCAGTACCTGGCAGAGACCAGCAAGGATTGGAACTACCTAGC
ENST00000262193	140	140	GCCATGTATTCGGCTCCTGGCAGAGACTTGGGGATGGAACCGCACAGAGCC
ENST00000262193	362	362	ATTGGATGCAGCGGTTTTCATGGAGACTGTCTTACGCTGACAAAGATTATT
ENST00000262193	821	821	GAGGAAACTGTTTCCTTAAGGAAGGACTGATCTGTGTGCTCTTATCACCAA
ENST00000265361	2443	2443	AACGAATAATAGCCACTTCACAGGGACTCCTGATCCGCTCTGTTCAGGGTT
ENST00000265361	2479	2479	GCTCTGTTCAGGGTTCTGACCAAGGACTTTATCACTGCATTGCTACAGAAA
ENST00000265361	2577	2577	TCAGAAATGGTGGCTGTTGTGACGGACAAATGGTCCCCATGGACCTGGGCC
ENST00000265361	2694	2694	CAGATGATTAACCAATATTGCAAAGACACTCGGCAGCAACATCAGCAGGGA
ENST00000265361	2745	2745	GATGAATCACAGAAAATGAGAGGGGACTATGGCAAGTTAAAGGCCCTCATC
ENST00000265361	2956	2956	TACTCCTGAAGTGAGTTTTACACGAACTGAAATGAGCATGCATTTTCTTGT
ENST00000263379	2130	2130	GGATTAGCCCTCTTGATGGATGAAGACACTGAGGACTCAGAGAGGCTGAGT
ENST00000263379	2139	2139	CTCTTGATGGATGAAGACACTGAGGACTCAGAGAGGCTGAGTCACTTACCT
ENST00000263379	2200	2200	AGCCAGGCAGAGCTGGGATTGAAGGACCCCTATAGAGAAGGGCTTGGCCCC
ENST00000263379	2236	2236	GAAGGGCTTGGCCCCCATGGGGAAGACACGGATGGAAGGTGGAGCAAAGGA
ENST00000263379	2319	2319	CCAAAATCTGTTCCGCTGTAACAGAACTGAATTTGGACCCCAGCACAGTGG
ENST00000263379	2436	2436	AGACCAGCCTGGGCAATATAGCAAGACCCCTCACTACAAAAATAAAACATC
ENST00000263379	2728	2728	TCCCTTGCATCCAGGTGCAGCATGGACTGAGTTCTTGACAACAGAATGTGG
ENST00000264555	1972	1972	GCCCCTGGGGCGGTTCAGGCTCGGAACTTGTCAAATGGGAGTGTGCCTGGC
ENST00000264555	2152	2152	CTGAAGCCAGCGCCCAGAAGAACAGACATCTCTGAGCTACCCAGGATACCA
ENST00000264555	2271	2271	CCCCAGTGCCTGCATCAGCCGACTGACTGGCAGGGAGGGCACCGGGCAGCC
ENST00000264555	3018	3018	TGAGGAGCGGACGGTGACCTGTGTGACTGTCGTGGAGCCGGAAGCCCCACC
ENST00000264555	3208	3208	TCTGGGACGCGCTCTGAATCCAGGGACAGGAGCTCGAGGTCAGCGTCACCA
ENST00000264555	3932	3932	ATTATGGCGACTCCGTGGAGGCCGGACACGTCTTTGATGATTTCTCAAGCG
ENST00000264555	3982	3982	GACGCCGTTTTCATCCAGCTCGATGACATGAGCTCGCCACCTTCTCCCGAA
ENST00000264555	4015	4015	TCGCCACCTTCTCCCGAAAGCACAGACTCTTCCCCGGAGCGAGACTTCCCA
ENST00000264555	4033	4033	AGCACAGACTCTTCCCCGGAGCGAGACTTCCCACTGAAGCCTGCGTTGCCC
ENST00000263095	1074	1074	TTAACAAGAAACACCTCCTTGCTGGACATGAGAAAATTCACTCTGGAGTTA
ENST00000263095	2122	2122	TACTGGGAAAAATCCCATCAGTGTAACAGATGTGGGAAGACCTTTTACAAG
ENST00000263095	2136	2136	CCATCAGTGTAACAGATGTGGGAAGACCTTTTACAAGTGGACAAACCTCAG
ENST00000263095	2151	2151	ATGTGGGAAGACCTTTTACAAGTGGACAAACCTCAGTTACCCTTCGAGAAC
ENST00000263095	2155	2155	GGGAAGACCTTTTACAAGTGGACAAACCTCAGTTACCCTTCGAGAACTTCT
ENST00000263095	2175	2175	GACAAACCTCAGTTACCCTTCGAGAACTTCTTTTAGGGAAGGACTTTTTGA
ENST00000263095	2192	2192	CTTCGAGAACTTCTTTTAGGGAAGGACTTTTTGAATGTAACCACTGAGGCA
ENST00000263095	747	747	TGTCAGAGGGAATCTCACTTCAGGGACAAGTGACACAAGGAAACTCAGTGG
ENST00000263095	773	773	CAAGTGACACAAGGAAACTCAGTGGACTCACAGTTGGGGCAAGCCGAGGAT
ENST00000263095	828	828	ATGGGCTATCAGAAATGCAGGAAGGACACTTCAGACCAGGAATAGATCCCC
ENST00000262160	1685	1685	TTCACCAATCAAGTCCCATGAAAAGACTTAATGTAACAACTCTTCTGTCAT
ENST00000262160	1695	1695	AAGTCCCATGAAAAGACTTAATGTAACAACTCTTCTGTCATAGCATTGTGT
ENST00000262160	1734	1734	ATAGCATTGTGTGTGGTCCCTATGGACTGTTTACTATCCAAAAGTTCAAGA
ENST00000262160	1890	1890	TAAAGAGGAAGAGAAGATTTTAAAGACTTAATGATGTCTTATTGGGCATAA
ENST00000264447	1132	1132	GTTGAAGACGTATTTCGCCAAATGGACTTCCCCGGTGAGTCCTCCAATAAT
ENST00000264447	1185	1185	GTCCTTTTTCTCAGTTGAGAGTGGAACCAAGATGTCAGGCTTACACATTTC
ENST00000264447	1217	1217	TGTCAGGCTTACACATTTCAGGAGGACAGTCAGTCCTTGAACCCATAAAAT
ENST00000264447	1232	1232	TTTCAGGAGGACAGTCAGTCCTTGAACCCATAAAATCCGTCAACCAATCCA
ENST00000264447	1532	1532	ATGCTGATGCCCAGAAGATGAAGAGACTTCCAACTCCTTCTATGATGAATG
ENST00000264447	2079	2079	TGTAGTACAACGATCTGGGCATGGGACAGAATTTAATAAACAGAAGCATCT
ENST00000264447	2123	2123	AGCATCTTGAAGCTGCTGATAAGGGACATTCACCAGCACAAAAGCCTAAAA
ENST00000264447	222	222	TCCTTTGCACTTTGCTCAGATTAAGACTCAGTTGGCGCTTCAGCAGCTGAA
ENST00000264447	323	323	CTTTCTTGAAAATAGCCATGTCGAGACCCAGGTTTAATCCTCGAGGAGACT
ENST00000264447	346	346	AGACCCAGGTTTAATCCTCGAGGAGACTTTCCACTTCAAAGGCCACGAGCA
ENST00000264447	376	376	CCACTTCAAAGGCCACGAGCACCTAACCCTTCTGGGATGAGGCCTCCAGGA
ENST00000264447	3790	3790	GCTGAAAAAGCAACATGTGATTCTGACTTTGCTGTTGAAACTTTGGAGCTT
ENST00000264447	3881	3881	TAGCATCCGCTTCAGTCAGTATTGAACAATTCACTGAAAATGCCGAGGAGT
ENST00000264447	3937	3937	TTAAATCAGCAGATGTTTAACAGTGACTTGGAGAAGAAAGGGGCAGAAATT
ENST00000264447	401	401	ACCCTTCTGGGATGAGGCCTCCAGGACCATTTATGAGGCCTGGATCTATGG
ENST00000264447	4083	4083	AGATTTCATTTCTGGAATTACACAGACTATGGTAGAAGCTGTAGCTGAAGT
ENST00000264447	4122	4122	TGTAGCTGAAGTAGAAAAAAATGAAACTGTTTCGGAAATATTGCCATCAAC
ENST00000264447	4545	4545	TAAGGCAAAAGCTACAGTTTCAAAAACTGAAAATCAGAAAAGTTTTCCAAA
ENST00000264447	5016	5016	TCCACTAAAGGGAAAAAGGAAAGAAACTCTCAAAAATGTTCCTTTCTCTGA
ENST00000264447	5042	5042	CTCTCAAAAATGTTCCTTTCTCTGAACTTAACTTAAAGAAGAAAAAGGGGA
ENST00000264447	5070	5070	TAACTTAAAGAAGAAAAAGGGGAAAACTTCCACTCCTCGTGGTGTTGAGGG
ENST00000264447	5099	5099	CCACTCCTCGTGGTGTTGAGGGAGAACTATCTTTTGTGACATTGGATGAGA
ENST00000264447	5410	5410	GAGCTACCTTTGAATGAGTCAGCAGACATAACTTTTGCCACTTTAAATACT
ENST00000264447	546	546	GAATGTTCAGGTAACTCAACACAGAACTGATCCAAGATTGACCAAAGAAAA
ENST00000264447	5562	5562	TGACAGCAGTGATTTGCATTTAGTGACTTTGGATGAAGTAACTGAAGAGGA
ENST00000264447	5758	5758	GGGAATAGAAAGAAGAGAGCTGTGGACACAAAAAAGACAAAACTTGAATCC
ENST00000264447	772	772	GCAAGTTTTGGATTATCTAATGAAGACCTAGAAGAACTTAGTCGCTATCCT
ENST00000264447	782	782	GATTATCTAATGAAGACCTAGAAGAACTTAGTCGCTATCCTGATGAACAAC
ENST00000264447	803	803	AAGAACTTAGTCGCTATCCTGATGAACAACTAACTCCTGAAAATATGCCAT
ENST00000265351	3786	3786	CCAATGCTGGAGACGGAGGTGCTGGACAATGATGGGGGTGGCCTGGCCACC
ENST00000264245	4023	4023	AGGGTTTACTCCCAGGACCCCCAGGACCTGGACATTGTTGCTCATGCACTG
ENST00000264245	529	529	CGGAGGGGCAGCCTCTTTGGGACTAACTCATGAAGAACAAGGGTGCTAAGC
ENST00000262395	1460	1460	TATCCCAAGTTCATCTCCCACCAGGACATTCGAAAGCGAAACTATGTGCGG
ENST00000262395	1475	1475	TCCCACCAGGACATTCGAAAGCGAAACTATGTGCGGGATGATGCAGTCTTC
ENST00000262395	1518	1518	CAGTCTTCATCCGTGCTGCTGTTGAACTGCCCCGGAAGATCCTCAGCTGAG
ENST00000262395	1803	1803	CTGTCTCCCTTCTTGGGTAGGGCAGACATGCCTTGGTGCCGGTCACACTCT
ENST00000262395	2417	2417	GTGCATTATTATTTCATTGAAAAGAACTGTCAAGTGAAATACTTTTTAGCA
ENST00000262395	890	890	GCCCTGGTGCTCTGCCCATTCAAAGACTCCGGCTGCAAGCACAGGTGCCCT
ENST00000262815	2277	2277	TCTCCAGAGCCATCCTTCAGAGTGGACCTCAGTGCCAGTCCTGCCTCAGCA
ENST00000262815	2615	2615	GGCCTCTGGTCAGGAACCCTCAGGGACCCAGGAACTCAGCTTCCAAACATC
ENST00000262815	2623	2623	GTCAGGAACCCTCAGGGACCCAGGAACTCAGCTTCCAAACATCTGCACCTT
ENST00000262815	2655	2655	TTCCAAACATCTGCACCTTGACCGGACTCGCCATCCCGCCGTGGGGGTGCA
ENST00000265109	1661	1661	CAGAGAGAAAACAGCTACAGGTCGAACTCCAATCCCGAAGGGCAGAACTGG
ENST00000265109	2438	2438	TGTTGAATGAGTTGACCCAGCTCAAACAACTGGTGGATGCACAAAAAGAGA
ENST00000265109	2464	2464	CAACTGGTGGATGCACAAAAAGAGAACTCTGTCTCTATCACAGAACATTTG
ENST00000265109	2483	2483	AAGAGAACTCTGTCTCTATCACAGAACATTTGCAAGTGATAACCACGCTGC
ENST00000265109	2805	2805	GAAAAGAGAAAAGGAAAATATTCAGACTCTCTTGAAATCCAAAGAGCAAGA
ENST00000265109	3391	3391	TTCTGAGGACTTCTCCCAGGAGAAGACTGCCCGCCTCAGAACTGCTTAGAG
ENST00000265109	3406	3406	CCAGGAGAAGACTGCCCGCCTCAGAACTGCTTAGAGACTTCAAACCAGCAG
ENST00000262809	2302	2302	GCCACTTTTAGCTACTGCTAATGAGACTTGAGTCTATTTTTGTACAAAAGA
ENST00000265087	1909	1909	AGCGTGCAGGTTCAGTGTGAGCAGAACTGGGGAAGCCTGTGCTCCATCTTG
ENST00000265087	1999	1999	CCCCCCGAGCGCCAGCCCCAGGTGGACAGAACCAAGCTCTCCAGGGCCCAC
ENST00000265087	2039	2039	CCAGGGCCCACCACGGGGAAGCAGGACATCACCTCCCAGAGCCCAGCAGTA
ENST00000265087	2159	2159	GAGTCGGGGGCCTTGGGGCTCAGGGACCTTCCGGAAGCAGCGAGTGGGAAG
ENST00000265087	2189	2189	CCGGAAGCAGCGAGTGGGAAGACGAACAGTCTGAGTATTCTGATATCCGGA
ENST00000265087	2277	2277	ACGCCGTCCATTTTCTTATCTATGGACATTCCAAAACATTTACCATTAGAG
ENST00000265087	2287	2287	TTTTCTTATCTATGGACATTCCAAAACATTTACCATTAGAGAGGGGGGATG
ENST00000265087	2335	2335	ATGTCACACGCAGGATTCTGTGGGGACTGTGGACTTCATCGAGGTGTGTGT
ENST00000265087	2372	2372	ATCGAGGTGTGTGTTCGCGGAACGGACAGGTGAGATGGAGACCCCTGGGGC
ENST00000265087	3407	3407	TGACCTTTTACATAAAATCAAGGAGACTGCTGAAAATCTCTAAGGGACAGG
ENST00000265087	4369	4369	GTGAGCCACCGCGGCAGGCACGTTGACTGTTTTACTGACATCACTCAAAAG
ENST00000265087	4457	4457	TGTTCATTTGTCCGCCAGCTCCTGGACTGGATGTGTGAAAGGCATCACATT
ENST00000265087	598	598	CCCACAGCATCATTGTGCCTAGGAAACTGCTTCAATTTATCAAGTCCTCTG
ENST00000262585	2014	2014	GGACAGCTGCTGAACGCCCTCTTGGACTTCCAGAATCTGTATAAAACAGAC
ENST00000262585	3900	3900	AACGTGGCTGAGTCTGCCAAGTGGAACTGTGCCCTATGTGTGGGGACTGGC
ENST00000263125	2178	2178	AGCATGGACCAGAATATGTTCAGGAACTTTTCCTTCATGAACCCCGGGATG
ENST00000263125	2239	2239	TATCCTGAATCTTGCCCCTCCAGAGACAGGAAAGAATTTGCCTTCTCCCTG
ENST00000263125	2338	2338	AAGAAAGAAACACTCAACAATAAAGACTGAGACCCGTTCGCCCCCATGTGA
ENST00000263125	2620	2620	GCAAACGGAGTACAGACGTCTCAAGACTGAAACGGCCCCATTGCCTGGTCT
ENST00000266682	2545	2545	GGAAGGGTCCTGAAAGAGCCTGTGAACTTAGAGGGCGATGATACAAGCCTC
ENST00000266682	2783	2783	TTATTTGGTTCATTTTTACCAATGAACATTGGCCCTAGTAGGAGAAGCATT
ENST00000265748	887	887	ATGATGTAAATCACTCATTTGCAAAACAAAACAGTGTACAAGAACAGCCTG
ENST00000265748	892	892	GTAAATCACTCATTTGCAAAACAAAACAGTGTACAAGAACAGCCTGGTACC
ENST00000264670	2374	2374	ATGGCGGGGAAAGGCCTCCATTCGAACTTTTGTGCCCAAGAATGAACGGCT
ENST00000264670	2498	2498	AGTGCAGCCAGCACCGGACAGCCAGACAATGACGTGACTGAGGGACAGAGA
ENST00000264670	2736	2736	GCCTGTAAAGCATATATTTCTAATGACTGCAGACTGGTGGGATCATAGGAG
ENST00000264670	2773	2773	TGGGATCATAGGAGCCTTCTGAATGACCAGGACTGCTTTCTTTGGAGCTGA
ENST00000264670	2779	2779	CATAGGAGCCTTCTGAATGACCAGGACTGCTTTCTTTGGAGCTGATGAAAA
ENST00000264670	2891	2891	CTAGTGTTTCTTTTGCTGGGAATAGACTTTCAAAAGTTGTACTTCTATCAA
ENST00000260118	854	854	GCTGATTAGTGGAGAGTGCTTATTAACTGCCACAGATACTGTTGACGTGGC
ENST00000261168	1022	1022	CCTCTGATGATCTGGCCACTGGTGAACTGGCCTCTGATGAGCTGACTTCTG
ENST00000261168	1114	1114	GTTTGTGAACCAGTTCCTGAAATTGACAATATAGAACCAAGTAGCAATAAA
ENST00000261168	1201	1201	AAATTAGAGCAAATTCAGAGTAAAGACTCATTGGATGAGAAAAATAAAGCT
ENST00000261168	1486	1486	AGTGAGAATATCTTAGAAAATACAGACTCTATGGAGACAGATGAAATCATT
ENST00000261168	1547	1547	AAAAGCTTGCACCTTCTGAGGATGAACTTACTTGCTTTTCTAAAACATCTC
ENST00000261168	2613	2613	TCAGCTTCTACAGAGCCATCCAGGGACTTTGGTGACTAATCAACCATCTGG
ENST00000261168	2805	2805	TACTGCCAGTGCTGCACCATTGGGAACAACACTTGCTGTGCAGGCTGTTCC
ENST00000261168	2862	2862	ACACTCTATTGTACAAGCCACAAGGACTTCTTTACCCACAGTGGGCCCATC
ENST00000261168	308	308	AAGCAGTGTACAAGGTCAAAGAAGAACTGTTGAAAACTGATGTCAAGCTGT
ENST00000261168	533	533	AGCAGGATGATGATTTAAATTGTGAACCTTTGTCTCCCCATAATATAACTC
ENST00000264833	1157	1157	TCCTGGGGCGGCTTCTCCGACATGGACTTCATGGTGGACGAGAGCGGGCTC
ENST00000264833	953	953	CTGGGAGACTTCATCAAAGGCCAGAACTTTATCCAGCACCTGCTGCCCCAG
ENST00000260443	727	727	TGAAAATGCCCTTTGGATACTTGGAACTGCTAAATTATTTTATTTTTTACA
ENST00000262487	1364	1364	TGCACAGAGAGCCCCTCGGACGAGGACTACATCAAGCAGTTCCAAGAGGCC
ENST00000262487	2084	2084	TGATATTTTAGGGACAAAGCTGAGGACTGGTTTTAAATAGGCTTTAAAATA
ENST00000262768	1345	1345	GCCTGGAAATGTGCATTTTGCAGAAACTTTTGAGGGTCGTTGCAAGACTGT
ENST00000262768	1366	1366	AGAAACTTTTGAGGGTCGTTGCAAGACTGTGTAGCAGGCCTACCAGGTCCC
ENST00000261461	2179	2179	CAACTGTAAATGGAAAAATATATGGACTAAACGTAGCCCTGTGCTGTATCA
ENST00000261461	831	831	TGTTGTATACTGTTTGATTTCATGGACTCTGTTTCAGACTTGAAGAGCAAA
ENST00000261461	843	843	TTTGATTTCATGGACTCTGTTTCAGACTTGAAGAGCAAAGAAATTAAAAGA
ENST00000267812	1584	1584	AACTGCTTATTCTTCCAACTGTGGAACACAAGGGGAGTCTCAGCATCTGGT
ENST00000267812	1661	1661	CTTGGCCCCTGTATCCAGATATTGGACTTACTGCTATACTTGTGATACTGG
ENST00000267812	1723	1723	TTTGAAGGTGCTTTGTGAGGTTTGGACTCATGCTGAGAAACCCACAGGAAA
ENST00000261250	1918	1918	TTCCAAAAATTTATATACTGCACAAACTGGTGATCAACCCCTAACTTAAAC
ENST00000261250	2013	2013	TACCTGTGAATATTAGTAATCTAAAACTTTTTATTTATCACACATGGACAC
ENST00000261250	2035	2035	AAAACTTTTTATTTATCACACATGGACACTTGGGAAAGGAAACTTGATTAT
ENST00000261250	2051	2051	CACACATGGACACTTGGGAAAGGAAACTTGATTATATTTACATGGAGGCAT
ENST00000262525	1323	1323	CACCAGCGGACTCACCTGCGCGAGGACCCGTTCAAGTGCCCAGTGTGCGGC
ENST00000262525	2122	2122	CGGAGGGCAGAGCGGAGGCCCCCGGACAGCCCCTTAAGCCGCCGGAGGGTC
ENST00000262525	4243	4243	TGGTGGGGATCCAGACACCCCACAGACTGAGCCACAGGTCCCTGAAGAGTC
ENST00000262525	4588	4588	AAAACTCTTGAATGAAACATCTGTAACAAGACTCCCACTCCCTAATCCTGG
ENST00000262525	4759	4759	GGAGTCACGTCTCAAGAGAGGGGTGACCCAGATTTTTGCAAAGCTGTGGAA
ENST00000262525	4970	4970	GGCAGGCCTCAGGATTGTGCGGAGAACCATGTTGCCATCTGCATAACGCCC
ENST00000262525	5165	5165	GGTAGCAGAAACTGAAGTTGTAAAGACAAACCTCTCGCAAAGCCAGAAGCA
ENST00000262525	527	527	GGTAGTCCCTACCCCATCTGACTGGACCAAGGCCTGCGAGGCCAGCTGGCA
ENST00000262525	5799	5799	GGGAGAGCTTAGAGTGAAACTTGAAACTGCTATGGACATGGAGGTCAGATG
ENST00000264499	3001	3001	CTGCTGCAGTTTGTGGAAATGCTGGACTTGGCTCAGTGCTATAAATTGTAG
ENST00000262238	1360	1360	GGCTGTGGGAAACGCTTTTCACTGGACTTCAATTTGCGCACACATGTGCGA
ENST00000262238	1476	1476	AACTAACCTGAAATCTCACATCTTAACACATGCTAAGGCCAAAAACAACCA
ENST00000262238	1635	1635	AAAATGAATCCTACACACCTAAGGGACATGTTTTGATAAAGTAGTAAAAAT
ENST00000262238	1673	1673	AAGTAGTAAAAATTAAAAAAAAAAAACTTTACTAAGATGACATTGCTAAGA
ENST00000262238	1687	1687	AAAAAAAAAAAACTTTACTAAGATGACATTGCTAAGATGCTCTATCTTGCT
ENST00000262238	1732	1732	CTTGCTCTGTAATCTCGTTTCAAAAACACAGTGTTTTTGTAAAGTGTGGTC
ENST00000262238	1780	1780	GTCCCAACAGGAGGACAATTCATGAACTTCGCATCAAAAGACAATTCTTTA
ENST00000262238	1795	1795	CAATTCATGAACTTCGCATCAAAAGACAATTCTTTATACAACAGTGCTAAA
ENST00000262238	966	966	TGAAAAAAAAGATATTGACCATGAGACAGTGGTTGAAGAACAGATCATTGG
ENST00000262238	980	980	TTGACCATGAGACAGTGGTTGAAGAACAGATCATTGGAGAGAACTCACCTC
ENST00000262376	1512	1512	CTCTCACTCTTTGGCTCTACTTCTGACAACGACTTGCTCCAGGCGGCCACT
ENST00000262376	1545	1545	TTGCTCCAGGCGGCCACTGCCATGGACTCGCTGACGGATTTGGACTTGGAG
ENST00000262376	1563	1563	GCCATGGACTCGCTGACGGATTTGGACTTGGAGCATCTGCTCAGTGAGTCT
ENST00000262376	2688	2688	GCATTGAATAGCAGAGCAGCTGGGAACTCTGAATTCACACTGCCTGCACCC
ENST00000262376	2769	2769	GTTTTATGTACAGAAGAAAAAAGGAACTTTGCGAAGCCTAGTCCTTCTGCT
ENST00000262376	3512	3512	AAAAATGCCTGTTTCCCAGAAGTTGACTCTGGTAGCCCCTCCAGGCGGTCC
ENST00000262376	4500	4500	TCCCCAGGCTGTGTGCTCAAAGCGGACAAAACTCAGGCCAGAGCCACAGCT
ENST00000262376	4531	4531	CTCAGGCCAGAGCCACAGCTGGGAGACCTGCACTGTCCCTGCGAAATACTA
ENST00000262376	4560	4560	GCACTGTCCCTGCGAAATACTAAGAACACCTAGGGTGTGCTCACTGTGGGG
ENST00000262376	4729	4729	CATTAAATGCATTGGATAGAAGGGGACTGTTCTTCACACATCATATTATAG
ENST00000263574	2300	2300	CTCACCCCAGAAGAGCGTCACCTGAACAAGATGCAGAACCATGGCTATGAG
ENST00000263574	2470	2470	CAGCCGCTGCCAGGGGCTGCGTCTGACATCCTGACCTCCTGGACTGTAGGA
ENST00000263574	2487	2487	TGCGTCTGACATCCTGACCTCCTGGACTGTAGGACTATATAAAGTACTACT
ENST00000263574	2495	2495	ACATCCTGACCTCCTGGACTGTAGGACTATATAAAGTACTACTGTAGAACT
ENST00000263574	2518	2518	GGACTATATAAAGTACTACTGTAGAACTGCAATTTCCATTCTTTTAAATGG
ENST00000263574	2671	2671	AACCCCACTTCCATTGTATTGTCTGACACATGCTCTCAATATATAATAAAT
ENST00000262554	1476	1476	TCCTGCCACACAACACGCAGAGAGGACTCAAGACTCCCGCTGGCCATGGAG
ENST00000262554	1522	1522	TGGAGTGGCCTGAAAGAGAGCAAGAACATGTGGATCTTTGATAGGATTGTT
ENST00000262554	1568	1568	TTGTTACCAAATGGTGTCAGTATGGACCAATTGTGTGACCATGAGAAGGAT
ENST00000262554	1636	1636	AGAAAACACATCTAAAAGCCCAGGAACTGATTTTTTTAAGAGGAAAACTAA
ENST00000263409	3068	3068	CCCAGCCGCAGATGAAGCTGGAGGGACTGCACAGGTTATTTACATTGATGT
ENST00000263409	3225	3225	GTGGAAGATATAGCTGCAGAAGAGGACTTAGATAAAACTGCGGGTTACAGA
ENST00000263409	3236	3236	AGCTGCAGAAGAGGACTTAGATAAAACTGCGGGTTACAGACCTCAGGCCAA
ENST00000263409	3429	3429	AATGGAGGAGGGTGGTCCTTTACAAACTTTTTTCAGAACAAACCAAACGAT
ENST00000260129	1101	1101	AGTATTGGAATGAATATGGAGGAGGACTATTGTGGCAAAGTTGGCAAGAAA
ENST00000260129	1163	1163	CAAGCACTATCTTCTGAACCTTGGAACTTTCCTGATACAAAGGAAGAATGG
ENST00000260129	1258	1258	TCAGTATTGGGAAGCTCAGGGTTGGACTTTTGATGCCTCGCAAAGCTGTGA
ENST00000260129	1349	1349	AACGATGAAAAATGCATGAAAGTTGACTTAGTATCTTTTCCATCTTCACCT
ENST00000260129	1445	1445	AGTGAAATACTTGATGGAATTAGTAACATAAAACTGAATTCAGAGGAAGTA
ENST00000260129	1452	1452	TACTTGATGGAATTAGTAACATAAAACTGAATTCAGAGGAAGTAACACAGA
ENST00000260129	3166	3166	TCTTATATCACCGTATGAAATGGAAACTTACAGGACTTAAATATCAGTGAA
ENST00000260129	3175	3175	ACCGTATGAAATGGAAACTTACAGGACTTAAATATCAGTGAAATATTTTGA
ENST00000260129	979	979	AATTGAACAGTATGAGAACACCAGAACATATGAACTTCAAAGCAAAAAAGA
ENST00000260129	987	987	AGTATGAGAACACCAGAACATATGAACTTCAAAGCAAAAAAGATACTGAGA
ENST00000263119	6783	6783	ACAGACGAGGACGACGACTACATGGACATTTGAGGGGCCACTGCAGCCCCA
ENST00000258494	2773	2773	TGTGAGTGAAAAACTGGAAGCAGGAACTGTTTTTATTAACACATACAACAA
ENST00000265271	3545	3545	ATATTAAAGCACCAAAGGCCTAGTGACTTTTACACAGTTGTGAAGATCCAC
ENST00000264951	6615	6615	AAAATGCTGGTATTAAACTAAATGGACTCCTTTCACTAACTGCTGATTTCA
ENST00000264158	1825	1825	TTGAATGCCTAAGTGATACTGAAGAACTTAAAGGAAATGGACAAGAGAGTG
ENST00000264158	2943	2943	ATGTACAGTGTTCTCACCAAAGAGGACTTTAGACTTGCAGGTGCCTTTTCA
ENST00000264158	2950	2950	GTGTTCTCACCAAAGAGGACTTTAGACTTGCAGGTGCCTTTTCATCAGATA
ENST00000264158	3131	3131	CAGGAATCAAACCAGCATCGGAAAGACTTCCCAGCACCAAGCTTGAGCTGT
ENST00000264158	3529	3529	GTGGTCATCTTTCTTGTACTAATTAACTGTTGATGAGCATTTTGGATATTC
ENST00000266673	1340	1340	CAGCTGATTTTTGTGAATGATTTAGACATTTCTGCCCCGCAGTGGCCAATT
ENST00000266673	1684	1684	TCCAACTTTCATCCTAAGAATAATAACTGTAATGGCAAAGCGGAAATGCCA
ENST00000265395	1172	1172	TGTGCAAAGGGCTACTCAAAGAAAGACTTCTCATCCGTGTTCCAGTTCCTA
ENST00000265395	1238	1238	TTCTGAGTGTGCCCTTTGGCCACGGACACTGTTGGGAACCAAACTCTGTCT
ENST00000265395	1764	1764	CTGTTGCTGCATGTTTTCTATTTGGACTCCGTCACAATATGGTAGGATATC
ENST00000263980	3719	3719	CTCAGGGGAAGCTGCTAGGGGAAGGACTGGCCGTGGCTCCAGAATGTGCTG
ENST00000267859	1515	1515	TTTTATGTAACCTGTTACAAAATAGACTTGACTTTTTCATAATGGACTTTT
ENST00000267859	1520	1520	TGTAACCTGTTACAAAATAGACTTGACTTTTTCATAATGGACTTTTGTATT
ENST00000267859	1535	1535	AATAGACTTGACTTTTTCATAATGGACTTTTGTATTATACAAGGGACTGTT
ENST00000264705	6935	6935	GGGCAGCACACTTAGATATTCCTGGACATCCAGATAGCTCACATGTGCTGA
ENST00000264705	6979	6979	GTGCTGACCACACTTCAGGCTCTGGACTGGAGCTCTCTGGCATGGGGGTGG
ENST00000259392	1139	1139	AAGTTTTTTTTATTTTTCCCATTGAACTCCTAGTTGGCAATTTTGCACATT
ENST00000259392	1229	1229	ATGATGGATGGCAGAAACTGCTGAGACCTATTTCCCTTTCTTGGGGAGAGA
ENST00000259392	1289	1289	AGCTGATTAAAGGCAGAGACACAGGACTGCTTTCAGGCTCCTGGTTTATTC
ENST00000259392	857	857	GGGTGGCAGGGTTACTGAGCCCATGACAATGCTTCTCTGTGACTCAAACCA
ENST00000259392	873	873	GAGCCCATGACAATGCTTCTCTGTGACTCAAACCAGGAATTTCCAAAGATT
ENST00000265085	443	443	TTTTTCCCTCTCTGCGGAGAATCGAACTGAGGGAACTGAACAAACCGCCCC
ENST00000265085	452	452	CTCTGCGGAGAATCGAACTGAGGGAACTGAACAAACCGCCCCTGGGTCCCA
ENST00000260408	2676	2676	GGCCCCGAGAGAGTTATCAAATGGGACACATGAGACGCTAACTGCAGCTTT
ENST00000260408	2736	2736	TCTTCCTAGTGCCTACAATGGGAAAACTTCACTCCAAAGAGAAACCTATTA
ENST00000260408	2900	2900	TTTGGGGGTGGGAGGTGGAAAAGGAACCCAATTTTCTTATGAACAGATATT
ENST00000260408	2917	2917	GAAAAGGAACCCAATTTTCTTATGAACAGATATTTTTAACTTAATGGCACA
ENST00000260408	2930	2930	ATTTTCTTATGAACAGATATTTTTAACTTAATGGCACAAAGTCTTAGAATA
ENST00000260408	3031	3031	TGCAGGCAAACTTGGCTCTCAATAAACTTTTACCACAAATTGAAATAAATA
ENST00000260408	4412	4412	ATCATTTAAATGCCTTTGTTTTTGGACTGTGCAAAGGTTGGAAGTGGGTTT
ENST00000260408	8159	8159	TACCCCTTCATTAGAAATACAGGGGACAGAGGGACAAATAATATACAAGGG
ENST00000260408	8185	8185	CAGAGGGACAAATAATATACAAGGGACTCAATCAGCAAAATCCAGACTCTG
ENST00000260408	8341	8341	TGGACTTATTTGGATACTGATTTGAACAAACTGTTGAGACCATTGGAAAAA
ENST00000267339	1051	1051	CAGGAATGGCCAGTGCTTGACAGGAACTAACGGAATTAGCAGTGGATTAGC
ENST00000267339	1126	1126	CCAGGGTTCTCTCTGCATTAGTGGGACTGAGGAGCCAGAGAAGACCCTGAG
ENST00000267339	1307	1307	ACTGCTGAAAGCATCCCAGAACTGAACAGTGTGGTCGAGCATTCCAAGTCC
ENST00000267339	797	797	AAGAGATGCTTGGAAGACTCAGAAGACTTTGGAGTAAAGAAAGCTAGAACT
ENST00000267339	981	981	TGACAAATGGATGTGTCATCAATGGACATTTGGACTTCCCCTCCACGACCC
ENST00000267339	989	989	GGATGTGTCATCAATGGACATTTGGACTTCCCCTCCACGACCCCGCTCAGT
ENST00000264852	3413	3413	GCAGAAGGGGAGCCATGTTTTGAGGACAGACGCAAACCTGAGGAGCTGAGA
ENST00000264852	3615	3615	CTGCCCAGAAAGGCCAGCAGCTTGGACTTCCTGCCCAGAAACTGTGTTGGC
ENST00000264852	4028	4028	AGGAAAAACAGGAAAAGCTCTTTTAACAGCAGCAGGAACAAGAGAAATGAC
ENST00000264852	4040	4040	AAAAGCTCTTTTAACAGCAGCAGGAACAAGAGAAATGACTAACCATACTAA
ENST00000264852	4069	4069	GAGAAATGACTAACCATACTAAAAGACTGGTAACAGCAGCAGCAGCCAGAC
ENST00000264852	4076	4076	GACTAACCATACTAAAAGACTGGTAACAGCAGCAGCAGCCAGACAGGCCTC
ENST00000264852	4220	4220	GAAGAAATCAGCATTCTAATCAGGGACACTACTTCAGGAGTCCTCCACAGC
ENST00000264866	1947	1947	AAACTCTGCATAAAACCAAAATGAAACTTTGCATATAAGCCAATAAAGATC
ENST00000264433	2264	2264	GGAAGCTTTGCATCTCCAGAGTCTGACTTTGAAAGCCGCATGAAAAAAATG
ENST00000264433	2450	2450	TCAGAGGGGGATGAAGGCGAGTCTGACAAGGGTTTTGCAGAGGACAGAGGC
ENST00000264433	2699	2699	GGTGCGAATATCCCCTGTGGGGATGACAACAAGAAGGCCAACTTCAGGACT
ENST00000264433	3434	3434	ATACTCTTATAAGCTAAAGCTCAGGACAGTTCTTCCTTGGAAGAAAAAAAT
ENST00000261249	1344	1344	TTTGCCATTCCAGTAGCAAAGAAAAACTGCACTGTATTTGCCAATGATCTC
ENST00000261249	1545	1545	AAACCCTCTGTGCACGTTGTCATGAACTTGCCAGCAAAAGCTATAGAGTTT
ENST00000261249	632	632	ACCACCTTCTGATGTCCGAGGCATGACAAAACTTGATAGAACAGCTTTTAA
ENST00000261249	637	637	CTTCTGATGTCCGAGGCATGACAAAACTTGATAGAACAGCTTTTAAAAAGA
ENST00000261249	647	647	CCGAGGCATGACAAAACTTGATAGAACAGCTTTTAAAAAGACAGTCAACAT
ENST00000261249	907	907	CACAGATCTCTAAATACAATTTGGAACTAACATATGAACACTTTAAGTCAG
ENST00000261249	911	911	GATCTCTAAATACAATTTGGAACTAACATATGAACACTTTAAGTCAGAAGA
ENST00000261249	919	919	AATACAATTTGGAACTAACATATGAACACTTTAAGTCAGAAGAAATCTTGA
ENST00000267294	2011	2011	ACCCCTTGGTTACTCATCAGTGGGGACTCCAGTGGGCGCCCCCTTGTCCCC
ENST00000267294	2045	2045	GGCGCCCCCTTGTCCCCTGTGCTGGACCCAGCCAGGAGTCACTCCAGCACT
ENST00000267294	2293	2293	TCCTTGGACCACATCCTAACCTGAGACAATGCCGAGCCTGAGACAAACCCG
ENST00000267294	2452	2452	TTTTTTCTTAAAAAACAAACAAAAAACAACCAAGCTGGACTTGTACATTGC
ENST00000267294	4273	4273	GCCCTTTCAAATAGAAAAGGTATGAACTTTTGGGGGGATAATTTATGTATC
ENST00000261427	883	883	ACTGCAACAGAATTGCTTCTGAGTAACTGAGGCATAGAGAGCTGCTGATAT
ENST00000264316	1781	1781	TGAATATCTTTCTTCAGAGTTGCTGACTCTTGAAAACAGTGCAAAGATCAC
ENST00000264316	2107	2107	TCTTCCAACTCATGGGATAAAGGGGACTCCCTTGAAGAATTTCATGTTTTT
ENST00000263433	2498	2498	GCCATAGCCCCCCTGGGACCTCCGGACTGGGAGGGGAGCAGAGTCCCCAGG
ENST00000263433	2596	2596	AAGCAGGGGGACGTTGCCAGAGGGGACCAGGGCCAGAGACGGGACCAGGAA
ENST00000263253	1381	1381	AATTAATCAACTCTACAGAATTGGGACTAACCAATGGTGGTGATATTAATC
ENST00000263253	1598	1598	AAATAGCATGGTCAAAAGCCCAATGACACAGGCAGGCTTGACTTCTCCCAA
ENST00000263253	1613	1613	AAGCCCAATGACACAGGCAGGCTTGACTTCTCCCAACATGGGGATGGGCAC
ENST00000263253	1645	1645	CCAACATGGGGATGGGCACTAGTGGACCAAATCAGGGTCCTACGCAGTCAA
ENST00000263253	1683	1683	CCTACGCAGTCAACAGGTATGATGAACAGTCCAGTAAATCAGCCTGCCATG
ENST00000263253	1768	1768	CTGGAATGTTGGCTGCAGGCAATGGACAAGGGATAATGCCTAATCAAGTCA
ENST00000263253	6615	6615	TACCATGCCAAGCACTGCCAGGAGAACAAATGCCCGGTGCCGTTCTGCCTA
ENST00000263253	6731	6731	CAGGAGGATGGCCAGCATGCAGCGGACTGGTGTGGTTGGGCAGCAACAGGG
ENST00000263253	6887	6887	TAGCATGCCACCCTACTTGCCCAGGACTCAAGCTGCTGGCCCTGTGTCCCA
ENST00000263253	7097	7097	AATCCAACACCAGATGCCCCCGATGACTCCCATGGCCCCCATGGGTATGAA
ENST00000263253	7388	7388	ACAAGCCTTACAAAACCTTTTGCGGACTCTCAGGTCTCCCAGCTCTCCCCT
ENST00000263253	7614	7614	GTCCACTCCAATCCAGCCATGCAGAACATGAATCCAATGCAGGCGGGCGTT
ENST00000263253	7725	7725	ATGAGCCCCCAGGCTCAGCAGATGAACATGAACCACAACACCATGCCTTCA
ENST00000263253	7939	7939	AACAGATGCAACAAGGAAATATGGGACAGATAGGCCAGCTTCCCCAGGCCT
ENST00000263253	8269	8269	CACAGACAAGTTCCCCACATCCTGGACTGGTAGCTGCCCAGGCCAACCCCA
ENST00000263253	8370	8370	CTTGCTAGCAATCCAGGCATGGCAAACCTCCATGGTGCAAGCGCCACGGAC
ENST00000263253	8394	8394	AACCTCCATGGTGCAAGCGCCACGGACCTGGGACTCAGCACCGATAACTCA
ENST00000263253	8401	8401	ATGGTGCAAGCGCCACGGACCTGGGACTCAGCACCGATAACTCAGACTTGA
ENST00000263253	8415	8415	ACGGACCTGGGACTCAGCACCGATAACTCAGACTTGAATTCAAACCTCTCA
ENST00000263253	8421	8421	CTGGGACTCAGCACCGATAACTCAGACTTGAATTCAAACCTCTCACAGAGT
ENST00000263253	8531	8531	CTTAACAAGACTTTTTGTACTGAAAACAATTTTTTTGAATCTTTCGTAGCC
ENST00000263253	8563	8563	TTTTGAATCTTTCGTAGCCTAAAAGACAATTTTCCTTGGAACACATAAGAA
ENST00000263253	8588	8588	ACAATTTTCCTTGGAACACATAAGAACTGTGCAGTAGCCGTTTGTGGTTTA
ENST00000263253	906	906	AGGGGCCGGCCGTGGCGGGCCGGGGACTGCGCCTCTAGAGCCGCGAGTTCT
ENST00000267202	2027	2027	GATTTTCCTGTTTTATATTGAAAAAACTTTTTTGACACTCCCAAGACCATT
ENST00000267202	2644	2644	AGCCGCCAGGGTGACAGAAGGCAGAACTGAAGCGGGGTCTGGGCCACGGGC
ENST00000267202	2696	2696	AGGCCACTGCCTTTTGTCCTCAGTGACCGTACATTCCTGCTCTCGGACTTG
ENST00000267202	2717	2717	AGTGACCGTACATTCCTGCTCTCGGACTTGAACTCTACTGTAACTGTTTTC
ENST00000267202	2723	2723	CGTACATTCCTGCTCTCGGACTTGAACTCTACTGTAACTGTTTTCTTAAAG
ENST00000265605	1736	1736	TTTCAATGTGGACTCGGAAAAAAAGACTTATAAGTAGGAAGATAGAACAAT
ENST00000264538	1394	1394	TGAAGATTAAACAGAGCTTAACAAAACTGAAGCAAGAAACTGTAGAGATGG
ENST00000264538	1407	1407	GAGCTTAACAAAACTGAAGCAAGAAACTGTAGAGATGGACATTAGAATTGG
ENST00000265978	2175	2175	TGAGCCCAGTCCTTTTGGCTCCCGGACTAAGAAACGCAGCCTACTGCCTGA
ENST00000265978	2212	2212	AGCCTACTGCCTGAGGAGGACAGGAACAACGTGGGGGAAGGGGAGGAGGAA
ENST00000265978	3071	3071	TTCAGCCTGGGCGAGACGGAGCAGGACTTGGCCTAAGTGGGGGCTCCCCTG
ENST00000265978	3320	3320	CAGGCTGTGGGCCCCTCAATCCTTAACTTTCTTCCATGGACAATCAGGGCC
ENST00000263168	146	146	CTTTCGTGGGGCAGGGAAGGGGCGGACAGCAGCGCCTATTCTGGAGGAACT
ENST00000265343	2152	2152	AAGATAGAAAGTGAAACCCCTGTAGACTTGGCTAGCAGCATGCCCTCCAGC
ENST00000265343	2400	2400	TCCTAAGTACCCCGAGAGCAATAGGACTCCTGTTAAACCCTCCTCAGTGGA
ENST00000265343	3833	3833	ATCTAGTTCGTTATACCCGGCAGGGACTGCACTGGCTTCGCCAGGATGCCA
ENST00000265343	3873	3873	CCAGGATGCCAAGTTGATATCTTGAACTGAACACATTCTCGTTGCCTCTGA
ENST00000265343	4690	4690	TCATGTTGAAGGGTTTCATAAAAGGACAATCCTGAACGTTACGGATTTTAT
ENST00000265343	668	668	AAAAATCTAACCCAAATTTCTTTGAACAGAGACATGGAGGCTCTCATCAGA
ENST00000265343	705	705	AGGCTCTCATCAGAGTAGCAAATGGACTCCAGTAGGACCCGCACCCAGCAC
ENST00000265343	786	786	ACAGAGTGGACATAGTAGCCAGCGGACCAGCGCAGGTAGCAGTAGTGGCAC
ENST00000265343	850	850	CAGAGGCACGACCGTGAGTCATATAACAATAGTGGGAGCAGTAGCCGGAAA
ENST00000265343	896	896	GGAAAAAAGGCCAGCATGGATCAGAACACTCCAAATCACGTTCTTCCAGCC
ENST00000261534	2440	2440	CCAATGGCAGGACTAAGGTGGCTGGACTCATGGGACTTTTGAGGCCACTGC
ENST00000261534	2449	2449	GGACTAAGGTGGCTGGACTCATGGGACTTTTGAGGCCACTGCAAAGATTCC
ENST00000261646	3991	3991	ACGGAAGCCAACTTGGCTTTCCCGGACTGCAAGCAGGGCTCTGCCCCAGAG
ENST00000261183	3202	3202	CTAGAAAGATCTGATTTGGCCTGGGACCAGTGTTCAAGTTGGTTTGGTCTT
ENST00000261183	3288	3288	CTAGGAGATAAATGTAGAGGTATTGACTTTTCGTATCTTTTATCTTCACAC
ENST00000264157	1108	1108	GCCTCAACATCAAGACTCAGCAAGGACAGAACAGCTATATTCACAGAAACA
ENST00000264157	1416	1416	ATCATTATATAGCTGCCCAGGTAGAACAGCAGCACAAACAAGGGCAGTCAC
ENST00000264157	1596	1596	CTGATAAAAGCGCCAGTAAAGAAGAACTGAAAATGAAAATAAAAGTTTCTT
ENST00000264157	1694	1694	CATTCAAGCCCACATATTAGCAGAGACCATAAGGAGAAGCACAAGGAGCAT
ENST00000264157	2067	2067	CTGTCACATACCAGGTGGGCTACGGACATCTCAGCACCCTCGTGAAACTGG
ENST00000264157	2162	2162	TACAGTACAAGCAGCCAGCATATGGACTACAAAGACACATTCGACATGCTG
ENST00000264157	2189	2189	TACAAAGACACATTCGACATGCTGGACTCACTGTTAAGTGCCCAAGGAATG
ENST00000264157	2480	2480	AGTATTTCTACAATTGCAGCTAAGAACATTAGGATGAATGGCTGGCTGCTT
ENST00000258457	711	711	ATTTTGTCTTCCAATTTGCCTGTGAACAATAAAACGGAACACAATAATAAT
ENST00000258457	724	724	ATTTGCCTGTGAACAATAAAACGGAACACAATAATAATGACGCTAAACAGA
ENST00000261234	1321	1321	GGTGCTCCCTTTATCTTTATCAAGAACTGGAAGGAACTCCCTGCTGTTTTA
ENST00000261234	1331	1331	TTATCTTTATCAAGAACTGGAAGGAACTCCCTGCTGTTTTAGAAAAAGAGA
ENST00000261234	770	770	TTGCTGTTGTTTTGCTCGGAAATGAACATTGTGATAATGAGTGGATAAACC
ENST00000264230	1411	1411	CGCGAGCTTCCTTATGACCCCGTGGACACGGAGGGCTTTGGAGAAGGTGGT
ENST00000264230	1657	1657	CCGGCATTGCCGCCCAGCGGCGTGAACTGCTCGGGCTGTGGGGCAGAGCTG
ENST00000264230	2050	2050	AGGCTGCGGGAGCGACTGTGGGAGGACTGTGCCCGCGCCGGGCTCCTGCTG
ENST00000264230	3232	3232	CCCCCTCTCTTGCCATATATTGTTAACATCAAAGGACAGCGCATCAAGAAA
ENST00000261191	1304	1304	AATATTTTAGTACAGCAACATTTTGACTTGGCTTCAACTACTATTACAAAT
ENST00000261191	2760	2760	AAGATGGTATAGTTATGTTGCCTGGACTGGTTTTTACATTTTTAAAATATT
ENST00000263915	2186	2186	AGACAAGCCAGAAGTGACTTATTAAACTATTGAAGGAAAAGGACTCAAGAA
ENST00000265350	783	783	TACTCCACAGGAGGAGCAGGTGCTGACTTTCAGGTCCCTGGACCCCAGAAA
ENST00000259806	1046	1046	GGCGGCGGCGGCGACTACGGGCCGGACAGCAGCAGCAGCCCGGTACCCTCG
ENST00000259806	1512	1512	CCCTCCTCAGAGGGGGCAGATAGAAACTGGGACGGATTCAAGTCACATGCA
ENST00000259806	1628	1628	TTATTTGCCTACTGCTGGAAGAAGGACAACCGCTGGCAAGGTAGCGTTCCC
ENST00000259806	1696	1696	GGCTCCCACATGAGGGAGAGGGCAGACTCAGGTGGGAAGATGTGCCATGCG
ENST00000326317	1364	1364	GGTCAGCCCACGGGCTGGTACAAGGACCTCCGTCATTACTACTACCGGGCG
ENST00000326317	1484	1484	GCTCAGCTTCTGGAGATGCTTCGGGACCAGCTGGCCAAGTGGCAGTGGGAG
ENST00000326317	1768	1768	CACTCTTGCCATTGCCTGGAGGGGGACCAGAGCATGTGACCAGAGCATGTG
ENST00000326317	1837	1837	AGGGGCACTGCCGTCATGGCAGGGGACACAGTTGTCCTTGTGTCTGAACCA
ENST00000326317	1902	1902	AATTCTAGACATACGTGGTCTGCGGACAGGGCAGCGCCCCCAGCCCATGAC
ENST00000326317	1960	1960	TCTTGTTTTCTGGCTTGGTTTGGGGACCTGCAAATGGGAGGCCTGAGGCCC
ENST00000292782	1016	1016	TGCACAGTCAATTTCTGCTGGCTGGACTGAACTGAAGATCAATCCTCACAA
ENST00000292782	1021	1021	AGTCAATTTCTGCTGGCTGGACTGAACTGAAGATCAATCCTCACAATTCAG
ENST00000292782	1085	1085	ACAAAACTTTAAGGATACATCTTGGACCATATCGTATTTCATTCTTCTAAT
ENST00000292782	1330	1330	GAATTAAACATATGAACATCACAAAACAATTTATAAAAACTTCTTAAATAT
ENST00000325680	1585	1585	AGAAGCAGTGGAAAACATGGCAGGGACATATGAAAGCCACTCAGAGCTATC
ENST00000325680	1638	1638	CAGGAGAAAGTCAATTCATTTCAGAACATGAAGAACCAGTATATGGGGAAC
ENST00000325680	2281	2281	ACAGTTCATTCTCATCTGATCAAGGACTTGGGGAGTCTTCAGCTGCTCCAT
ENST00000325680	2647	2647	GTGGACCACAGTGGAAAGGCCCCAAACCAGCTTTTGGACAGCAGCATCAGC
ENST00000325680	2659	2659	GGAAAGGCCCCAAACCAGCTTTTGGACAGCAGCATCAGCAGCAACCTAAGT
ENST00000325680	2695	2695	AGCAGCAACCTAAGTCACAAGCAGAACCTCTTTCAGGAAACAAAGAACCAT
ENST00000325680	2709	2709	TCACAAGCAGAACCTCTTTCAGGAAACAAAGAACCATTAGCAGACACCAGT
ENST00000325680	2716	2716	CAGAACCTCTTTCAGGAAACAAAGAACCATTAGCAGACACCAGTAGTAACC
ENST00000325680	2898	2898	GGGCCCGTAGAGCCCTCTAATTGGGACCAGAATGTTCAAAGTATGGAGACT
ENST00000325680	3775	3775	GAAATGCTCCAATGGAACGAGAAAGACTCGATGACTGGGATAGAGAGAGAT
ENST00000325680	3936	3936	CCTTGGTGGGATGATTGGGAGAGAGACCAGGATATGGATGAGGACTACAAT
ENST00000325680	3954	3954	GAGAGAGACCAGGATATGGATGAGGACTACAATAGGGAAATGGAAAGGGAC
ENST00000325680	3978	3978	GACTACAATAGGGAAATGGAAAGGGACATGGACAGGGATGTGGATCGGATT
ENST00000325680	3984	3984	AATAGGGAAATGGAAAGGGACATGGACAGGGATGTGGATCGGATTTCAAGA
ENST00000325680	4009	4009	ACAGGGATGTGGATCGGATTTCAAGACCTATGGATATGTATGATAGAAGTT
ENST00000325680	4050	4050	GATAGAAGTTTGGATAATGAGTGGGACAGAGATTATGGGAGACCACTGGAT
ENST00000325680	4308	4308	CGAGATTATGTTCCTGACAGAATGGACTGGGAAAGAGAACGGTTGTCAGAC
ENST00000325680	4360	4360	GATGGTACCCATCTGATGTGGATAGACATTCCCCCATGGCGGAACATATGC
ENST00000325680	4378	4378	TGGATAGACATTCCCCCATGGCGGAACATATGCCCTCCTCACATCATTCCT
ENST00000325680	4894	4894	TCTGGGATACAAATGATGAACAAGGACTGAATTCAGAATTTAAGTCAGAAA
ENST00000305885	1111	1111	GATCTGTGCATCCTGCTAGGCAGTGACTACTGTGAGAGTATCCGGGGTATT
ENST00000305885	1521	1521	GGGATCCACTAAGAAGAAGGCAAAGACTGGGGCAGCAGGGAAGTTTAAAAG
ENST00000305885	1803	1803	AACCACTTCTCAGGCAGTTTAATGGACACTAAGTCCATTGTTACATGAAAG
ENST00000305885	1950	1950	CAGTGGGAGGTGATGGTGGACCTAGACTGTGCTTTTCTGTCTTGTTCAGCC
ENST00000305885	2031	2031	AGGCGCATCTTAGCAGATGGGAGGAACTGCTGAGAGAAGATGGGCAGAAAG
ENST00000305885	2093	2093	GGAGTTGGCTGTGTCTGTGTTTGTGACTGATTACTGGCTGTGTCTTGGGTG
ENST00000305885	2208	2208	TCACCTGGCAATCAGCTGAGTTGAGACTTTGGAATAAGACACTGGTTTTCA
ENST00000305885	2221	2221	AGCTGAGTTGAGACTTTGGAATAAGACACTGGTTTTCATGCGCTGTTTTTG
ENST00000305885	949	949	AAAGTCTATGCTGCGGCTACCGAGGACATGGACTGCCTCACCTTCGGCAGC
ENST00000305885	955	955	TATGCTGCGGCTACCGAGGACATGGACTGCCTCACCTTCGGCAGCCCTGTG
ENST00000314994	2074	2074	AACTACAGCATCATGGATGCTGTGGACATGGCCATCGCATGGGAGGAGCTC
ENST00000314994	2200	2200	GATAACATTGCACAGCTTCAAAAAAACATTGTGACCCTTGCCAGAAATGTG
ENST00000314994	2257	2257	GAAGAGGTTGCTGAGGCTGCTGTGGACCAGTTGCTGCAGTCCCATGAAGAA
ENST00000314994	2455	2455	CTTGCTAGTAACAGCCCTAATGATGACTGGAAACTGAGAGGTTCCAGAGAA
ENST00000301738	1052	1052	CTGTTTTTTCCAAGTGCCACGTGGGACTGAGGCAGACACTCCCAGTCAGCC
ENST00000301738	1432	1432	CAATTTGTATTTTCCAGGCAAGAGAACTTTGTACCCCTTCTCTGTGTGGAT
ENST00000301738	1511	1511	TGCCCACAGGGCTTGCCGCGTGGAGACTGATCTGTTCCATCCGTTAGCGCG
ENST00000301738	1781	1781	TCCCTCTCTTTCTGGGATGTTTGGGACTTCACTCGACCTGCACGGGCTCTG
ENST00000301738	1895	1895	AGACCTTTCTCAGCTGGCTGTGGGGACCTGTCAGAGTCTGGGGACTCGGCG
ENST00000301738	1983	1983	CGGCTTCCCAAGGGGTACTGTGCAGACTGACCACCGGCCTCCCGCCTGCAG
ENST00000301738	2117	2117	GATTAACCAATTCTCCAGCATTAGGACTTACCTCCTTCTTTTTGTAAGGTC
ENST00000305626	841	841	CGGATTCTTGTTGGAAATAAATGTGACTTGAGAAGTGCCATACAGGTACCC
ENST00000305626	871	871	AGAAGTGCCATACAGGTACCCACAGACTTGGCACAAAAATTTGCTGACACA
ENST00000272402	1607	1607	GGCCTCTGAGCTACCTCGACTTTGGACAGAGTAATGACTCCCCAGAAAACG
ENST00000272402	1642	1642	GACTCCCCAGAAAACGTCATATAAGACTTTACCAGCCCCTGAGAGGACCAG
ENST00000272402	1682	1682	GAGAGGACCAGGAGGAGCATCCTTGACCTTCATTTAACTTGGCTCACTTCT
ENST00000272402	1714	1714	TTTAACTTGGCTCACTTCTCTTCAGACTTGGGTAGAAGTGCAGAGCCACAG
ENST00000272402	3225	3225	AGGCATGCCCTTTAGAATTGAAAGAACTAGCAGATTACGGTATTTAGACTT
ENST00000319432	2311	2311	TGATTCAACTTTTATGTCTCCAGTAACATTGCGCTTATGAAGGTACCTGTA
ENST00000311403	2039	2039	GGGCCGGAATCCACGGGCTGGAAGGACTCTGACTTACACAGCCAAGCCAGT
ENST00000311403	2201	2201	CATCGTCAAGCGCCGCATCTCAGAGACTGACCTGCGTCCTGGGGAGCTGAG
ENST00000311403	2468	2468	GCTGGAACGGAGGAGCTGGGAGGAAACCCCAGCGGCCGAGAGCCCAGCGGG
ENST00000311403	2529	2529	ACAGAGCGGAGGCACCGATGCGGGGACTGTGCCCAGACCTTCACCACCCTG
ENST00000311403	5335	5335	TATATCTATCTATCTATACAGCGGAACCACAAGAGAGACTGAGGAAGGCCT
ENST00000311403	5347	5347	TCTATACAGCGGAACCACAAGAGAGACTGAGGAAGGCCTGGAGGCAGGGGC
ENST00000311403	5457	5457	GGGAAAATGGAAGGGTTGAGGATGGACCGGAGAATTGGAACTTCAGAATAG
ENST00000311403	5497	5497	CTTCAGAATAGGTCAAAATTCCAAAACCATGGACATTTTTTTTTGGGAGAA
ENST00000311403	5504	5504	ATAGGTCAAAATTCCAAAACCATGGACATTTTTTTTTGGGAGAATTGAGAT
ENST00000322434	1097	1097	TGCATCCCTTTGTAAGCATTTAAGGACCCATACTGTGGAGAAATGCTATAG
ENST00000322434	1507	1507	TTACTTCTATTTCACGACTTAATAGACACCGAATAATTCATACTGGAGAGA
ENST00000322434	2037	2037	CATTATAAAATTCACATTGAAGAGGACTCCTTAAAAGCCGATTTGCATGTG
ENST00000322434	2176	2176	ATCAGATACTAAGTTTTAAGAATAAACTTTAGCTATGTAATAACTTATGGG
ENST00000322434	625	625	GCATATATGAAGAGAAATTAAAGAAACAGCAGGACAAAAATGAAAATTTAC
ENST00000312377	1339	1339	CATGCTATCTGTAGCCTTCTAAAAGACTTTCTTCGAAACCTCAAAGAACCT
ENST00000323570	972	972	AGAAGTTTCATGAAAAGATTAAAGGACTTTTACTGGATTGTAATGTAGCAC
ENST00000297533	354	354	GAGAGGGGAGGCCCCAGGGGCAGAGACCCCCAGCCTGAGACACAGAGGTCA
ENST00000297533	925	925	TTGGCAGCGTCGCCGGCCCCTCCGGACCTTGCTCCCCGCGCCGCGGCGGGA
ENST00000297375	142	142	CGGCCGCCGCGCACGCCCTCGGAAGACTCGGCGGGGTGGGGGCGCGGGGGT
ENST00000297375	2983	2983	GGGAGTCCCGCTGGTCTCCCTGAGGACTGAGGGTGAACTTCGCTCTTTGCC
ENST00000297375	508	508	GTTCGGCCGGCGAAAGGACGCGGGGACCTGCTGTGCGGGCGCGGGAGGAGG
ENST00000297375	836	836	GGCGGCGACCTGTCGGTGAGCTCGGACTCGGACAGCTCGCAAGCCGGCGCC
ENST00000279550	1216	1216	CACAACCTTAACCAACACCAAAGAAACATCCAAGCAATAAAGTGGAAGACT
ENST00000279550	1239	1239	AAACATCCAAGCAATAAAGTGGAAGACTAACCAAGATTTGGACATTGGAAT
ENST00000279550	1255	1255	AAGTGGAAGACTAACCAAGATTTGGACATTGGAATGTTTACTGTTATTCTT
ENST00000329665	1919	1919	GAAGGCAGCCGAACTGAGGATTTAGACTGGTTCTGAGGGCCAGGGCAAATG
ENST00000328848	311	311	GCCCTGTCCTCTGAGGGTCCCTTAAACTGATGTCTTTTCTGCCACCTGTTA
ENST00000328848	347	347	TTCTGCCACCTGTTACCCCTCGGAGACTCCGTAACCAAACTCTTCGGACTG
ENST00000328848	369	369	GAGACTCCGTAACCAAACTCTTCGGACTGTGAGCCCTGATGCCTTTTTGCC
ENST00000328848	479	479	CATGGTGGCATCACCCATAAAGGGAACACATTTGACTTTTTTTTCTCATAT
ENST00000329608	1527	1527	GGCCCCGTGAGGCCCACTGGCCAGGACTGGAATCACACCCCCCAGAAGACA
ENST00000329608	2189	2189	TCCACCAGAGCTCCTGCCTGCCAGGACTGGACCAGAGCAGCCAGGCTGGGG
ENST00000329608	2236	2236	GGGGCCCCTCTGTCTCAACCCGCAGACCCTTGACTGAATGAGAGAGGCCAG
ENST00000329608	2243	2243	CTCTGTCTCAACCCGCAGACCCTTGACTGAATGAGAGAGGCCAGAGGATGC
ENST00000329608	2397	2397	TCCTCTCACTCCCTTCCATGCCGGAACCCAGGCCAGGGACCCACCGGCCTG
ENST00000296785	745	745	ACTTATAGCCTAACTGGCATGCCAGACATTAAAATAGAACATCCACTGGAC
ENST00000296785	769	769	GACATTAAAATAGAACATCCACTGGACCCAAATTCAGAAGAAGGGTCAGCT
ENST00000295924	1023	1023	TCAAGTGATGTTCCTACTAGTCCTGACTGCTTAGACAAAGTCATAGATTAT
ENST00000295924	1098	1098	AGTTTTACAATCCAATACATTCTGGACACCAGTGATAAGCTGAGTACTGAG
ENST00000295924	1134	1134	AAGCTGAGTACTGAGCTCTTTCAGGACAAAAGTGAAGAGGCTTCCCTTGAC
ENST00000295924	1230	1230	GAGAACGGAATTGAAATTTGCATGGACTTTCTGCAAGGCACTTGTATTTAT
ENST00000295924	1313	1313	GCCATATCATTGGCAGATCAAAAGGACAACTACTCAAAAGTGGCAGAGTGT
ENST00000295924	1946	1946	GATCATTTACAATCTTTTTCATAAGACTGTGCCTGAGTTTAAATACAGAAT
ENST00000295924	2040	2040	TATAAAAGGAAAAAGGAATATATGAACAGGAAAATGTTTGGCCGTGACAGG
ENST00000295924	2061	2061	ATGAACAGGAAAATGTTTGGCCGTGACAGGATAATAAATGAGAGACATTTA
ENST00000295924	2080	2080	GCCGTGACAGGATAATAAATGAGAGACATTTATTTCATGGAACATCCCAGG
ENST00000295924	2128	2128	AGGATGTGGTAGATGGAATCTGCAAACACAACTTTGACCCTCGAGTCTGTG
ENST00000295924	2217	2217	GCAAAGAAGGCAAGCTACTCTCATAACTTTTCTAAGAAGTCCTCCAAAGGA
ENST00000295924	2355	2355	GGCAGTGTCACCAGTGACCTTTATGACTCTTGTGTGGATAATTTCTTTGAG
ENST00000295924	2565	2565	GGGACTGGGTGGGGAACAGCATTGGACATTAATAGGGCACTTTTCAGACCC
ENST00000295924	561	561	GTGCAGCCTCCCTCTCCTCCTGATGACTTTTCATGCCAAATGAGACTCTCT
ENST00000295924	580	580	CTGATGACTTTTCATGCCAAATGAGACTCTCTGAGAAGATCACTCCATTGA
ENST00000295924	644	644	GAAAAAGGATCAGAAAAGATTGGGAACTGGAACCCTGAGGTCTTTGAGGCC
ENST00000295924	839	839	TATGTCTGTTCTGATTCCTGATAGGACAAATGTTGGGGACCAGATACCGGA
ENST00000295924	852	852	ATTCCTGATAGGACAAATGTTGGGGACCAGATACCGGAAGCCCATCCTTCC
ENST00000313543	294	294	ATTGCTGCCCAAGCTGTTACCAAGAACTGTCAAAAAGCATCCCGGGAATGG
ENST00000313543	330	330	GCATCCCGGGAATGGCAGGGGAGAGACCTTCTTGTTGTAGACACTCCAGGG
ENST00000313543	345	345	CAGGGGAGAGACCTTCTTGTTGTAGACACTCCAGGGCTCTTTGACACCAAG
ENST00000313543	588	588	GAGTTGGAGGGCCAGAGCTTCCATGACTTCATAGCAGATGCGGATGTGGGC
ENST00000313543	856	856	CTGACCAATTAAATGAAGAAATTAAACTAGTAGAAGAGGATAAGCATAAAT
ENST00000296292	1605	1605	CTTCTGTCTGGGAGCAACTCTCGGGACAGCATTCCTCACAGAGACCAAGCT
ENST00000296292	1647	1647	GACCAAGCTGATCCATTTCCTCAGGACTCAGTTAGGTGTGCCCAGACGCAC
ENST00000296292	1688	1688	CCAGACGCACTGACAAAATGACATGACTTCAGGGAAGCCTGGACACCCGAG
ENST00000296292	1705	1705	ATGACATGACTTCAGGGAAGCCTGGACACCCGAGGCACCTGGACCAGCTAT
ENST00000290291	1010	1010	CCACGAGGCCAGCACCCAGGGTCGGACCTGTGGGCCAGAGCATAGCAAGGG
ENST00000290291	1307	1307	CAGCCAGGGCAGCCTCAGGACGGGGACCCAGGAAGTGGGCGGTCAGGACCC
ENST00000290291	1507	1507	CCCCATCGGGGCACCCCAAGGCTGGACACAGTGAGAACGGGGTTGAGGAGG
ENST00000290291	1533	1533	CACAGTGAGAACGGGGTTGAGGAGGACACAGAAGGTCGAACGGGGCCCAAA
ENST00000290291	1969	1969	AGACCCCAGGCCCCAGCCCGGCAGGACCTACAAGGGATGAGCCAGCCAAGG
ENST00000290291	2158	2158	GGCTCCCCTCAGGCTCTGCTTCGTGACCCGTGACCCATGACCCACAGTGCT
ENST00000313732	1296	1296	CTCAGTGTGAGGCGTGGCTCATCAGACTGAAACTTGCTCACAGACTTCCAG
ENST00000313732	1795	1795	AAGTTGCAAAAGATCTGTGCACTGAACAGTGAAGGTGGCTTCCGGCACACT
ENST00000313732	2769	2769	GGGCTTCTACCACTGCTGATGCAAAACCACAAAGGGACCTACCTGAGCCAC
ENST00000313732	2838	2838	AAACCTGCAGGGGGTTTGGAAGTGGACTTGGTCACCGCAGAAGCGTGTGCG
ENST00000293883	603	603	GCCTGTCAGGCTGATTGGCTGATAGACAGCCCTGGATTGGCTCACTAAGAC
ENST00000293883	683	683	GTCCCAACCTGGGTGGAAGGTCTGAACTGATGACCCACCCAGGCTGACCAG
ENST00000320578	372	372	ACATTACTAACCGACGATCTTTTGAACATGTGAAAGATTGGCTAGAAGAAG
ENST00000316836	2074	2074	CGCTTAGTGCACGCTGTCATCATGGACATCATAATCAGTTGTGAAAAACAC
ENST00000316836	2372	2372	CAGTTTAATTGAAAAGTATTCTGAGACTGCAAAATGGGGTGTTAAAAAATA
ENST00000316836	516	516	GACGCAAGATGGCGACGGCCGCGTGACTGCCTCAGCGTCCCCGAGCTCGGC
ENST00000316836	559	559	AGCTCGGCTCCGAGTGCACCTACGGACTGACTGTGGGGGCAGAGAAGGGCG
ENST00000316836	563	563	CGGCTCCGAGTGCACCTACGGACTGACTGTGGGGGCAGAGAAGGGCGAGAT
ENST00000316836	593	593	GGGGGCAGAGAAGGGCGAGATCAGGACTCTGTCTTTGTTAATCGTGACTGC
ENST00000316836	819	819	CTGTTAGTCTGGGGCATCCCAGTGAACTGTGATGAGGCTGAAATCGAAGAG
ENST00000312916	2430	2430	CAAAACAAGAACAAAAAAAACTGGGACAAAGCACGAGAGCGGTTTACTGAA
ENST00000312916	2468	2468	GCGGTTTACTGAAAACTTCCCAGAAACTAAGCCTCAAAAAGATGACCCAGG
ENST00000312916	2495	2495	TAAGCCTCAAAAAGATGACCCAGGGACCATGCCTTGGGTAAAAGGGACTTT
ENST00000312916	2516	2516	AGGGACCATGCCTTGGGTAAAAGGGACTTTAGAGTGAAGGCTAATCATAGA
ENST00000291900	3738	3738	CAGCCGCCTCCAGACCAGCACTCGGACTGCCCTGCAGTGGCCGCTTGGGCC
ENST00000291900	3865	3865	TGGACACTGCATTGCTTCTCATCGGACACTTGTGGAGCGCAGGGGCCTGGG
ENST00000284202	1098	1098	TAAGAAAAGACAAGAAGAGGAATGAACATTAATACCTGAAACTATAGGAAA
ENST00000284202	963	963	GCTGGTATGGAGGGATTCTGCTAGGACCAGATCGCTTTAAACATATCAACA
ENST00000287474	2428	2428	CCAAAGAAACTTGAAGCCTGTCCTGACTGCCTGGAGCATATTTGTGAATTC
ENST00000294702	1744	1744	TGCAGCCGAGAGTGAGAACCAAGTGACTCTCTAGGCTTCGGACACAAATAG
ENST00000294702	1760	1760	AACCAAGTGACTCTCTAGGCTTCGGACACAAATAGGCTCCTCTACACCTGA
ENST00000294702	1810	1810	AAGACAAAGGCAAAGTCAAATGGGGACCAGAATAAATCTTAGACCCCACAG
ENST00000294702	2031	2031	TTTTTTCCTTCTGGGGGGTCTGTTGACTCCTTTCTTTTGGGTGCTGCCTAT
ENST00000294702	2102	2102	CTCCTCCTCAAAAACTGATTCAGAAACTGACTTGGGGAAGGAATTTAATAC
ENST00000294702	2106	2106	TCCTCAAAAACTGATTCAGAAACTGACTTGGGGAAGGAATTTAATACTTTG
ENST00000294702	2361	2361	CCATGCTAGGTATTGGGGAAGAGAGACTGAAGTCACAACCCCTGACTGCTC
ENST00000294702	2512	2512	CCCTTTTGGATTTTATCAGGTGTAAACAAAAAGCTGAACAGTTACTTCAAA
ENST00000294702	2524	2524	TTATCAGGTGTAAACAAAAAGCTGAACAGTTACTTCAAAGATATGTGTGTA
ENST00000301740	1525	1525	CACACAACGGCCTAGTAGCCCGGAGACTGCTACGAAACAGCCTAGCAGCCC
ENST00000301740	1536	1536	CTAGTAGCCCGGAGACTGCTACGAAACAGCCTAGCAGCCCTTATGAAGACA
ENST00000301740	1754	1754	CCATCTGAGGCCTCTCCAACTCGGGACCGTTCACCACCTAAGTCTCCCGAG
ENST00000301740	2923	2923	CCCATGCCCTAAACAAAAGTCACAGACACCACCCAGGCGCAGTCGCTCTGG
ENST00000301740	3617	3617	CCATGTCCCCAAGAGAAGTCTAAAGACTCACTAGTTCAAAGTTGCCCTGGA
ENST00000301740	3726	3726	GTGTCTCATCTCTGCAACTGAAAGGACAATCTCAAACTTCACCAGACCACA
ENST00000301740	3995	3995	GACTCTTCTTCATATCCTACAGTGGACTCGAATTCTCTCTTGGGGCAGAGT
ENST00000301740	4326	4326	AAATCCTGTCTCATTTGTCTTCAGAACTTAAAGAAATGTCCACAAGTAACT
ENST00000301740	4497	4497	CACATTTTTCTCCAGAACATAAAGAACTGTCTAACTCCCCACTCAGGGAGA
ENST00000301740	4689	4689	AAGAACAATCGACAAGATCCTCTGGACACAGCAGTTCTGAGTTATCCCCAG
ENST00000301740	4887	4887	GAAGCAGGTCTGGGTCTTCTCCAGGACTTAGAGATGGGTCTGGGACTCCCT
ENST00000301740	5181	5181	GAAGTCGTTCGGGATCCTCTCAAGAACTTGATGTGAAACCCAGTGCATCCC
ENST00000301740	5548	5548	TCCTGAACATCCGCCCAAATCCAGAACTGCTCGCAGAGGTTCCAGGTCATC
ENST00000301740	5707	5707	ATCCTCACCAGAAACTCGCTCTAGAACTCCCCCAAGGCACCGGAGAAGTCC
ENST00000301740	5856	5856	GCTCTCCTTCGCCAAAGCCTCGTGGACTCCAGAGGTCCCGTTCCCGCTCAA
ENST00000301740	6859	6859	AACAAGAAATCATTCTGGTTCACGGACACCTCCAGTAGCACTCAACAGTTC
ENST00000301740	7057	7057	TCCCCGAATACCTGACCACCAGAGAACATCTGTGCCAGAAAATCATGCTCA
ENST00000301740	7105	7105	TCAGTCCAGGATTGCACTTGCCCTGACAGCTATCAGTCTTGGCACCGCTCG
ENST00000301740	7271	7271	CCTGCAGCCTCTGCGGCAGCCATGAACCTAGCCAGCGCCAGGACACCTGCC
ENST00000301740	7322	7322	ATTCCAACAGCAGTGAACCTGGCTGACTCTCGAACGCCAGCTGCAGCAGCG
ENST00000301740	7355	7355	ACGCCAGCTGCAGCAGCGGCCATGAACTTGGCCAGCCCCAGAACAGCGGTG
ENST00000301740	7372	7372	GGCCATGAACTTGGCCAGCCCCAGAACAGCGGTGGCACCTTCGGCTGTGAA
ENST00000301740	7436	7436	CGCACTCCCACAGCCCCAGCTGTGAACCTAGCAGGGGCCAGAACCCCAGCT
ENST00000301740	7514	7514	TCTGGCACACCACCAACTGCTGCAAACTATCCCTCCAGCTCCAGAACACCA
ENST00000301740	7534	7534	TGCAAACTATCCCTCCAGCTCCAGAACACCACAGGCTCCAGCCTCTGCAAA
ENST00000301740	7738	7738	TGCCTACGAGCGTGTCAGTGGCAGAACCTCACCACCGCTCCTTGACCGAGC
ENST00000301740	7774	7774	GCTCCTTGACCGAGCTAGGTCCAGAACACCACCGTCTGCCCCAAGCCAATC
ENST00000313070	4209	4209	GTTGGAAGGAACACTGAACAGTAAGACTTATGATACTGTGCACAGACGTTT
ENST00000306315	2443	2443	GCAAAAAGAAGGGCCTTAACAATGAACTGAACAACCTTCCAGTAATCTCCA
ENST00000306315	3705	3705	CAGTATGCATATGGGCTCTATATGGACCAGAAGTCTCTGATGGCCACCAGC
ENST00000306315	3813	3813	AAAATGGCCCAGACTGGGAGAGGAGACTGTGAAAGGAAAAGTGAGCTCCCC
ENST00000306315	4388	4388	CAAGCTGAAAAATGATGATCGAAAGACTCCTGTGAACTGGAAGGACTCTCG
ENST00000306315	4407	4407	CGAAAGACTCCTGTGAACTGGAAGGACTCTCGGGGAACAAGAGTGGCTGTC
ENST00000325089	1080	1080	CCAAGCAGGAACTTTGCCCAAGGAGACTTATTTCTGACTACGAGATGAGGC
[truncated: 4,540 more rows]

## Sheet: test-negative
Transcript ID	Position	Transcript Length	Window Sequence
[truncated: 54,744 more rows]

## Sheet: HIV-case
Transcript ID	Position	Transcript Length	Window Sequence	Lable
[truncated: 62 more rows]
